# Supplementary material for: Time-Series Comparative Transcriptome Analyses of Two Potato Cultivars with Different Verticillium Wilt Resistance
Source: Plants (Basel). 2025 Dec 21;15(1):26. doi: 10.3390/plants15010026 (PMC12787827; doi:10.3390/plants15010026)
Supplement: Supplementary file 1 [file plants-15-00026-s001.zip]

Archive with 9 entries (6 files):
- plants-3981279suppl/
- plants-3981279suppl/.DS_Store
- plants-3981279suppl/supplV2_20251027.pdf
- plants-3981279suppl/TableSv2.xlsx
- __MACOSX/
- __MACOSX/plants-3981279suppl/
- __MACOSX/plants-3981279suppl/._.DS_Store
- __MACOSX/plants-3981279suppl/._supplV2_20251027.pdf
- __MACOSX/plants-3981279suppl/._TableSv2.xlsx
