# Supplementary material for: Time-Series Comparative Transcriptome Analyses of Two Potato Cultivars with Different Verticillium Wilt Resistance
Source: Plants (Basel). 2025 Dec 21;15(1):26. doi: 10.3390/plants15010026 (PMC12787827; doi:10.3390/plants15010026)
Supplement: Supplementary file 1 [file plants-15-00026-s001.zip › plants-3981279suppl/TableSv2.xlsx]

## Sheet: TableS1
Sample and replicate	Sample name	Cultivar	Time points	VW treatment_Mock	RawReads	RawBases	CleanReads	CleanBases	CleanRatio	Q20	Q30	GC_content
LS8_0R1	LS8_0	LS8	0	control	40963118	6144467700	40643240	6061803019	0.9922	0.9833	0.9349	0.4295
LS8_0R2	LS8_0	LS8	0	control	67814198	10172129700	67282942	10010578791	0.9922	0.9888	0.9544	0.4171
LS8_0R3	LS8_0	LS8	0	control	56783084	8517462600	56341244	8359767110	0.9922	0.9868	0.9479	0.4143
LS8_1CR1	LS8_1C	LS8	1	mock	63434464	9515169600	62937086	9331084374	0.9922	0.9894	0.9565	0.4146
LS8_1CR2	LS8_1C	LS8	1	mock	44686216	6702932400	44338702	6609626712	0.9922	0.9844	0.9385	0.4275
LS8_1CR3	LS8_1C	LS8	1	mock	44290304	6643545600	43943908	6507086164	0.9922	0.9878	0.951	0.4297
LS8_1TR1	LS8_1T	LS8	1	VW	48832206	7324830900	48447828	7220337457	0.9921	0.9886	0.9544	0.4283
LS8_1TR2	LS8_1T	LS8	1	VW	45117648	6767647200	44765360	6668529593	0.9922	0.9828	0.935	0.4299
LS8_1TR3	LS8_1T	LS8	1	VW	54410306	8161545900	53986436	7975164657	0.9922	0.99	0.9588	0.4202
LS8_3CR1	LS8_3C	LS8	3	mock	59352648	8902897200	58887474	8791695340	0.9922	0.9857	0.9438	0.417
LS8_3CR2	LS8_3C	LS8	3	mock	61173956	9176093400	60691008	9043777688	0.9921	0.9896	0.9572	0.4133
LS8_3CR3	LS8_3C	LS8	3	mock	37469480	5620422000	37177714	5536720592	0.9922	0.9841	0.937	0.4307
LS8_3TR1	LS8_3T	LS8	3	VW	56910500	8536575000	56466988	8420982131	0.9922	0.9858	0.943	0.421
LS8_3TR2	LS8_3T	LS8	3	VW	59128036	8869205400	58664112	8713099584	0.9922	0.9882	0.9527	0.4164
LS8_3TR3	LS8_3T	LS8	3	VW	45899596	6884939400	45539748	6774281109	0.9922	0.9873	0.9492	0.4297
LS8_5CR1	LS8_5C	LS8	5	mock	64065136	9609770400	63562466	9465676421	0.9922	0.9872	0.949	0.4129
LS8_5CR2	LS8_5C	LS8	5	mock	62610288	9391543200	62122708	9228858608	0.9922	0.9888	0.9545	0.4131
LS8_5CR3	LS8_5C	LS8	5	mock	44023418	6603512700	43683576	6514633515	0.9923	0.9849	0.9401	0.4267
LS8_5TR1	LS8_5T	LS8	5	VW	48953586	7343037900	48570994	7246678251	0.9922	0.9868	0.9476	0.4284
LS8_5TR2	LS8_5T	LS8	5	VW	60997798	9149669700	60519460	8997856823	0.9922	0.9889	0.9555	0.4219
LS8_5TR3	LS8_5T	LS8	5	VW	46660162	6999024300	46299710	6890120029	0.9923	0.9857	0.9429	0.4198
LS8_13CR1	LS8_13C	LS8	13	mock	41941606	6291240900	41616358	6209037243	0.9922	0.9842	0.9377	0.4183
LS8_13CR2	LS8_13C	LS8	13	mock	47617228	7142584200	47244784	7048429588	0.9922	0.9829	0.9325	0.4194
LS8_13CR3	LS8_13C	LS8	13	mock	54621616	8193242400	54196780	8090449045	0.9922	0.9837	0.9359	0.4194
LS8_13TR1	LS8_13T	LS8	13	VW	55416172	8312425800	54981354	8195721471	0.9922	0.9874	0.9489	0.4159
LS8_13TR2	LS8_13T	LS8	13	VW	57133052	8569957800	56680936	8409084022	0.9921	0.9898	0.9577	0.4094
LS8_13TR3	LS8_13T	LS8	13	VW	53943448	8091517200	53521260	7977336329	0.9922	0.9857	0.9433	0.42
SP_0R1	SP_0	SP	0	control	50345998	7551899700	49916854	7408186612	0.9915	0.9932	0.9675	0.4122
SP_0R2	SP_0	SP	0	control	55887712	8383156800	55412324	8250594455	0.9915	0.9922	0.9636	0.4165
SP_0R3	SP_0	SP	0	control	41381170	6207175500	41031902	6083018172	0.9916	0.9921	0.9632	0.4138
SP_1CR1	SP_1C	SP	1	mock	51494412	7724161800	51055280	7545196313	0.9915	0.9928	0.966	0.4175
SP_1CR2	SP_1C	SP	1	mock	47437870	7115680500	47031520	7010476048	0.9914	0.9915	0.9598	0.4323
SP_1CR3	SP_1C	SP	1	mock	52927432	7939114800	52481212	7787679521	0.9916	0.9926	0.965	0.4175
SP_1TR1	SP_1T	SP	1	VW	54926540	8238981000	54460222	8039448040	0.9915	0.9933	0.9678	0.4088
SP_1TR2	SP_1T	SP	1	VW	52581486	7887222900	52133892	7713136232	0.9915	0.993	0.967	0.4185
SP_1TR3	SP_1T	SP	1	VW	41147380	6172107000	40796564	6071527654	0.9915	0.9923	0.964	0.4179
SP_3CR1	SP_3C	SP	3	mock	62255440	9338316000	61728964	9083926085	0.9915	0.9932	0.9676	0.421
SP_3CR2	SP_3C	SP	3	mock	56018644	8402796600	55537710	8278226659	0.9914	0.9922	0.9636	0.4266
SP_3CR3	SP_3C	SP	3	mock	55963346	8394501900	55488794	8191808076	0.9915	0.9932	0.9672	0.4091
SP_3TR1	SP_3T	SP	3	VW	54644056	8196608400	54191122	7928069279	0.9917	0.9936	0.9694	0.4067
SP_3TR2	SP_3T	SP	3	VW	58119676	8717951400	57623812	8553421483	0.9915	0.9932	0.9679	0.415
SP_3TR3	SP_3T	SP	3	VW	51930932	7789639800	51491220	7637558469	0.9915	0.9919	0.9622	0.42
SP_5CR1	SP_5C	SP	5	mock	36307764	5446164600	35992756	5346030075	0.9913	0.9883	0.95	0.5005
SP_5CR2	SP_5C	SP	5	mock	52582640	7887396000	52134606	7763377297	0.9915	0.9925	0.9644	0.4207
SP_5CR3	SP_5C	SP	5	mock	41934090	6290113500	41585060	6104072376	0.9917	0.9927	0.9651	0.4286
SP_5TR1	SP_5T	SP	5	VW	50516556	7577483400	50085522	7438276885	0.9915	0.9921	0.9628	0.423
SP_5TR2	SP_5T	SP	5	VW	57812830	8671924500	57323390	8465360065	0.9915	0.9933	0.9678	0.4121
SP_5TR3	SP_5T	SP	5	VW	46790468	7018570200	46392458	6918150842	0.9915	0.9912	0.959	0.4251
SP_13CR1	SP_13C	SP	13	mock	57739376	8660906400	57270394	8263925470	0.9919	0.9933	0.9678	0.412
SP_13CR2	SP_13C	SP	13	mock	40352790	6052918500	40020348	5930934465	0.9918	0.9889	0.9515	0.433
SP_13CR3	SP_13C	SP	13	mock	51234092	7685113800	50799934	7554747274	0.9915	0.9915	0.9606	0.4252
SP_13TR1	SP_13T	SP	13	VW	49107872	7366180800	48689720	7237614896	0.9915	0.9926	0.9651	0.4324
SP_13TR2	SP_13T	SP	13	VW	52982102	7947315300	52535134	7785744307	0.9916	0.9927	0.9657	0.4159
SP_13TR3	SP_13T	SP	13	VW	44911720	6736758000	44527092	6628404327	0.9914	0.9913	0.9596	0.4361

## Sheet: TableS2
sample	Cultivar	Time points	VW treatment_Mock	total_Reads	mapped_Reads	mapping_Rate	uniquely mapped reads	unique mapped_Rate (%)	Multiple_mapped_Reads	Multiple_mapped_Rate (%)
LS8_0R1	LS8	0	control	40643240	39106257	0.9622	19656802	50.2651	19449455	49.7349
LS8_0R2	LS8	0	control	67282942	64711903	0.9618	30655926	47.3729	34055977	52.6271
LS8_0R3	LS8	0	control	56341244	53934996	0.9573	26016848	48.2374	27918148	51.7626
LS8_1CR1	LS8	1	mock	62937086	60516936	0.9615	28128204	46.4799	32388732	53.5201
LS8_1CR2	LS8	1	mock	44338702	42720433	0.9635	21328332	49.9254	21392101	50.0746
LS8_1CR3	LS8	1	mock	43943908	42158718	0.9594	19912678	47.2326	22246040	52.7674
LS8_1TR1	LS8	1	VW	48447828	46720667	0.9644	22023742	47.1392	24696925	52.8608
LS8_1TR2	LS8	1	VW	44765360	42607145	0.9518	21092147	49.5038	21514998	50.4962
LS8_1TR3	LS8	1	VW	53986436	52049071	0.9641	23704445	45.5425	28344626	54.4575
LS8_3CR1	LS8	3	mock	58887474	56465669	0.9589	28107149	49.7774	28358520	50.2226
LS8_3CR2	LS8	3	mock	60691008	58305122	0.9607	27713330	47.5316	30591792	52.4684
LS8_3CR3	LS8	3	mock	37177714	35558468	0.9564	17704124	49.7888	17854344	50.2112
LS8_3TR1	LS8	3	VW	56466988	54195979	0.9598	26624245	49.1259	27571734	50.8741
LS8_3TR2	LS8	3	VW	58664112	56389610	0.9612	26752233	47.4418	29637377	52.5582
LS8_3TR3	LS8	3	VW	45539748	43940803	0.9649	20966489	47.7153	22974314	52.2847
LS8_5CR1	LS8	5	mock	63562466	60264346	0.9481	29585215	49.0924	30679131	50.9076
LS8_5CR2	LS8	5	mock	62122708	59334327	0.9551	28358860	47.795	30975467	52.205
LS8_5CR3	LS8	5	mock	43683576	41940310	0.9601	21004761	50.0825	20935549	49.9175
LS8_5TR1	LS8	5	VW	48570994	46788182	0.9633	22763960	48.6532	24024222	51.3468
LS8_5TR2	LS8	5	VW	60519460	57584848	0.9515	27080608	47.0273	30504240	52.9727
LS8_5TR3	LS8	5	VW	46299710	44221518	0.9551	21817135	49.336	22404383	50.664
LS8_13CR1	LS8	13	mock	41616358	39436256	0.9476	20172636	51.1525	19263620	48.8475
LS8_13CR2	LS8	13	mock	47244784	44962802	0.9517	23067144	51.3027	21895658	48.6973
LS8_13CR3	LS8	13	mock	54196780	51813054	0.956	26338079	50.8329	25474975	49.1671
LS8_13TR1	LS8	13	VW	54981354	52237249	0.9501	25843141	49.4726	26394108	50.5274
LS8_13TR2	LS8	13	VW	56680936	53803702	0.9492	26022890	48.3664	27780812	51.6336
LS8_13TR3	LS8	13	VW	53521260	51310101	0.9587	25186141	49.0861	26123960	50.9139
SP_0R1	SP	0	control	49916854	46296508	0.9275	22225261	48.0063	24071247	51.9937
SP_0R2	SP	0	control	55412324	53088357	0.9581	25756275	48.5159	27332082	51.4841
SP_0R3	SP	0	control	41031902	39113517	0.9532	18947392	48.4421	20166125	51.5579
SP_1CR1	SP	1	mock	51055280	36123198	0.7075	16951773	46.9277	19171425	53.0723
SP_1CR2	SP	1	mock	47031520	40534346	0.8619	19914486	49.1299	20619860	50.8701
SP_1CR3	SP	1	mock	52481212	50573941	0.9637	23984534	47.4247	26589407	52.5753
SP_1TR1	SP	1	VW	54460222	50951998	0.9356	23715962	46.5457	27236036	53.4543
SP_1TR2	SP	1	VW	52133892	49046565	0.9408	22664719	46.2106	26381846	53.7894
SP_1TR3	SP	1	VW	40796564	36674244	0.899	17734504	48.3568	18939740	51.6432
SP_3CR1	SP	3	mock	61728964	55982213	0.9069	26148104	46.7079	29834109	53.2921
SP_3CR2	SP	3	mock	55537710	44973254	0.8098	22034942	48.9957	22938312	51.0043
SP_3CR3	SP	3	mock	55488794	51782054	0.9332	24410260	47.1404	27371794	52.8596
SP_3TR1	SP	3	VW	54191122	47875479	0.8835	21955510	45.8596	25919969	54.1404
SP_3TR2	SP	3	VW	57623812	54984354	0.9542	25586341	46.5339	29398013	53.4661
SP_3TR3	SP	3	VW	51491220	45070539	0.8753	21647415	48.0301	23423124	51.9699
SP_5CR1	SP	5	mock	35992756	17509739	0.4865	8751978	49.9835	8757761	50.0165
SP_5CR2	SP	5	mock	52134606	48226752	0.925	23692431	49.1272	24534321	50.8728
SP_5CR3	SP	5	mock	41585060	39539862	0.9508	18151847	45.9077	21388015	54.0923
SP_5TR1	SP	5	VW	50085522	43418998	0.8669	21560693	49.6573	21858305	50.3427
SP_5TR2	SP	5	VW	57323390	53362775	0.9309	25211396	47.2453	28151379	52.7547
SP_5TR3	SP	5	VW	46392458	43933165	0.947	22068712	50.2325	21864453	49.7675
SP_13CR1	SP	13	mock	57270394	52986043	0.9252	24095343	45.4749	28890700	54.5251
SP_13CR2	SP	13	mock	40020348	38094415	0.9519	18313127	48.073	19781288	51.927
SP_13CR3	SP	13	mock	50799934	48479981	0.9543	22816117	47.063	25663864	52.937
SP_13TR1	SP	13	VW	48689720	45551253	0.9355	21715869	47.6735	23835384	52.3265
SP_13TR2	SP	13	VW	52535134	49439286	0.9411	23746942	48.0325	25692344	51.9675
SP_13TR3	SP	13	VW	44527092	37612606	0.8447	18359899	48.8132	19252707	51.1868

## Sheet: TableS3
Gene	LS8_0R1	LS8_0R2	LS8_0R3	LS8_13CR1	LS8_13CR2	LS8_13CR3	LS8_13TR1	LS8_13TR2	LS8_13TR3	LS8_1CR1	LS8_1CR2	LS8_1CR3	LS8_1TR1	LS8_1TR2	LS8_1TR3	LS8_3CR1	LS8_3CR2	LS8_3CR3	LS8_3TR1	LS8_3TR2	LS8_3TR3	LS8_5CR1	LS8_5CR2	LS8_5CR3	LS8_5TR1	LS8_5TR2	LS8_5TR3	SP_0R1	SP_0R2	SP_0R3	SP_13CR1	SP_13CR2	SP_13CR3	SP_13TR1	SP_13TR2	SP_13TR3	SP_1CR1	SP_1CR2	SP_1CR3	SP_1TR1	SP_1TR2	SP_1TR3	SP_3CR1	SP_3CR2	SP_3CR3	SP_3TR1	SP_3TR2	SP_3TR3	SP_5CR1
C88_C01H1G002420	0	0	0	0	0	0.17	0.69	0.35	0.34	0.32	0	0.22	0	0	0	0.16	0	0.24	0	0	0	0.6	0	0	0	0	0.4	3.5	0.17	0.96	0.57	0	1.31	0.97	0.19	2.31	17.34	0.85	1.61	1.17	18.24	6.96	0.68	0.39	1.74	1.08	0.17	2.69	0.97
C88_C01H1G004500	0.14	0.22	0.19	0.29	0.29	0.26	0.34	0.35	0.27	0.57	0.04	0.67	0.59	0.84	0.53	0.24	0.18	0.26	0.18	0.29	0.22	0.17	0.18	0.31	0.04	0	0.31	0.28	0.12	0.86	0.09	0	0.54	0.13	0.25	0	0.23	0.14	0	0.26	0.13	0.06	0.27	0.79	0.91	0.63	1.16	0.09	0.11
C88_C01H1G004880	0	0.05	0	0	0.2	0.06	0	0.06	0.12	0.92	0.14	0.39	0.07	0.21	0.13	0.34	0.17	0.34	0.06	0	0	0.43	0.11	0.07	0	0	0	0	0	0.26	0	0	0	0.07	0.54	0.305	0.56	0.69	2.85	0.07	0.07	0.54	0	0.43	0.49	0	0.19	0.52	0
C88_C01H1G005160	0	0	0	0	0	0	0	0	0.3	0	0.12	0.13	0	0	0.21	0	0	0	0	0.1	0	0.09	0	0	0	0	0.12	0	0	0	0	0	0	0	0	0	0	0	0	0	0	0	0	0	0	0	0	0	0
C88_C01H1G006410	0	0.8	2.87	0.31	0.53	0	0.96	2.22	4.08	0.44	2.21	1.2	2.39	2.49	1.77	2.61	2.23	1.65	3.36	2.28	2.49	0.21	1.32	1.12	0	0.67	0.28	0	0	0.34	0	0	0	0	0	0	0	0	0.25	0	0	0	0	0	0	0	0	0	0
C88_C01H1G007070	3.09	2.2	2.48	25.11	2.57	23.89	1.61	10.68	17.99	2.44	18.57	31.15	1.94	32.89	2.31	1.19	2.58	17.1	50.61	45.84	3.21	14.45	13.83	15.06	2.34	2.04	22.43	0	0	0	0	0	0	0	0	0	0.22	0	0	0	0	0	0	0	0	0.18	0	0	0
C88_C01H1G007160	0.11	0.3	0.46	2.22	0.4	0.71	0.18	0.19	0.37	0.17	0.11	0.34	0.1	0.53	0.67	5.38	9.16	0.38	0.68	0.43	0.42	0.08	0.34	1.5	0.1	0.42	0.11	1.09	0	23.83	0	0	0	0.1	1	0.55	0.41	0.23	0.29	0.21	0.1	0.13	0.54	8.08	0.31	0.11	0	0.77	0.51
C88_C01H1G007410	0.65	0	0.52	0.22	2.3	0.17	0.7	21.16	1.4	1.45	2.01	0.66	1.16	27.76	0.37	31.62	0.16	7.2	0.98	11.59	6.85	4.12	0.64	0.2	1.49	7.14	3.42	2.72	0	0.73	0	0	0	0.79	0	0.395	0	1.29	0.18	0.99	1.97	1.01	0.34	9.22	4.12	2.63	0.18	0.84	0
C88_C01H1G008830	0.2	0.13	0.48	4.08	1.05	2.01	1.11	1.47	0.64	0.44	1.29	0.4	3.52	1.1	1.01	1.59	0.15	0.66	0.89	1.06	0.92	0.83	0.88	1.49	1.02	2.37	4.95	0.38	4.37	0.89	0	0	0	0.36	0.17	0.265	0.48	0.2	0.33	0.18	0.36	0	0	2.56	0	0	0.64	1.15	0
C88_C01H1G009090	52.63	35.83	47.48	31.24	82.87	62.24	60.18	61.04	21.98	50.22	32.61	26.48	52.89	54.99	49.41	132.6	51.76	61.65	32.72	36.02	48.62	196.67	106.62	115.77	40.67	47.04	41.25	0.09	0	0.22	0	0	0	0	0	0	0.12	0.1	0	0.09	0.09	0.11	0.15	0	0.09	0	0.08	0	0
C88_C01H1G009110	0.69	0.36	1.05	0.63	0.27	0.42	0.06	0.51	0.86	2.28	0.07	1.24	0.07	0.85	0.85	0.34	0.17	0.25	0.52	0.35	0.14	0.16	0.4	0.65	0.2	0.11	0.14	0	0	0	0	0	0.07	0	0.27	0.08	0.09	0.08	0	0	0	0	0	0	0	0	0	0.07	0
C88_C01H1G009160	5.74	6.48	5.34	4.41	5.16	5.63	5.85	6.48	7.92	6.44	7.78	5.78	6.89	6.68	5.1	4.92	4.42	5.44	4.73	4.66	6.18	6.02	4.78	6.18	5.23	6.82	6.34	0	0	0	0	0	0	0	0	0	0	0	0	0	0	0	0	0	0	0	0	0	0
C88_C01H1G009480	3.32	3.23	3.47	7.19	6.32	5.2	6	5.08	5.21	4.33	4.32	5.02	3.25	2.16	4.65	6.06	4.97	4.6	3.25	3.05	2.47	7.6	6.26	5.47	3.99	4.23	4.47	0	0	0	0	0	0	0	0	0	0	0	0	0	0	0	0	0	0	0	0	0	0
C88_C01H1G009530	18.68	18.67	13.87	20.49	20.39	21.29	16.59	15.29	23.66	18.64	34.69	30.45	20.86	15.67	12.31	17.68	19.45	26.17	17.19	20.5	22.52	13.28	13.65	15.9	15.84	19.94	13.65	0	0.49	0.67	0	0	0	0	0.18	0.09	0	0.99	0.17	0	0.18	0	0.47	0.55	0	0	0.16	4.42	1.35
C88_C01H1G009580	11.14	10.81	10.77	11.76	18.87	14.8	14.55	17.76	8.21	7	7.98	9.47	13.73	11.21	9.23	25.25	14.54	19.16	13.33	11.38	12.72	21.9	17.65	25.91	15.31	16.48	14.57	0.65	0	0	0	0	0	0.12	0	0.06	0.16	0	0.45	0.12	0.12	0.78	0.32	0.12	0.36	0	0.11	0.13	0
C88_C01H1G009730	8.13	10.69	8.4	12.4	7.68	10.63	10.02	10.78	15.59	15.76	10.55	10.66	11.99	11.78	10.49	6.74	8.49	7.15	9.64	11.91	9.72	6.19	6.17	7.24	7.07	11.42	8.27	0.11	0	0	0	0	0	0.1	0.39	0.245	0.14	0.22	0.09	0.1	0	0.13	0.09	0	0.2	0.34	0.09	0	0.76
C88_C01H1G009740	4.39	5.01	5.36	4.8	5.36	3.78	5.57	6.32	4.45	4.25	3.83	3.19	5.31	3.91	3.28	5.96	5.52	3.6	5.62	6.38	5.63	5.56	5.45	3.97	6.71	5.4	6.52	0	0	0	0	0	0	0	0	0	0	0	0	0	0	0	0	0	0	0	0	0	0
C88_C01H1G009780	5.14	5.89	6.8	4.83	7.09	6.74	6.44	6.63	5.35	5.63	5.9	5.79	6.05	5.19	5.91	7.39	4.75	7.03	6.15	6.13	6.18	6.28	5.48	5.41	5.97	6	6.04	0	0.74	0.17	0	0	0	0.55	0.13	0.34	0	0.15	0.13	0.14	0.14	0	0.12	0.14	0	0	0	0.15	0
C88_C01H1G009860	3.69	3.71	7.55	0.81	1.45	3.04	2.91	3.37	4.87	8.58	2.87	5.04	9.37	5.37	9.72	4.27	4.23	3.2	4.26	5.68	4.16	4.58	7.29	4.09	5.98	3.1	3.72	0	0	0	0	0	0	0	0	0	0	0	0	0	0	0	0	0	0	0	0	0	0
C88_C01H1G009980	8.46	7.07	7.99	10.51	5.74	9.06	6.98	5.94	6.43	9.57	4.62	10.04	7.62	7.95	7.67	4.31	5.54	5.64	6.62	6.64	4.63	4.32	5.13	4.36	5.36	5.81	5.7	0	0	0	0	0	0	0	0	0	0	0	0	0	0	0	0	0	0	0	0	0	0
C88_C01H1G010180	1.51	5.05	1.87	5.79	3.88	5.14	2.86	4.87	4.63	3.98	5.09	3.59	3.05	1.27	1.16	2.8	2.05	0.91	3.4	0.52	1.78	0.39	0.81	1.81	2.58	8.1	4.45	0	0	0	0	0	0	0	0	0	0	0	0	0	0	0	0	0	0	0	0	0	0
C88_C01H1G010420	0.32	0.54	1.3	0.58	0.64	1.64	1.1	0.73	0.13	0.36	0.07	0.41	0.14	0.45	1.23	0.24	0.66	0.54	0.24	1.42	1.43	0.23	1.49	1.22	0.55	0.06	0.45	0	0	0	0	0	0	0	0.07	0	0	0	0	0	0	0	0	0	0	0	0	0	0.18
C88_C01H1G010560	11.66	6.71	7.58	12.59	6.63	8.9	6.91	15.85	8.27	9.3	7.48	12.59	5.68	8.76	5.89	12.15	3.32	5.84	6.27	5.52	3.35	10.16	5.95	10.2	3.33	12.06	3.86	0	0	0.31	0	0	0	0	0	0	0	0	0	0	0	0	0	0	0	0	0	0	0
C88_C01H1G010620	21.16	18.48	19.23	46.79	30.21	39.09	32.96	28.05	16.61	18.98	19.65	23.39	12.7	11.59	14.93	17.85	12.57	17.78	16.5	13.83	8.53	15.24	14.69	24.25	17.49	19.28	12.54	0	0	0	0	0	0	0	0	0	0	0	0	0	0	0	0	0	0	0	0	0	0
C88_C01H1G010640	0.95	1	1.91	1.05	0.66	1.17	1.31	0.79	0.44	0.81	0.38	0.82	0.72	1.01	1.15	0.05	1.01	0.15	1.33	2.75	0.88	0.05	0.3	0.51	0.47	0.46	0.25	0	0	0	0	0	0	0	0	0	0	0	0	0	0	0	0	0	0	0	0	0	0
C88_C01H1G010780	0.56	0.51	0.89	0.63	1.43	0.95	1.1	1.22	0.08	0.38	0.47	0.26	0.36	0.42	0.34	1.37	0.61	0.28	0.23	0.15	0.56	1.28	0.56	0.95	0.83	1.48	1.32	0.15	0	0.23	0.27	0	0.13	0.14	0.09	0	0.06	0.35	0.09	0.14	0.09	0.12	0.08	0.09	0	0	0.04	0.05	0
C88_C01H1G010790	2.14	3.13	5.08	4.71	2.55	4.37	4.12	8.79	4.12	4.37	1.73	3.95	3.23	4.06	4.59	4.15	3.55	3.51	2.52	4.41	2.6	4.72	5.58	4.21	4.63	7.61	8.47	0	0	0	0	0	0	0	0	0	0	0	0	0	0	0	0.15	0	0	0	0	0	0
C88_C01H1G011100	4.37	6.6	11.4	6.18	6.05	6.12	12.35	13.56	2.67	8.01	4.54	2.82	6.29	6.86	5.12	27.54	7.57	10.03	7.53	5.95	7.45	21.91	16.78	16.69	9.3	14.2	11.19	0	0.03	0	0	0	0	0	0	0	0	0.03	0.05	0	0.03	0	0.03	0	0	0	0	0	0
C88_C01H1G011210	0.73	0.16	0.2	0.51	7.58	2.97	6.69	1.01	0.59	0	0	0	0.11	0.57	4.78	0.45	0.55	0.27	0.18	0	0.11	0.17	0.54	0.69	0	0.18	0.23	0	0	0	0	0	0	0	0	0	0	0	0	0	0	0	0	0	0	0	0	0	0
C88_C01H1G011270	5.13	4.66	5.18	5.8	5.12	6.86	4.38	6.71	5.86	5.91	6.3	5.34	4.56	4.15	6.46	3.98	5.44	3.11	3.73	4.93	4.46	4.31	5.01	3.89	6.38	6.69	6.45	0	0	0.19	0	0	0	0	0	0	0	0	0	0	0	0	0	0	0	0	0	0	0
C88_C01H1G011370	4.71	8.06	8.32	18.47	12.09	10.51	14.95	17.54	6.45	6.14	6.13	4.28	6.08	3.5	4.2	8.08	8.98	3.39	5.85	6.66	3.06	5.64	5.22	6.66	5.46	7.24	8.31	0	0	0	0	0	0	0	0	0	0	0	0	0	0	0	0	0	0	0	0	0	0
C88_C01H1G011400	0.45	0.61	0.55	4.2	4.01	1.77	1.45	2.44	1.82	1.18	1.05	1.6	1.21	0.21	0.77	0.83	0.51	0	0.17	0.35	0.21	1.75	0.84	0.21	0.58	1.02	0.63	0	0	0	0	0	0	0	0	0	0	0	0	0	0	0	0	0	0	0	0	0	0
C88_C01H1G011440	10.27	14.14	12.58	13.37	17.69	19.03	11.28	14.75	19.13	9.66	19.57	20.7	13.46	14.04	8.72	9.46	12.92	16.75	13.01	12.8	11.05	9.5	9.58	8.14	12.05	20.23	10.53	0	0	0	0	0	0	0	0	0	0	0	0	0	0	0	0	0	0	0	0	0	0
C88_C01H1G011560	38.6	50.4	35.23	26.04	13.29	15.3	13.73	12.96	35.74	43.78	29.58	37.99	29.72	16.22	32.98	5.29	25.07	17.34	28.55	52.45	17.8	10.11	22.39	8.17	33.87	47.23	25.84	0	0	0	0	0	0	0	0	0	0	0	0	0	0	0	0	0	0	0	0	0	0
C88_C01H1G012030	0.71	0.64	0.95	7.58	4.19	5.75	1.33	4.71	0.95	1.77	3.3	3.11	1.48	1.76	0.4	1.73	0	1.05	1.25	0.36	0.44	1.83	2.28	1.12	0.61	4.61	1.1	0	0	0	0	0	0	0	0	0	0	0	0	0	0	0	0	0	0.21	0	0	0	0
C88_C01H1G012060	11.05	9.21	10.22	8.56	9.58	9.41	10.06	10.07	9.4	10.32	9.08	9.58	12.21	9.27	10.81	9.39	11.89	9.97	10.43	11.08	12.36	6.93	8.37	9.61	12.55	8.96	10.97	0	0	0	0	0	0	0	0	0	0	0	0	0	0	0	0	0	0	0	0	0	0
C88_C01H1G012340	3.62	4.35	4.89	2.31	2.46	2.77	4.46	4.02	2.73	4.77	3.65	4.12	4.25	3.86	3.99	2.47	4.09	2.82	4.64	4.01	3.44	2.55	3.02	3.19	3.24	2.94	4.44	0	0	0	0	0	0	0	0	0	0	0.08	0.13	0	0	0	0	0.07	0.07	0	0	0.22	0
C88_C01H1G012360	2.38	3.93	3.83	4.25	2.3	3.39	4.7	3.77	2.79	4.36	4.23	4.15	2.12	3.62	1.66	2.85	5.51	1.44	2.77	4.47	2.21	2.13	1.44	2.25	2.23	3.25	3.22	0	0	0	0	0	0	0	0	0	0	0	0	0	0	0	0	0	0	0	0	0	0
C88_C01H1G012510	8.22	8.82	10.55	22.59	14.53	15.21	21.77	22.88	10.8	10.4	9.66	11.6	11.45	10.67	8.14	14.38	12.89	9.09	8.45	11.51	9.41	12.72	14.16	11.86	8.92	10.66	9.4	0	0	0	0	0	0	0	0	0	0	0	0	0	0	0	0	0	0	0	0	0	0
C88_C01H1G012530	3.13	3.35	3.26	1.43	2.21	2.27	2.75	2.49	2.57	3.11	3.07	2.92	2.99	1.94	2.86	1.4	4.25	3.34	2.97	4.17	3.66	2.41	2.19	3.28	2.49	2.65	3.71	0	0	0	0	0	0	0	0.05	0.025	0	0	0	0	0	0	0	0	0.16	0	0.05	0	0
C88_C01H1G012550	0.22	3.14	3.05	2.46	2.6	2.98	2.18	2.34	1.14	1.29	0.71	1.21	1.84	0.81	0.65	5.23	2.76	2.17	1.64	1.33	1.62	11.39	6.42	5.12	2.7	3.34	2.12	0	0	0	0	0	0	0	0	0	0	0	0	0	0	0	0	0	0	0	0	0	0
C88_C01H1G012560	0.37	0.94	0.9	0.34	0.58	0.74	0.6	0.44	0.13	0.83	0.42	0.46	0.44	0.23	0.53	1.63	1.48	0.55	0.53	0.69	0.96	3.69	2.29	1.83	0.78	0.43	0.88	0	0	0	0	0	0	0	0	0	0	0	0	0	0	0	0	0	0	0	0	0	0
C88_C01H1G012580	1.96	1.25	2.12	2.42	1.21	1.3	2.12	2.27	2.84	1.9	1	1.48	1.92	1.45	1.33	3.93	0.95	1.3	1.18	2.54	1	3.37	2.46	1.48	0.5	1.54	1.54	0	0	0	0	0	0	0	0	0	0	0	0	0	0	0	0	0	0	0	0	0	0
C88_C01H1G012590	0.95	1.44	1.93	2.53	1.33	2.07	2.61	2.65	1.57	2.05	0.79	1.06	0.89	0.51	1.15	1.79	1.87	0.44	1.54	1.41	0.79	1.51	2.03	0.75	0.82	0.97	0.79	0	0	0	0	0	0	0	0	0	0	0	0	0	0	0	0	0	0	0	0	0	0
C88_C01H1G012760	11.7	12.62	11.4	11.2	9.24	12.1	11.41	13.13	13.45	13.07	11.25	8.85	12.64	6.98	11.35	13.41	14.68	7.86	12.26	10.22	10.09	10.88	8.64	9.84	7.52	10.95	8.92	0	0	0	0	0	0	0	0	0	0	0	0	0	0	0	0	0	0	0	0	0	0
C88_C01H1G013010	5.93	6.63	10.31	13.76	17.05	11.99	15.08	13.08	11.93	11.78	7.8	13.95	9.67	5.5	6.71	15.5	7.02	4.92	6.7	9.44	8.27	12.52	10.23	9.77	7.21	6.66	8.72	0	0	0	0	0	0	0	0	0	0	0	0	0	0	0	0	0	0	0	0	0	0
C88_C01H1G013020	0.25	0.34	0.27	0.6	0.44	1.3	0.2	0.14	0.2	1.06	0.54	0.84	0.74	0.46	0.21	0.18	0.06	0.09	0.13	0	0.46	0.18	0.12	0	0.36	1	0.46	0	0	0	0	0	0	0	0	0	0	0	0	0	0	0	0	0	0	0	0	0	0
C88_C01H1G013030	2.88	4.23	2.89	3.34	2.55	5.92	7.38	5.07	3.33	3.76	5.02	3.63	2.56	1.84	3.52	3.42	7.4	3.39	3.66	5.23	4.85	3.8	3.06	2.71	4.17	5.4	2.51	0	0	0	0	0	0	0	0	0	0	0	0	0	0	0	0	0	0	0	0	0	0
C88_C01H1G013140	16.49	25.02	25.37	39.84	18.4	27.27	29.73	33.08	21.31	27.37	18.07	14.44	15.86	14.54	16.98	20.89	22.62	8.97	20.74	21.68	12.55	23.95	19.37	15.78	12.98	15.38	19.31	0	0	0	0	0	0	0	0	0	0	0	0	0	0	0	0	0	0	0.27	0	0	0
C88_C01H1G013260	4.73	2.58	3.09	7.02	5.1	5.21	4.28	5.02	4.17	4.41	4.12	3.58	4.08	3.16	3.64	5.61	3.43	3.93	3.01	3.96	3.3	3.64	5.14	4.46	3.42	3.66	3.29	0	0	0	0	0	0	0	0	0	0	0	0	0	0	0	0	0	0	0	0	0	0
C88_C01H1G013310	15.74	25.17	15.57	15.12	15.06	15.01	18.18	13.2	19.08	23.12	24.83	16.95	22.25	17.01	19.04	19.18	24.81	14.32	19.31	16.97	18.63	12.89	10.35	11.17	14.97	17.28	15.61	0	0	0	0	0	0	0	0	0	0	0	0	0	0	0	0	0	0	0	0	0	0
C88_C01H1G013740	2.15	2.99	5.36	1.9	1.49	1.5	1.85	2.1	2.72	3.66	2.14	1.7	1.3	1.07	2.67	2.46	3.16	2.04	2.95	2.99	1.78	1.84	1.99	2.31	1.51	1.44	2.56	0	0	0	0	0	0	0	0	0	0	0	0	0	0	0	0	0	0	0	0	0	0
C88_C01H1G013790	0	0	0	0	0	0	0	0	0	0	0	0	0	0	0	0	0	0	0	0	0	0	0	0	0	0	0	0	0	0	0	0	0	0	0	0	0	0	0	0	0	0	0	0	0	0	0	0	0
C88_C01H1G014050	0	0	0	0	0	0	0	0	0	0	0	0	0	0	0	0	0	0	0	0	0	0	0	0	0	0	0	0	0	0	0	0	0	0	0	0	0	0	0	0	0	0	0	0	0	0	0	0	0
C88_C01H1G014060	1.73	2.61	3.64	3.49	1.85	3.38	3.7	3.45	2.49	3.11	0.67	2.1	1.79	1.34	2.14	2.57	2.42	1.51	1.9	2.42	1.14	3.19	3.3	2.85	1.11	1.99	2.34	0	0	0	0	0	0	0	0	0	0	0	0	0	0	0	0.06	0	0	0	0	0	0
C88_C01H1G014130	6.82	10.88	11.97	15.14	13.72	11.21	13.59	14.97	10.4	12.86	6.44	8.76	9.09	5.78	8.18	9.43	14.58	5.33	11.67	12.75	7.53	10.83	12.93	7.85	5.84	7.57	9.38	0	0	0	0	0	0	0	0	0	0	0	0	0	0	0	0	0.22	0	0	0	0	0
C88_C01H1G014380	8.48	10.75	10.21	7.29	7.92	9.46	6.18	11.18	14.92	10.06	9.34	9.66	10.06	11.37	10.4	10.66	11.98	10.43	10.05	10.93	9.92	9.06	10.33	7.4	9.16	11.29	8.46	0.15	0	0	0	0	0	0	0	0	0	0	0	0	0	0	0	0	0	0	0	0	0
C88_C01H1G014400	23.09	19.4	17.57	30.15	27.83	33.85	24.17	25.18	23.67	20.89	31.29	33.28	21.45	27.14	21.05	20.33	23.01	28.77	23.04	25.49	24.94	19.61	19.71	36.4	26.69	30.1	23.33	0.16	0	0	0	0	0	0	0	0	0	0	0	0	0	0	0	0	0	0.17	0	0	0
C88_C01H1G014420	4.03	4.17	7.02	6.52	5.39	4.77	5.82	7.71	3.98	6.43	2.46	3.02	2.35	3.2	4.2	4.61	4.56	2.29	3.72	4.84	2.99	5.83	6.88	3.25	2.47	6.03	2.78	0	0	0	0	0	0	0	0	0	0	0	0	0	0	0	0	0	0	0	0	0	0
C88_C01H1G014430	0.19	0.13	0.3	1.56	2.51	1.63	0.15	1.1	0.46	1.69	0.7	0.19	1.01	0.35	0.32	0.69	0.42	0.63	0.14	0.29	0.7	0.13	0.28	0.71	0.81	1.28	1.05	0	0	0	0	0	0	0	0	0	0	0	0	0	0	0	0	0	0	0	0	0	0
C88_C01H1G014470	5.3	5.95	8.45	6.41	4.22	7.17	8.27	8.02	4.88	7	4.78	5.58	5.26	4.78	5.98	7.29	4.47	5.37	5.64	4.98	5.49	6.82	7.22	5.92	5.26	4.94	5.06	0	0	0	0	0	0	0	0	0	0	0	0	0	0	0	0	0	0	0	0	0	0
C88_C01H1G014690	2.33	4.69	6.19	10.96	3.86	6.61	6.67	8.67	4.92	6.51	3.25	3.67	4.53	2.7	5.56	5.1	6.97	2.26	6.14	5.23	2.44	5.43	5.92	4.94	2.37	4.36	3.65	0	0	0	0	0	0	0	0	0	0	0	0	0	0	0	0	0	0	0	0	0	0
C88_C01H1G014900	3.3	6.64	4.73	3.4	3.33	5.9	4.16	2.92	4.17	8.6	4.38	5.94	4.4	4.59	3.2	5.84	2.99	6.26	4.79	3.6	3.72	2.32	5.4	2.44	3.84	7.24	3.28	0	0	0	0	0	0	0	0	0	0	0	0	0	0	0	0	0	0	0	0	0	0
C88_C01H1G015010	1.74	1.3	1.63	0.1	0.86	1.44	0.47	1.6	2.34	2.52	2.34	3.71	3.79	2.87	2.14	1.55	1.45	1.5	1.46	2.22	0.81	2.31	1.07	2.82	1.33	1.88	1.08	0	0	0	0	0	0	0	0	0	0	0	0	0	0	0	0	0	0	0	0	0	0
C88_C01H1G015030	1.48	2.31	2.57	1.14	1.09	2.51	0.3	2.45	2.78	3.85	1.6	2.73	3.4	1.37	1.88	1.98	1.75	1.23	1.39	3.01	0.8	1.73	1.73	3.48	1.8	1.48	1.49	0	0	0	0	0	0.11	0	0	0	0	0	0	0	0	0	0	0	0	0	0	0	0
C88_C01H1G015190	8.8	12.06	8.29	5.52	7.44	5.68	10.75	8.86	10.15	11.11	9.94	9.25	8.5	9.23	11.04	6.41	10	8.04	8.34	10.52	10.66	9.42	11.87	7.92	7.21	11.17	7.81	0	0	0	0	0	0	0	0	0	0	0	0.32	0	0	0	0	0	0	0	0.31	0	0
C88_C01H1G015280	9.05	7.73	8.71	17.77	9.73	13.63	12.78	12.55	8.52	12.04	7.82	10.16	9.82	8.43	8.46	12.84	7.64	8.74	10.86	9.28	8.61	8.05	8.02	11.75	9.5	10.5	8.26	0.07	0	0.04	0	0	0	0	0	0	0	0	0	0.03	0	0	0.03	0	0.07	0	0.06	0.04	0
C88_C01H1G015370	5.51	5.37	5.62	6.71	5.75	5.48	6.03	4.55	5.64	7.83	3.72	9.08	3.12	6.97	2.55	4.38	5.24	3.88	5.27	8.03	5.58	6.69	6.66	3.3	3.86	5.25	4.18	0	0	0	0	0	0	0	0	0	0	0	0.42	0	0	0	0	0	0	0	0	0	0
C88_C01H1G015530	10.2	17.5	17.73	7.45	12.67	38	10.85	5.31	11.25	46.99	26.35	25.2	13.4	22.19	17.15	4.78	15.4	11.59	10.42	4.96	10.67	6.42	18.47	10.37	32.5	5.62	19.25	0	0	0	0	0	0	0	0	0	0.08	0.2	0	0	0	0.08	0	0	0	0	0	0	0
C88_C01H1G015560	1.91	1.56	2.74	0.98	0.84	1.17	1.42	2.14	1.32	2.24	1.39	2.34	3.28	2.03	2.32	3.48	2.86	1.21	2.05	1.15	2.41	2.69	3.13	1.8	2.81	2.55	2.03	0.13	0	0	0	0	0	0	0	0	0	0	0	0	0.12	0	0	0	0	0	0	0	0
C88_C01H1G015600	8.26	9.36	6.63	5.59	6.39	18.38	7.26	8.76	9.14	7.69	10.55	16.14	8.27	13.9	7.89	3.95	18.91	24	9.91	13.42	18.23	5.81	13.16	24.07	8.63	5.8	10.78	0	0	0	0	0	0	0	0	0	0	0	0	0	0	0	0	0	0	0	0	0	0
C88_C01H1G015670	0.17	0	1.36	1.75	1.05	1.06	17.82	20.73	1.09	0	0	0	0	0.63	0.72	1.61	0	0.75	0.51	1.29	0	2.26	2	1.28	0.87	0	0	0.33	0	0.19	0	0	0	0	0	0	0	0	0	0	0.15	0	0	0	0.31	0.17	0.28	0	0
C88_C01H1G016020	41.39	44.69	53.36	100.58	49.78	65.42	60.06	70.4	35.7	41.43	31.02	42.36	34.16	31.49	34.68	46.55	34.98	31.32	36.75	40.97	33.6	54.33	52.66	41.27	42.42	45.41	43.34	0	0	0	0	0	0	0	0.09	0.045	0	0.11	0	0	0	0	0	0	0	0	0	0	0
C88_C01H1G016170	3.82	5.13	4.11	3.49	2.3	3.87	5.09	4.74	4.05	5.04	2.98	3.76	5.25	3.46	4.72	5.44	6.94	5.48	4.11	5.24	4.27	4.09	4.23	6.13	4.84	4.94	5.72	0	0	0.1	0	0	0	0	0.08	0.04	0.11	0	0	0	0	0	0	0	0	0	0	0	0
C88_C01H1G016260	9.2	6.17	8.44	14.56	10.15	13.18	13.94	13.51	8.11	10.03	7.38	8.82	8.05	8.26	9.31	9.07	9.29	7.25	8.08	9.11	7.65	8.8	9.62	9.42	7.57	8.87	8.67	0	0	0	0	0	0	0	0	0	0	0	0	0	0	0	0.06	0.14	0	0	0	0	0
C88_C01H1G016270	0.62	3.98	2.75	0.32	1.1	2.68	0.5	0.52	0.25	1.63	2.32	0	0.28	0.87	0.53	13.42	12.35	24.5	0.47	2.38	2.61	20.18	29.95	12.92	13.37	8.41	7.81	0	0	0	0	0	0	0	0	0	0	0	0	0	0	0.36	0	0	0.28	0	0	0	0
C88_C01H1G016360	18.02	13.24	15.73	13.11	9.96	15.44	13.19	9.31	13.96	15.19	15.99	16.69	13.08	13.64	12.93	13.33	18.12	15.98	22.93	15.69	20.3	12.67	14.97	13.6	18.74	9.92	15.24	0.13	0	0	0	0	0	0	0	0	0	0	0	0	0.12	0	0	0	0	0	0	0	0
C88_C01H1G016400	10.43	12.18	10.46	9.52	10.09	11.65	15.62	15.19	11.37	16.02	9.38	11.72	8.51	13.11	11.99	9.83	9.99	12.27	12.1	10.46	8.58	14.37	10.92	14.43	10.53	12.37	10.69	0	0	0	0	0	0	0	0	0	0	0	0	0	0	0	0	0	0	0	0	0	0
C88_C01H1G016510	32.74	6.8	15.64	19.29	15.17	15.85	10.02	9.03	13.8	12.77	8.69	36.93	18.03	22.42	15.88	7.96	5.83	13.8	13.49	8.34	18.1	12.61	8.06	26.42	19.38	9.34	15.19	0	0	0	0	0	0	0	0	0	0	0	0	0	0	0	0	0	0	0	0	0	0
C88_C01H1G016730	8.22	10.2	9.92	4.24	4.2	3.86	4.8	5.41	6.31	7.12	6	5.95	8.31	6.45	9.93	8.23	12.01	8.68	7.79	10.25	8.75	8.62	12.75	7.67	10.51	6.69	11.27	0	0.03	0	0	0	0	0	0	0	0	0	0	0	0	0	0	0	0	0.04	0	0	0
C88_C01H1G017000	3.63	6.7	7.28	10.92	6.69	9.94	8.5	11.51	6.81	8.56	5.9	6.71	4.57	5.33	5.14	7.06	7.69	6.03	8.42	6.93	4.5	3.62	4.47	5.13	4.15	2.94	6.18	0	0	0	0	0	0	0	0	0	0	0	0	0	0	0	0	0	0	0.31	0.25	0	0
C88_C01H1G017040	5.71	5.3	6.37	4.31	3.74	4.07	4.4	4.69	4.82	5.32	3.58	4.68	5.78	6.08	6.39	3.86	5.55	5.29	6.6	6.71	6.25	2.65	4.12	5.77	5.45	2.96	5.26	0.04	0	0	0	0	0	0	0	0	0	0	0	0	0	0	0.04	0	0	0	0	0	0
C88_C01H1G017080	10.87	9.05	9.94	11.82	13.04	20.7	15.23	17.01	9.7	11.55	9.55	16.65	10.57	17.05	9.3	8.3	14.61	19.77	11.86	16.42	16.52	7.53	14.82	29.76	10.77	10.03	11.81	0	0	0	0	0	0	0	0	0	0	0	0	0	0	0	0	0	0	0	0	0	0
C88_C01H1G017090	7.32	7.88	9.17	7.44	5.69	6.39	6.73	6.7	7	7.22	5.78	5.99	6.89	7.12	7.6	6.76	6.05	6.15	8.12	7.32	7.1	6.34	7.08	6.86	6.58	6.12	6.5	0	0	0	0	0	0.59	0.03	0	0.11	0	0.04	0	0.06	0.03	0	0.06	0	0.06	0	0	0	0
C88_C01H1G017170	1.79	4.44	1.66	1.99	3.78	2.26	9.3	4.79	3.99	1.44	0.51	2.5	3.19	1.54	4.45	0.7	1.24	0.46	1.14	1.48	0.9	0.87	2.44	0.39	1.06	1.03	1.28	0.13	0	0.16	0	0	0	0	0	0	0	0	0	0	0	0.16	0.11	0	0	0	0	0	0
C88_C01H1G017250	51.45	75.84	98.84	14.47	40.68	30.49	35.68	41.27	42.02	97.52	43.43	26.72	40.91	26.76	45.66	47.75	86.8	56.08	36.37	58.38	48.52	49.9	43.19	41.84	38.77	33.85	47.74	0	0	0	0	0	0	0	0	0	0	0	0	0	0	0	0	0	0	0	0	0	0
C88_C01H1G017330	3.78	4.24	3.08	2.23	2.46	3.1	2.44	2.66	2.59	3.18	3.05	3.87	2.97	2.81	2.31	1.67	2.96	2.12	3.26	4.16	2.41	1	1.46	2.62	1.96	1.58	1.78	0	0	0	0	0	0	0	0	0	0	0	0	0	0	0	0	0	0	0	0	0	0
C88_C01H1G017350	1.71	1.56	2.3	1.76	0.86	1.91	1.91	2.73	1.67	2.32	0.68	1.48	1.19	1.7	1.76	2.67	2.74	1.35	1.75	1.96	1.08	2.23	1.94	1.9	1.62	1.51	1.53	0	0	0	0	0	0	0	0	0	0	0	0	0	0	0	0	0	0	0	0	0	0
C88_C01H1G017360	88.21	115.54	80.67	67.87	68.26	90.31	76.04	83.69	112.71	110.84	110.81	113.43	98.65	88.47	102.14	72.84	98.63	102.65	90.04	86.98	86.15	75.05	87.93	79.39	102.88	88.39	72.22	0	0	0	0	0	0	0	0	0	0	0	0	0	0	0	0.26	0	0	0	0	0	0
C88_C01H1G017390	27.9	16.96	17.32	10.31	10.24	9.47	11.41	14.37	64.8	33.71	38.62	44.58	23.88	55.2	30.84	38.39	12.2	34.96	24.96	30.98	17.6	19.26	10.5	33.21	15.35	15.37	15.14	0	0	0	0	0	0	0	0	0	0	0	0	0	0	0	0	0	0	0	0	0	0
C88_C01H1G017400	0.23	0	0.19	0.12	0	0.18	0.56	0.96	4.29	0.34	0	0.47	0.21	0.75	0.59	0.76	0.09	0.51	0.96	1.06	0.11	0.24	1.03	0.33	0	0	0	0.11	0	0	0	0	0	0	0	0	0	0	0	0	0.11	0	0	0	0	0	0	0	0
C88_C01H1G017600	17.44	12.45	16.87	22.09	13.52	26.16	26.03	26.15	17.88	15.54	17.23	16.14	16.86	19.07	12.51	21.43	11.84	15.6	16.66	16.61	13.76	14.9	18.59	21	15.7	18.84	15.59	0.23	0	0	0	0	0	0	0.14	0.07	0.1	0	0	0.07	0	0	0	0	0	0.16	0	0	0
C88_C01H1G017610	0.26	2.58	0.93	0.13	0	0.2	0.62	0.21	0	0.29	0.36	0.13	0.34	0.12	0.22	1.03	1.92	1.42	0.1	0.1	0.24	1.71	1.8	1.45	1.76	0.67	2.86	0	0	0	0	0	0	0	0	0	0	0	0	0	0	0	0	0	0	0	0	0	0
C88_C01H1G017720	12.87	13.7	16.74	21.51	14	16.2	15.33	12.73	14.28	15.86	11.4	13.27	11.97	9.88	12.31	9.39	13.93	11.13	12.13	13.79	10.17	9.78	13.12	9.19	8.75	9.97	12.77	0	0	0	0	0	0	0	0	0	0	0	0	0	0	0	0	0	0	0	0	0	0
C88_C01H1G017780	7.57	8.88	10.07	7.85	5.65	7.27	8.55	9.26	8.9	10.36	6.69	7.68	9.64	8.62	11.81	8.66	9.45	6.57	8.59	10.56	8.63	8.29	9.78	8.19	9.56	7.36	9.34	0.13	0	0	0	0	0	0	0.04	0.02	0.05	0.05	0	0	0.04	0	0.04	0.08	0	0	0.04	0.31	0
C88_C01H1G017870	7.54	10.54	11.03	6.97	7.92	7.31	10.66	9.75	9.23	12.58	7.44	6.57	11.18	8.46	10.94	8.02	12.62	6.26	10.29	9.3	8.9	9.45	9.63	8.21	10.57	7.47	9.26	0	0	0.89	0	0	0	0	0	0	0	0	0	0.07	0	0	0.94	0.07	0	0.24	0.06	0	0
C88_C01H1G017880	5.68	7.48	7.3	2.11	4.24	6.84	7.74	5.18	9.11	7.31	10.06	8.55	10.35	7.33	10.44	3.4	18.75	7.32	12.33	10.65	14.27	5.43	2.56	4.6	7.08	9.94	8.08	0	0	0	0	0	0	0	0	0	0	0	0	0	0	0	0	0	0	0.04	0	0	0
C88_C01H1G017910	0.16	0.63	1.13	1.45	2.21	1.59	3.76	3.35	0.88	0.7	0.43	0.94	0.97	1.3	1.72	0.91	3.15	0.52	1.64	2.74	1.59	2.52	2.76	0.29	1.07	0.47	1.45	0	0	0	0	0	0	0.14	0	0.07	0	0	0	0.14	0	0	0.25	0.29	0	0.16	0	0	0
C88_C01H1G017930	51.17	49.16	44.01	32.64	25.3	29.32	34.27	30.11	49.11	50.92	47.44	51.35	47.55	45.42	49.28	29.06	50.18	40.21	50.82	45.06	54.07	29.97	32.94	35.72	42.43	39.86	43.15	0.07	0	0.09	0	0	0	0.14	0	0.07	0	0.15	0	0.21	0.07	0	0.06	0	0.21	0.08	0	0	0.17
C88_C01H1G017980	5.03	4.88	2.92	0.86	0.49	1.09	0.45	0.69	4.72	3.75	2.86	3.66	2.74	1.82	3.56	1.63	1.88	4.02	4.21	3.85	1.82	1.77	0.41	1.84	1.2	2.3	1.56	0	0	0	0	0	0	0	0	0	0	0.28	0	0	0	0	0	0	0	0	0	0	0
C88_C01H1G018070	8.37	21.46	23.87	16.49	13.98	13.53	16.57	16.61	9.57	15.51	10.36	7.31	7.94	7.42	12.63	24.41	36.27	20.79	15.25	12.93	15.03	27.08	44.1	29.24	30.45	23.25	31.23	0	0	0	0	0	0	0	0	0	0	0	0	0	0	0	0	0	0	0	0	0	0
C88_C01H1G018240	7.62	7.21	6.95	9.29	8.27	6.23	5.84	8.31	8.64	8.51	6.11	9.43	5.24	6.75	7.94	8.09	7.77	5.37	9.65	6.62	8.37	6.09	6.66	7.18	4.46	4.15	5.79	0	0.28	0	0	0	0	0	0	0	0	0	0.29	0	0	0.4	0	0	0	0	0.28	0	0
C88_C01H1G018260	6.42	8.8	12	13.14	10.46	11.62	14.66	16.31	9.81	13.59	7.75	7.58	5.38	5.62	10.82	8.83	12.54	4.87	11.18	12.61	6.73	10.64	10.57	4.92	5.82	7.21	11.66	0	0	0	0	0	0	0	0	0	0	0	0	0	0	0	0	0	0	0	0	0	0
C88_C01H1G018340	0.39	0	0	0.41	0.35	0.15	0	0.33	0	0	0.18	0.4	0	0.18	0	0.29	0.15	0	0.44	0.45	0.18	0.97	0.15	2.04	0.84	7.96	2.74	0	0	0	0	0	0	0	0	0	0	0	0	0	0	0	0	0	0	0	0	0	0
C88_C01H1G018350	1.42	0.69	0.21	2.79	1.83	2.52	1.87	1.28	0.83	0.38	0.24	2.08	0.92	2.16	0.55	0.47	0.19	0.14	2.23	0.2	2.4	7.26	0.29	9	3.98	28.9	11.14	0	0	0	0	0	0	0	0	0	0	0	0	0	0	0	0	0	0	0	0	0	0
C88_C01H1G018940	19.91	11.29	14.08	41.3	19.92	35.05	25.7	20	19.07	12	16.07	27.72	15.39	15.4	6.24	18.67	8.86	15.22	12.31	9.78	8.15	9.67	9.63	20.09	11.79	17.04	9.46	0	0	0	0	0	0	0	0	0	0	0	0	0	0	0	0	0	0	0	0	0	0
C88_C01H1G019000	1.29	5.21	10.38	52.46	5.34	5.4	17.66	3.21	0	14.77	2.8	5.22	1.92	0.4	1.1	1.26	1.29	1.91	2.27	0	0	0	1.27	1.62	1.48	3.87	0.8	0.42	0	0	0	0	0	0	0	0	0	0	0	0	0	0	0	0	0	0	0	0	0
C88_C01H1G019120	3.56	2.99	3.04	0.46	1.58	1.39	4.65	0.92	1.61	3.15	1.65	1.8	1.58	3.31	2.84	0.81	4.16	2.22	14.25	2.21	1.66	0.78	1.48	1.47	1.15	1	3.72	0	0	0	0	0	2.34	0	0	0	0	0	0	0	0	0	0	0	0	0	0	0	0
C88_C01H1G019160	14.55	10.26	6.49	13.08	5.06	6.13	3.89	3.81	7.7	8.98	9.47	7.77	6.75	5.54	6.54	1.72	4.46	4.82	7.77	10.07	4.39	2.62	5.05	2.22	9.49	13.69	7.96	0	0.41	0	0	0	1.74	0	0	2.7	0	0.12	0	0.23	0	0	0	0	0	0	0.1	0	0
C88_C01H1G019550	17.43	51.6	22.5	171.85	115.59	71.42	219.04	55.46	8.53	24.26	8.79	4.96	4.38	6.33	34.09	21.83	67.94	4.19	45.89	31.84	7.04	13.59	30.51	12.13	4.22	5.11	26.01	0	0	0	0	0	0	0	0	0	0	0	0	0	0	0	0	0	0	0	0	0	0.86
C88_C01H1G019650	8.67	10.81	10.39	17.25	13.17	14.9	14.22	11.82	10.31	11.55	8.16	10.09	9.12	8.04	12.65	10.68	10.31	8.51	9.37	7.65	8.51	8.93	9.83	9.54	10.57	8.5	8.16	0	0.1	0	0	0	0	0	0.11	0.055	0	0	0	0	0	0.14	0	0	0	0	0	0.12	0.28
C88_C01H1G019690	1.18	1.39	2.85	3.36	3.14	3.93	4.51	0.98	2.14	0.44	0.82	0.6	0.79	1.37	4.77	2.81	3.76	0.98	4.9	2.03	0.82	2.29	6.34	1.95	2.54	0.89	1.37	0	0	0	0	0	0	0	0	0	0	0	0	0	0	0	0	0	0	0	0	0	0
C88_C01H1G019740	6.57	8.51	8.9	13.77	10.01	12.75	9.82	13.86	6.01	9.95	8.62	10.5	5.24	5.88	6.54	11.23	5.08	7.02	8.01	5.54	6.1	8.92	10.54	8.96	6.02	8.31	7.78	0	0	0	0	0	0	0	0	0	0	0	0	0	0	0	0	0	0	0	0	0	0
C88_C01H1G019760	3.31	4.11	5.11	3.68	3.38	2.99	3.28	3.58	3.9	5.13	2.13	3.34	4.54	4.73	4.54	2.97	4.76	3.1	5.18	5.65	4.74	5.02	4.33	4.32	4.15	2.1	4.5	0	0	0	0	0	0	0	0	0	0	0	0	0	0	0	0	0	0	0	0	0	0
C88_C01H1G019950	3.94	6.87	8.84	38.55	44.9	24.32	23.39	27.34	2.22	5.86	4.02	5.95	2.45	2.92	0.67	1.43	24.12	2.18	21.91	7.82	3.29	3.88	3.49	1.85	6.41	2.65	10.96	0	0	0	0	0	0	0	0	0	0	0	0	0	0	0	0	0	0	0	0	0	0
C88_C01H1G019960	6.48	5.58	6.62	5.48	6.11	7.22	5.2	6.78	4.97	5.42	5	5.98	5.66	5.73	6.18	4.73	7.81	7.92	6.9	8.27	7.72	5.2	5.24	8.58	7.5	5.22	6.47	1.06	0	0	0	0	0	0	0	0	0	0	0	0.06	0	0	0	0	0.06	0	0.05	0	0
C88_C01H1G019980	13.81	14.65	15.73	14.7	13.39	16.03	13.24	11.05	17.92	15.59	23.99	18.41	14.66	16.95	15.13	7.47	12.65	16.27	16.09	17.7	18.21	5.95	10.53	7.97	10.31	13.34	9.51	0	0	0	0	0	0	0	0	0	0	0	0	0	0	0	0	0	0	0	0	0	0
C88_C01H1G020000	14.66	28	17.22	11.67	15.26	21.5	8.31	10.17	15.27	20.23	22.62	21.84	20.52	24.41	13.36	10.14	14.58	15.87	14.93	18.78	17.93	14.18	9.4	12.69	10.26	19.05	11.81	0	0	0	0	0	0	0.1	0	0.05	0	0	0	0	0	0	0	0	0	0	0	0	0
C88_C01H1G021260	0.25	0.23	1.41	0.26	0.3	1.38	1.51	4.65	0.34	0.91	0.66	0.59	0.22	1.05	0.07	3.18	0.53	1.58	0.44	0.38	0.27	4.36	2.57	6.24	0.93	2.64	1.83	6.38	0.55	3.27	0	0	0	0.34	0.04	0.19	0.1	0.29	0.04	0.34	0.11	0	0.1	0.19	3.26	0.25	0.24	0.04	0.19
C88_C01H1G021530	1.8	0.57	0.23	1.75	1.09	1.48	1.75	1.09	0.61	1.13	0.44	0.86	0.42	0.61	0.4	1.03	0.35	1.05	0.78	0.29	0.53	0.73	0.56	0.98	0.57	0.5	0.88	0	0	0	0	0	0	0	0	0	0	0.28	0	0	0	0	0.08	0	0	0	0	0	0.21
C88_C01H1G021860	0.28	0.37	0.6	0	0.08	0.44	0	0	0.37	0.41	0.52	0.47	0.91	1.81	0.94	0.81	0.9	0.92	0.56	0.57	1.03	0.72	0.96	0.52	0.95	0.42	2.15	0.18	0	0.1	0	0	0.08	0	0	0	0.11	0	0.23	0.51	0.59	0.32	0.22	0	1.26	0.75	0.15	0	0
C88_C01H1G022220	0.22	0.6	1.17	0	0.3	0.79	0.36	0.09	0	0	0.21	0.45	0	0.1	1.05	0	22.99	0.75	0.08	1.72	13.98	0	12.69	1.8	19.35	0.34	21.15	0	0	0	0	0	0	0.81	0	0.405	0	0	0	0	0.1	0	0	0.1	5.18	0.45	14.71	0.43	0.25
C88_C01H1G022700	2.67	3.2	4.28	7.56	6.09	1.65	3.83	2.2	0.89	1.9	1.75	2.02	1.28	2.16	1.79	1.7	1.41	2.09	0.84	1.44	1.24	1.48	0.9	1.99	1.24	1	0.72	0.64	1	1.76	0	0	0	0.1	0.1	0.1	0.54	0.55	0.28	0.1	0	0.13	0.09	0.1	0	0.11	0.09	0.11	0.25
C88_C01H1G022750	38.25	40.42	48.06	30.58	45.37	39.32	33.1	30.4	20.36	29.42	24.88	22.62	32.19	30.49	40.24	62.29	23.62	31.56	24.99	29.14	34.89	46.96	42.3	38.6	32.89	26.15	31.98	0	0	0	0	0	0	0	0.1	0.05	0	0	0.1	0	0	0	0	0	0.1	0	0	0	0
C88_C01H1G022890	11.8	19.49	15.78	31.19	13.38	23.66	22.35	27.77	17.04	16.22	16.57	9.76	11.84	11.23	14.89	23.83	30.74	12.39	19.35	18.26	16.02	24.26	19.44	13.39	11.15	19.71	16	0	0	0	0	0	0	0	0	0	0	0	0	0	0	0	0	0	0	0	0	0	0
C88_C01H1G023100	2.04	0.69	1.09	4.92	6.33	3.46	3.28	3.66	0.55	0.76	0.32	1.03	0.3	0.95	1.74	0	0.76	0.75	2.05	2.08	0.95	7.43	0.75	9.3	4.97	34.69	14.86	0	0	0.38	0	0	0	0	0	0	0	0	0	0	0	0	0	0	0	0.69	0	0.66	0.77
C88_C01H1G023250	1.51	2.1	1.55	1.18	0.43	1.18	1.45	1.2	1.7	1.93	1.96	0.91	2.2	1.4	2.36	0.84	2.21	1.34	2.63	2.26	2.63	1.23	1.25	1.02	1.5	1.94	2.35	0	0	0	0	0	0	0	0	0	0	0.06	0	0	0	0	0	0	0	0	0.05	0	0
C88_C01H1G023330	0.57	0.46	0.37	0.41	0.46	0.49	0.74	0.57	0.55	0.51	0.05	0.29	0.87	0.48	0.68	0.58	0.94	0.13	0.95	0.31	0.48	0.16	0.25	0.32	0.54	0.64	0.37	0.06	0.09	0.13	0	0	0	0.16	0	0.08	0	0	0.05	0	0.05	0	0.18	0.21	0.05	0.17	0.14	0.28	0.26
C88_C01H1G023350	4.57	4.96	5.35	3.96	4.29	5.17	5.8	5.46	4.5	5	3.41	3.47	4.47	3.25	5.51	4.28	6.03	4.62	5.01	5.05	4.25	3.73	3.75	4.09	4.84	4.73	5.5	0	0	0	0	0	0	0	0.15	0.075	0.07	0	0	0.05	0	0	0.04	0	0	0	0	0.11	0
C88_C01H1G023650	4.14	1.91	1.77	1.47	1.83	2.43	2.18	1.29	2.71	1.45	4.21	3	2.65	2.76	1.65	1.23	2.23	5.02	1.95	2.18	1.92	1.37	1.91	2.8	2.22	1.75	1.8	0.12	0	0	0	0	0	0	0	0	0	0	0	0	0	0	0	0	0	0	0	0	0
C88_C01H1G023710	7.15	11.82	11.82	3.68	9.87	11.8	5.39	5.91	6.17	10	8.18	5.8	10.31	5.66	9.77	30.83	11.47	20.65	6.17	8.73	7.69	35.5	28.6	21.42	9.19	10.84	11.97	0	0.07	0	0	0	0	0.08	0	0.04	0	0.09	0.07	0.08	0.08	0	0	0.08	0	0.09	0	0	0
C88_C01H1G023760	5.94	9.19	12.33	11.75	9.1	10.53	8.01	7.6	8.73	8.55	5.95	8.62	5.56	8.89	13.38	10.16	17.75	20.77	7.15	14.34	10	10.02	26.44	20.65	9.98	14.17	15.5	0.15	0.06	0.27	0	0	0	0	0	0	0.1	0.16	0.07	0.07	0.14	0.09	0.06	0	0	0	0.06	0	0
C88_C01H1G023790	28.68	32.3	28.97	17.33	29.81	28.3	16.86	20.61	24.79	26.12	37.56	28.99	30.59	19.88	20.79	30.06	30.61	44.96	21.25	24.45	25.29	37.46	47.73	29.25	26.27	28.37	29.22	0	0	0	0	0	0	0.08	0.08	0.08	0	0	0.07	0	0	0.1	0	0	0.08	0	0	0.08	0
C88_C01H1G023840	26.26	39.56	44.11	31.34	38.97	38.56	32.18	36.2	32.24	30.41	44.63	33.28	31.82	24.79	24.38	65.17	57.83	61.35	27.61	25.81	36.37	49.04	66.48	62.31	47.39	53	50.15	0	0.13	0	0	0	0	0	0	0	0	0	0	0	0	0	0	0	0	0	0	0	0
C88_C01H1G023940	29.1	22.47	33.34	42.83	27.43	34.72	37.84	46.62	24.81	24.26	16.48	23.71	18.88	20.04	20.04	29.43	18.26	18.23	22.86	23.07	17.85	22.72	25.69	27.05	21.1	21.51	21.48	0	0	0	0	0	0	0	0	0	0.11	0	0.08	0	0	0.21	0.07	0	0	0.09	0.15	0.27	0
C88_C01H1G023960	10.37	8.61	8.17	7.95	7.85	9.94	7.96	10.29	10.85	11.39	8.49	13.07	10.72	8.84	11.67	7.61	9.16	10.12	7.07	10.6	8.19	8.12	9.91	7.57	5.78	8.15	9.5	0	0	0	0	0	0	0.06	0.06	0.06	0	0.06	0.05	0	0	0	0	0	0	0	0.11	0	0.15
C88_C01H1G024040	0.83	0.91	0.5	0.86	0.51	1.38	1.67	2.11	0.79	1.35	0.77	1.1	0.83	1.49	0.66	1.14	0.16	1.38	0.82	0.56	0.72	0.8	0.69	2.45	0.49	2.84	1.59	0	0	0	0	0	0	0	0	0	0	0	0	0	0	0	0	0	0	0	0	0	0
C88_C01H1G024050	0.16	0.52	0.33	0.16	0.18	0.98	0.71	0.9	0.17	0.62	0.48	1.15	0.23	1.21	0.71	0.3	0.27	0.75	0.78	0.12	0.29	0.18	2.92	5.43	0.4	1.21	1.21	0	0	0	0	0	0	0	0	0	0	0	0	0	0	0	0	0	0	0	0	0	0
C88_C01H1G024060	0.07	0.86	1.84	0	0.37	5.5	0.59	1.24	0.08	1.61	0.29	1.05	0.12	0.52	1.15	0.08	0.49	1.62	0.21	0.32	0.52	0.07	5.79	13.8	0.06	0.1	0.36	0	0	0	0	0	0	0	0	0	0	0	0	0	0	0	0	0	0	0	0	0	0
C88_C01H1G024080	0.74	0.18	0.17	0.38	1.58	0.74	2.41	0.78	0.3	0.27	0.1	0.11	0.42	0.39	0.31	0.23	2.16	0.35	2.5	0.4	0.54	0.7	1.13	0.2	0.41	0	2.3	0	0	0	0	0	0	0	0	0	0	0	0	0	0	0	0	0	0	0	0	0	0
C88_C01H1G024090	3.44	2.54	2.85	14.54	7.65	15.95	9.71	8.24	3.62	2.91	4.62	3.11	2.64	1.76	1.61	6.05	4.34	6.69	4.91	2.99	3.41	3.5	4.82	9.93	2.64	2.66	4.29	0.11	0	0	0	0	0	0	0	0	0	0	0	0	0	0	0	0	0	0	0	0	0
C88_C01H1G024100	7.46	11.4	14.95	6.7	6.63	7.9	13.55	9.94	6.59	10.71	8.92	7.06	9.7	7.21	7.86	4.63	17.81	7.96	10.42	11.9	11.26	7.96	9.47	8.72	10.82	10.34	12.81	0.04	0	0	0	0	0	0	0	0	0	0	0.03	0.1	0.03	0.36	0	0.6	0.07	0.04	0.75	0.04	0
C88_C01H1G024170	6.41	11.26	11.97	5.93	5.66	7.17	9.37	8.38	11.94	12.07	4.97	5.64	8	3.91	9.29	2.9	14.78	3.68	8.42	11.4	6.02	3.08	7.49	5.34	9.25	7.89	9.33	0	0	0	0	0	0	0	0	0	0	0	0	0	0	0	0	0	0	0	0	0	0
C88_C01H1G024210	9.08	12.95	12.43	6.69	9.54	12.81	14.39	14.15	14.55	14.61	10.16	12.67	10.02	7.75	16.1	3.96	17.63	5.83	16.23	14.43	8.66	4.85	9.64	5.95	11.61	12.99	15.05	0	0	0	0	0	0	0	0	0	0	0	0	0	0	0	0	0	0	0	0	0	0
C88_C01H1G024300	860.06	780.7	588.15	907.55	1168.52	730.59	849.85	847.28	660.21	706.08	839.28	675.32	557.41	633.84	604.54	816.52	714.73	860.9	567.98	611.97	548.03	907.83	865.65	908.81	721.42	741.17	641	0	0	0	0	0	0	0	0	0	0	0	0.46	1	0	0	0	0	0	1.66	0	0	0
C88_C01H1G024380	109.57	89.79	90.83	142.9	136.59	114.23	122.43	125.15	127.31	105.91	106.49	103.79	95.99	108.55	95.53	116	88.16	104.64	86.17	88.26	77.56	115.6	110.81	94.93	96.49	114.04	84.98	0	0.14	0	0	0	0	0.3	0	0.15	0	0	0	0	0	0.19	0	0	0	0.17	0	0	0
C88_C01H1G024410	34.88	39.22	26.67	38.39	50.44	61.57	49.58	52.63	34.51	40.36	54.93	62.48	37.31	40.02	30.41	23.37	46.67	51.91	47.88	38	48.82	28.18	34.65	56.59	53.14	52.41	40.24	0	0	0	0	0	0	0	0	0	0	0	0	0	0	0	0	0	0	0	0	0	0
C88_C01H1G024450	22.67	12.87	17.4	12.13	14.07	15.6	14	11.27	13.59	11.44	12.65	17.25	10.56	23.36	14.62	12.32	18.16	17.85	15.25	15.07	14.88	10.88	13.12	11.9	22.33	15.91	13.35	0.11	0.18	0.12	0	0	0	0.3	0.29	0.295	0	0.11	0.09	0.1	0.1	0	0.17	0.3	0.2	0.33	0.18	0	0
C88_C01H1G024470	1.31	1.68	0.93	0.29	0.81	1.56	0.86	0.99	2.4	1.54	3.99	1.97	1.31	1.07	1.18	0.9	2.53	1.63	1.26	1.86	1.41	1.15	0.74	1.31	1.43	1.76	1.4	0	0	0	0	0	0	0	0	0	0	0	0	0	0	0	0	0	0.11	0	0	0	0
C88_C01H1G024550	2.62	5.06	4.53	13.93	4.06	19.39	20.07	41.56	4.22	14.21	4.39	15.74	5.48	14.36	0.61	16.6	0.34	13.72	3.85	2.11	2.13	0.65	8	37.98	1.41	6.58	3.53	0.13	0.32	0.59	0	0	0	0.06	0.06	0.06	0	0	0.11	0.18	0	0.31	0.52	0	7.42	0.07	0.32	0.13	0
C88_C01H1G024620	0	1.1	0	0.84	0.72	2.98	5.46	0.9	0	0.41	1.01	1.1	0	0.25	0	0	0.61	0.3	0.41	0	0.76	0	2.41	1.02	8.86	0.81	0.5	99.4	1.56	11.06	0	0	0	0	0	0	0	0	0	0.25	0.25	0.32	0	2.26	0.74	1.65	2.21	0	2.47
C88_C01H1G024680	1.06	1.94	1.63	2.69	1.37	1.43	1.71	1.92	1.79	1.22	2.06	1.36	4.46	2.87	0.41	1.06	1.44	0.96	1.16	0.66	1.79	2.85	0.57	1.18	2.57	1.52	1.79	0	0.55	0	0.09	0	0	0.26	0.34	0.1	0.12	0	0	0.26	0	0	0	0.36	0.09	0.1	0.08	1.31	0
C88_C01H1G025010	0.83	0.59	0.97	2.49	1.73	1.6	1.88	1.69	0.87	0.99	0.74	0.8	0.59	0.81	0.64	0.33	0.12	0.09	0.56	0.8	0.31	0.44	0.37	0.51	0.14	0.87	0.5	0.6	0.41	0.57	0	0	0	0.04	0.15	0.095	0	0.21	0.07	0.11	0.11	0.1	0.17	0.12	0.15	0.04	0.48	0.12	0
C88_C01H1G025310	0.47	0.36	0.99	0.37	0.42	0.51	0.52	0.24	0.76	0.26	0.22	0.42	0.53	0.49	0.35	0.52	0.18	0.72	0.49	0.5	0.38	0.29	0.39	0.67	0.51	0.31	0.44	0.06	0.05	0	0.05	0	0.05	0	0	0.06	0.14	0.06	0	0.11	0	0	0	0	0.21	0.06	0.14	0.06	0
C88_C01H1G025580	0.1	0.21	1.39	0.32	0.09	0.16	0.25	1.35	0.33	0.3	0	0.21	3.17	0.28	2.68	0.37	0.15	0.23	0.31	0.31	0.38	2.44	3.54	0.1	0.17	0.23	0	0	0	0	0	0	0	0	0	0	0	0	0	0	0	0	0	0	0	0	0	0.2	0
C88_C01H1G026450	3.53	15.12	6.65	21.52	9.77	15.72	4.26	2.28	5.33	15.96	21.03	17.59	8.45	4.71	4.59	8.46	5.86	11.12	2.66	2.36	3.9	2.95	2.37	6.76	7.77	20.51	5.94	0.11	0.09	0	0	0	0	0	0.19	0.095	0	0.11	0	0.5	0	0.26	0.09	0	0	0.11	0.81	0.11	0.25
C88_C01H1G026850	2.56	3.16	4.21	1.11	4.17	2.74	2.6	3.01	2.82	2.21	4.25	3.26	5.03	4.5	1.6	3.54	4.13	3.73	2.23	2.47	4	5.78	2.29	3.04	1.73	3.33	1.37	0	0	0	0	0	0	0	0	0	0	0.13	0	0	0	0	0	0.25	0	0	0.77	0	0
C88_C01H1G027180	0.08	0.05	0.06	0.16	0.07	0.12	0.13	0.26	0.06	0.18	0.07	0.08	0	0	0.07	0.11	0	0.35	0.06	0	0	0	0.23	0.37	0	0.24	0	2.35	0.19	1.68	0	0	0	0.07	0.07	0.07	0.1	0	0	0.07	0.43	0	0.37	0.36	1.56	0.4	0.32	0	0
C88_C01H1G027190	0.56	0.75	1.34	1.14	2.95	3.91	0.45	4.59	3.13	2.07	1.03	2.8	0.99	1.03	1.41	1.21	1.66	2.46	0.42	0.42	1.55	2.34	0.82	0.52	3.33	1.25	1.55	0	0	0	0	0	0	0	0	0	0	0	0	0	0	0	0	0	0	0	0	0	0
C88_C01H1G027990	0	0	0	0	0	0	0	0	0	0	0	0	0	0	0.11	0	0	0	0	0	0	0	0	0	0	0	0	0	0.1	0	0	0	0	0	0.11	0.055	0	0	0	0	0	0	0	0	0	0	0	0	0
C88_C01H1G028060	0	0	0	0	0	0.24	0.49	0	0.74	0	0	0.31	0	0	0	0.22	0	0	0	0	0	0.21	0	0.57	0	0.23	0	0	0	0	0	0	0	0	0.27	0.135	0	0	0	0.28	0.28	0	0.48	0	0	0	0	0.3	0
C88_C01H1G028070	0.14	0.28	0.22	0	0	0	0	0.23	0.34	0.21	0.13	0	0	0	0	0	0.1	0	0	0	0	0	0	0	0	0	0	0	0	0	0	0	0	0	0	0	0	0	0	0	0	0	0	0	0	0	0	0	0
C88_C01H1G028090	0	0.06	0.07	0.09	0.16	0	0	0.07	0	0	0.42	0.09	0.16	0.33	0	0	0.13	0	0.07	0.14	0	0.06	0	0	0.08	0	0.17	0	0	0	0	0	0	0.08	0	0.04	0	0.09	0	0	0	0	0	0	0	0	0	0	0
C88_C01H1G028150	0.68	0.58	3.42	12.97	1.45	1.14	0.7	6.24	4.67	6.05	0.63	1.17	0.86	1.08	0.57	1.98	0.43	5.89	5.17	0.37	3.42	10.41	0.14	0.46	0.5	0.29	1.8	0	0.71	0.11	0	0	0	0	0	0	0	0	0	0	0	0	0.15	0	0.35	0	0	0.09	0
C88_C01H1G028210	1.6	0.4	1.52	0.26	0.18	0.23	0.24	0.21	0.08	0.11	0.09	0.1	0.27	0.32	0.17	0.36	0.19	0.22	0.34	1.26	1.76	0.39	0.3	0.47	2.79	0.34	3.43	0.1	0.04	0	0	0	0	0	3.39	1.695	0	0.1	0	0	0.05	2.5	0.08	0.14	0	0	0.12	0	0
C88_C01H1G028570	8.25	4.61	5.24	3.01	6.53	4.03	5.1	4.55	7.19	4.86	11	10.04	7.94	9.72	6.56	4.01	4.49	6.27	6.2	3.68	7.5	4.83	3.68	8.09	5.74	4.12	5.58	0	0.14	0	0	0	0	0	0	0	0	0.17	0	0	0	0	0	0	0	0	0	0	0
C88_C01H1G029880	0.72	0.97	0.71	4.82	3.35	6.01	6.3	5.8	2.51	1.12	1.4	1.68	1.49	1.19	1.84	2.11	0.42	1.11	0.88	0.72	0.72	1.37	1.15	0.58	1.05	1.42	0.88	0	0	0	0	0	0	0	0	0	0	0	0	0	0	0	0	0	0	0	0	0	0
C88_C01H1G030230	0.1	0.53	0	0	0.09	0.39	0	0	0	0.29	0.09	0	0.35	0	0.5	0.72	0.52	0	1.04	0.83	0.09	0.28	0.15	0	0	0.44	0.09	0.76	0.89	0	0	0	0	0.71	0.09	0.4	0.12	0.1	0.25	2.06	0.72	0.11	0.08	0.64	0.8	1.89	0.88	2.2	0.45
C88_C01H1G030860	0.14	0	0.3	0	0	0.11	0	0	0	0.44	0	0	0.53	0.3	1.09	0	0	0	0.31	0	0	0	0.27	0.48	0.28	0	0	0.49	0	0.26	0	0	0	0	0.04	0.02	0	0	0	0	0	0.21	0	0	0	0	0.41	0	0
C88_C01H1G031170	0	0.03	0.06	0.04	0	0	0.03	0	0	0	0	0	0	0	0.03	0.21	0	0.04	0	0.03	0.07	0	0.09	0	0	0	0	0	0	0	0	0	0	0	0	0	0	0.04	0	0	0	0	0	0	0	0	0	0	0
C88_C01H1G031190	0	0	0	0	0	0	0	0	0	0	0	0	0	0	0	0	0	0	0	0	0	0	0	0	0	0	0	0	0.07	0	0	0	0	0	0	0	0	0	0	0.08	0	0	0	0	0	0	0	0	0
C88_C01H1G031230	0	0.05	0.06	0	0	0	0	0	0	0	0.07	0	0	0	0	0	0	0	0.06	0	0	0	0	0.07	0	0	0	0	0	0.08	0	0	0	0	0	0	0	0	0	0	0	0	0	0	0	0.07	0	0	0
C88_C01H1G031260	0	0	0.02	0	0	0	0	0	0	0	0	0	0	0	0	0	0	0	0	0	0	0	0	0	0	0	0	0	0	0	0	0	0	0	0	0	0	0	0	0	0	0	0	0	0	0	0	0	0
C88_C01H1G031280	0	0	0	0	0	0	0	0	0	0	0	0	0	0	0	0	0	0	0	0	0	0	0	0	0	0	0	0	0	0	0	0	0	0	0	0	0	0	0	0	0	0	0	0	0	0	0	0	0
C88_C01H1G031290	0	0	0.02	0	0.03	0	0.05	0	0	0.02	0.03	0	0	0.03	0	0.02	0	0	0	0	0.03	0.02	0.04	0.03	0.05	0	0	0.06	0	0	0	0	0	0.11	0	0.055	0	0	0	0	0.03	0	0.05	0	0	0	0	0	0.07
C88_C01H1G031310	0.12	0	0	0	0	0	0	0	0	0	0	0.12	0	0.06	0	0	0	0	0	0	0	0	0.05	0	0	0.09	0	0	0	0	0	0	0	0	0	0	0	0	0	0	0	0	0	0	0	0	0	0	0
C88_C01H1G031880	0	0	0	0	0	0	0	0	0	0	0	0	0	0	0	0	0	0	0	0	0	0	0	0	0	0	0	0.14	0	0	0	0	0	0	0	0	0	0	0	0	0	0	0	0	0	0.15	0.12	0	0
C88_C01H1G031890	0	0	0	0	0	0	0	0	0	0	0	0	0	0	0	0	0	0	0	0	0	0	0	0.15	0	0	0	0	0.13	0	0	0	0	0	0	0	0	0	0	0	0	0	0	0	0	0	0	0	0
C88_C01H1G031950	0	0	0	0	0	0	0	0	0	0.06	0	0.08	0	0.07	0	0.06	0	0.09	0.06	0	0	0	0	0	0	0	0	0.08	0	0	0	0	0	0	0	0	0	0	0	0	0	0	0	0	0	0	0	0	0
C88_C01H1G031960	0	0	0.07	0	0	0	0.07	0	0	0	0	0.09	0	0	0	0	0	0	0.07	0	0	0	0	0	0.08	0	0	0.09	0	0	0	0	0	0.24	0	0.12	0	0	0.15	0	0	0.1	0	0.25	0.08	0	0.65	0.09	0
C88_C01H1G031990	0	0	0	0	0	0	0	0	0	0	0	0	0	0	0	0	0	0	0.04	0	0	0	0	0	0	0	0	0	0	0	0	0	0	0	0	0	0	0	0	0	0	0	0	0	0	0	0	0	0
C88_C01H1G032070	0	0	0	0.13	0.11	0	0	0	0.1	0	0.12	0	0	0	0	0	0	0.14	0	0	0	0	0	0	0	0	0	0.13	0	0	0	0	0	0	0	0	0	0.13	0	0.12	0	0	0.1	0.12	0.12	0	0	0	0
C88_C01H1G032190	0	0	0	0.1	0	0.08	0	0	0	0.07	0	0	0	0.18	0	0.21	0	0	0	0	0	0	0	0	0.08	0	0.09	0	0.16	0.33	0	0	0	0	0	0	0	0	0	0.09	0	0.11	0.16	0	0.18	0	0.08	0	0
C88_C01H1G032270	0.07	0.04	0.05	0.13	0.06	0.15	0.24	0.14	0.11	0.17	0	0	0.03	0.15	0.08	0.19	0.1	0.07	0.07	0.1	0.09	0.37	0.14	0.03	0.03	0.05	0.03	0	0	0	0	0	0	0	0	0	0.24	0	0	0.03	0	0	0.05	0	0	0.1	0.08	0.06	0
C88_C01H1G032340	2.35	1.8	1.75	0.52	0	1.31	0.67	0.42	1.08	1.5	1.71	0.34	2.38	1.24	2.13	0	0.5	1.11	1.26	1.41	1.09	0.82	1.11	0.47	1.01	1.13	1.71	0	0	0	0	0	0	0	0	0	0	0	0	0	0	0	0	0	0	0	0	0	0
C88_C01H1G032800	68.65	45.29	25.47	21.68	26.72	38.59	56.35	31.31	119.23	62.51	48.29	62.83	95.07	61.92	101.29	26.21	14.29	25.18	25.32	26.01	26.47	22.6	22.18	56.17	27.21	37.51	27.86	0.18	0	0	0	0	0	0.17	0	0.085	0	0.19	0	0	0.17	0.22	0	0	0	0.19	0.16	0.19	0
C88_C01H1G032810	2.61	3.9	2.9	2.07	3.73	1.41	5	3.65	14.21	19.87	3.17	6.88	8.21	3.91	15.33	3.51	2.85	2.67	3.17	5.21	3.36	3.53	3.71	6.61	2.75	5.41	5.21	1.74	0	0.23	0.36	0	0	1.82	0.53	1.09	0.24	8.37	0	1.28	4.93	1.64	0.8	0.93	0.73	2.03	0.16	2.72	0
C88_C01H1G033030	0.51	1.29	1.03	0.4	0.34	2	0.1	0.53	0.62	0.95	0.95	1.55	0.68	0.59	0.87	0.56	2.39	3.54	1.35	2.93	1.31	1.71	4.44	1.69	2.19	1.15	2.73	1.36	0	0	0	0	0	1.04	0.11	0.575	0	0	0	0.47	0	0	0	0	0	1.68	0	0	0
C88_C01H1G033050	0.77	0.09	0.82	0	0.23	0	0.31	0	0	0	0.12	0.39	0.11	0.71	1.85	0	4.51	1.42	0.39	3.92	2.5	0.18	3.03	0.12	0.66	0.1	0.36	0	0	0	0	0	0	0	0	0	0	0	0	0	0	0	0	0	0	0	0	0	0
C88_C01H1G033460	6.94	3.06	1.9	3.39	5.98	4.36	2.93	3.1	3.67	3.06	5.85	6.99	5.2	5	3.8	2.53	1.98	5.96	3.57	3.21	3.65	3.02	2.56	4.38	4.23	4.44	3.3	0	0	0	0	0	0	0	0.08	0.04	0	0	0	0	0	0	0	0	0	0	0	0	0
C88_C01H1G033500	2.62	9.88	5.4	17.87	7.5	6.24	7.91	5.36	3.81	10.87	4.75	3.65	2.66	3.47	3.39	3.91	1.3	1.79	4.97	2.76	2.43	4.04	3.87	2.35	0.96	7.56	2.08	0	0	0	0	0	0	0	0	0	0	0	0	0	0	0	0	0	0.11	0	0	0	0
C88_C01H1G033560	13.69	15.67	15.08	2.77	10.68	6.3	7.55	6.44	11.66	7	12.96	15.15	10.51	11.21	11.17	5.48	28.69	18.72	18.38	23.39	17.71	9.82	8.33	12.39	13.58	17.09	29.89	0	0	0	0	0	0	0	0	0	0	0	0	0	0	0	0	0	0	0	0	0	0
C88_C01H1G033750	3.32	4.62	3.89	5.51	3.64	4.85	3.5	4.37	5.34	5.85	3.94	4.52	4.86	3.65	3.34	2.33	4.87	2.99	3	4.18	3.48	3.28	3.49	3.35	3.74	3.91	2.45	0.06	0.15	0	0	0	0	0.06	0.11	0.085	0	0	0	0	0.06	0.07	0	0	0.11	0	0	0	0.14
C88_C01H1G033780	3.4	3.14	3.24	5.64	3.99	5.52	3.8	3.82	3.16	3.12	3.55	2.73	3.5	2.91	3.2	4.14	5.95	2.94	4.08	5.52	3.4	4.93	4.51	4.3	4.51	4.45	3.01	0	0.09	0	0	0	0	0	0	0	0.06	0.05	0.04	0	0	0.06	0.04	0	0.05	0	0.22	0	0
C88_C01H1G034190	0.14	0.36	0.11	0.42	0	0.21	0	0.45	0.11	0.4	0.38	0.54	0.12	0.25	0	0.2	0.1	0.15	0.51	0.83	0	0	0.3	0.38	0	0.81	0.25	8.86	0.22	2.9	0	0	0	0.12	0.36	0.24	0.49	0.4	0	0.12	0.25	0.16	0.21	2	0.73	0.14	1.43	0	0.31
C88_C01H1G034520	0.55	0.41	0.79	0.32	0.87	6.37	0.59	0.66	2.32	0.59	0.23	0.19	0.49	1.25	0.52	0.49	0.55	0.47	1.24	0.61	0.63	0.43	0.81	6.69	1.52	0.28	1.53	0.47	0.45	0.48	0	0	0	0.33	0.16	0.245	0.15	0.18	0.31	6.36	0.22	0.29	0.24	0.06	0.28	0.31	0.55	0.18	0.56
C88_C01H1G034670	0.05	0.13	0.12	0	0.04	0.12	0.16	0.16	0.16	0	0.32	0.15	0.18	0.09	0.13	0.07	0.22	0.05	0.15	0.19	0.27	0.07	0.04	0.09	0.04	0.15	0.27	0	0	0	0	0	0	0	0	0	0	0.1	0	0	0	0	0.08	0.14	0.04	0.4	0.28	0.05	0.11
C88_C01H1G034750	0	0	0.17	0.11	0	0.08	0	0	0	0	0.1	0.43	0	0.1	0.09	0.16	0.08	0	0	0.41	0.1	0.15	0	0.1	0	0	0.1	0.21	0.09	0.24	0	0	0	0.1	0.28	0.19	0.13	0	0.09	0.2	0.1	0.13	0.09	0	0.58	0.11	0.26	0	0
C88_C01H1G035390	50.14	42.23	51.79	62.14	52.83	54.86	56.54	61.1	48.49	47.46	57.95	51.35	42.22	41.57	38.94	48.43	46.43	54.31	43.54	52.37	35.92	48.21	45.91	47.46	52.13	51.12	53.21	8.23	0.22	1.81	0	0	0	6.52	1.41	3.965	0.32	2.12	0.22	0	2.43	0.31	0.21	0	2.17	12.39	4.12	8.78	0
C88_C01H1G035500	78.56	21.72	30.01	80.34	96.99	64.4	63.34	40.29	65.23	21.76	49.02	64.93	26.83	40.53	16.81	7.33	7.98	32.69	26.01	23.05	13.14	19.45	8.59	17.16	19.4	24	6.71	0	0	0	0	0	0	0	0	0	0	0	0	0.29	0	0	0	0	0	0	0	0	0.71
C88_C01H1G035540	1.19	0.91	1.23	1.4	0.45	1.07	0.82	0.7	0.41	0.76	0.32	2.58	0.76	0.95	1.3	0.62	10.31	6.97	6.28	10.54	10.28	2.04	3.15	2.08	1.31	0.38	5.22	0	0.14	0.19	0	0	0	0	0	0	0	0	0	0	0	0	0	0	0	0.17	0.28	0	0
C88_C01H1G035630	2.53	1.99	4.81	2.93	1.95	3.01	2.18	1.78	1.83	1.65	1.52	2.1	2.02	1.35	0.91	1.8	0.99	1.33	1.57	1.79	1.17	2.31	1.63	2.44	2.17	2.93	2.4	0	0	0	0	0	0	0	0.11	0.055	0	0	0	0.17	0	0	0.05	0.06	0.06	0	0.15	0	0
C88_C01H1G035640	7.19	3.26	5.69	10.79	7.43	8.31	5.9	5.51	5.53	3.82	3.34	2.72	5.93	5.05	2.83	5.63	2.53	3.98	3.74	4.57	3.19	5.1	4.06	3.44	4.31	5.34	3.68	0.2	0.09	0	0	0	0	0.1	0	0.05	0.13	0.16	0.13	0.19	0	0.12	0	0	0.1	0.11	0.04	0.05	0.12
C88_C01H1G035660	3.03	11.47	18.69	4.05	5.89	3.79	1.82	2.75	1.58	4.51	3.09	2.59	5.79	5.33	9.25	16.21	10.51	13.39	2.5	3.47	5.2	16.6	12.63	16.52	20.23	16.54	14.04	0	0	0	0	0	0	0	0	0	0	0	0	0	0	0	0	0	0	0	0	0	0
C88_C01H1G035840	0.35	1.04	1.93	0.15	0.31	0.44	0.06	0	0.34	0.58	0.26	0.07	0.19	0.13	0.18	0.1	2.06	0.16	0.16	0.32	0.2	0.2	0	0.27	0.85	0	0.13	0.07	0.12	0.16	0	0	0	1.79	0	0.895	0.17	0	0.18	0.26	0.13	0	0.23	0.39	0	0	0.06	0.34	0
C88_C01H1G035960	3.68	4.69	4.23	4.99	2.6	6.14	3.69	3.75	4.68	4.61	3.24	4.76	4.58	3.64	3.43	11.62	3.94	6.11	6.73	3.23	3.13	3.1	4.89	7.85	2.79	3.35	4.27	0	0	0	0	0	0	0	0	0	0	0	0	0	0.06	0	0	0	0	0	0	0	0
C88_C01H1G035990	3.57	3.53	2.97	1.2	1.66	3.25	2.33	3.36	2.55	4.45	2.94	2.88	2.94	4.14	3.22	2.34	2.6	2.67	4.74	3.14	2.28	2.29	2.34	2.52	3.14	2.54	2.57	0	0	0.1	0	0	0	0	0	0	0.11	0	0	0.2	0.04	0.05	0.04	0.04	0	0	0	0.09	0
C88_C01H1G036050	32.86	29.24	25.76	8.06	10.34	10.61	18.5	11.67	32.45	24.98	23.83	21.06	32.61	29.78	33.88	11.65	43.99	27.94	46.64	38.9	43.37	11.05	20.19	18.37	36.77	22.32	34.47	0.13	0.11	0.16	0	0	0	5.26	3.35	4.305	0	0.76	0.17	0	0.25	0	2.53	0.13	1.75	0.07	0.9	0.2	0.31
C88_C01H1G036060	2.43	1.79	1.56	8.26	5.58	11.58	6.63	13.25	5.86	3.61	7.66	3.43	6.48	3.83	3.09	5.66	1.27	6.98	5.11	1.3	4.06	10.42	3.77	6.4	4.37	6	7.66	0	0	0	0	0	0	0	0	0	0	0	0	0	0	0	0	0	0	0.25	0	0	0
C88_C01H1G036110	16.9	14.1	13.65	5.89	8.08	7.15	8.16	5.86	14.24	12.84	12.62	12.78	20.92	14.09	14.06	3.83	6.66	10.11	13.23	11.6	9.02	7.23	7.25	6.99	8.22	6.84	10.49	0	0.09	0	0	0	0	0.1	0	0.05	0	0	0	0.1	16.62	0	0	0	0	0	0.19	0	0
C88_C01H1G036120	0.08	0.38	0.07	0	0.07	0	0.07	0.27	1.11	0	0.38	0.08	0.94	0	3.51	0.12	0.12	0.18	0	0	0.15	0.34	0.78	0.08	0.21	0.06	0.15	0	0	0	0	0	0	0	0	0	0	0.08	0	0	0	0	0	0	0	0	0	0	0
C88_C01H1G036150	0	0	0.47	2.71	1.29	2.51	3.28	4.1	3.05	0.87	0.81	0.88	0.78	1.08	1.24	0.64	0.22	0	1.1	0.22	0.54	0.62	0.65	0.27	0.5	0.22	0	0	0.24	0	0	0	0	0	0	0	0	0.29	0	0	0.27	0	0	0	0	0.29	0	0	0
C88_C01H1G036190	9.57	16.89	18.39	19.08	9.24	17.43	15.77	19.99	11.55	14.44	11.22	12.94	8.73	10.16	12.18	14.23	19.47	9.47	13.83	15.87	14.15	16.56	23.25	17.31	21.8	10.75	15.3	0	0	0	0	0	0	0	0.11	0.055	0	0	0	0	0	0	0	0	0	0	0	0	0
C88_C01H1G036210	0.79	0.71	0.95	0.41	2.57	1.86	1.27	0.44	0.11	0.79	0.12	0.27	0.47	0.25	3.14	2.7	9.87	1.9	1.79	3.03	4.17	9.47	9.56	1.12	4.3	0.69	3.43	0	0	0	0	0	0	0	0	0	0	0	0	0	0	0	0	0	0	0	0	0	0
C88_C01H1G036240	0.94	0.72	1.29	1.87	0.86	1.26	1.59	2.31	0.95	1.3	0.56	0.78	1.44	1.12	1.31	2.11	0.85	1.3	1.34	1.28	0.97	1.44	1.74	1.84	0.84	1.94	1.09	0.03	0	0	0	0	0	0	0	0	0	0	0	0.06	0.03	0.04	0.03	0	0	0	0	0.03	0
C88_C01H1G036300	1.86	1.56	0.8	1.71	1.88	2.81	1.71	2.47	1.34	1.09	1.73	1.88	2.13	2.03	1.64	1.11	0.84	1.1	1.1	1.37	1.91	1.4	0.98	1.19	1.31	1.59	1.79	0	0	0	0	0	0	0	0	0	0	0	0	0.24	0	0.08	0	0	0	0	0	0.06	0.15
C88_C01H1G036340	19.58	12.75	10.37	12.11	15.41	12.56	10.69	5.83	10.87	11.37	18	15.99	11.67	11.81	10.14	6.28	3.8	10.62	5.6	5.69	9.82	5.23	3.47	7.93	10.91	10.41	6.54	0	0	0	0	0	0	0	0.17	0.085	0	0.19	0	0	0	0	0	0	0	0.2	0	0.19	0
C88_C01H1G036430	1.71	1.32	1.95	0.88	0.7	0.72	0.84	1.36	1.79	1.17	1.28	1.26	1.23	1.03	1.78	0.43	1.62	1.23	1.58	2.46	1.58	0.92	0.92	0.99	1.41	0.69	1.03	0.06	0.05	0.07	0	0	0	0	0	0	0	0	0	0	0	0	0.37	0.06	0	0	0	0	0
C88_C01H1G036470	5.74	5.55	4.88	2.61	3.06	2.77	2.51	3.98	3.94	4.65	4.78	5.11	4.58	4.23	5.81	2.65	6	4.58	5.21	5.61	5.96	3.74	3.31	4.06	5	4.24	4.47	0	0	0.1	0	0	0	0.08	0	0.04	0	0	0	0	0.08	0	0.07	0.08	0	0	0	0	0
C88_C01H1G036530	27.41	35.05	32.3	28.84	27.77	26.8	29.57	32.58	39.04	32.1	40.03	34.24	31.99	31.52	32.72	30.19	39.89	31.59	31.58	34.68	26.78	35.34	30.58	25.53	23.25	33.56	29.14	0	0	0	0	0	0	0	0	0	0	0.28	0.24	0	0	0.33	0	0	0	0	0	0	0
C88_C01H1G036600	0.98	2.18	2	3.46	1.15	1.27	4	5.74	2.09	1.61	0.5	1.09	1.06	2.11	2.39	1.26	2.43	1.08	5.22	3.73	1.21	0.46	0.72	0.92	0.09	0.49	0.5	0.1	0	0	0	0	0	0	0.1	0.05	0	0	0	0	0	0	0	0.2	0	0	0.09	0	0.25
C88_C01H1G036610	2.98	7.93	7.71	22.66	5.08	14.34	10.29	6.58	0.44	8.14	4	5.01	1.77	8.81	3.47	1.61	3.71	3.06	0.83	4.56	0.51	0.78	2.28	5.62	1.14	1.08	2.56	0	0	0	0	0	0	0	0	0	0	0	0	0.1	0	0	0	0	0	0	0.36	0	0
C88_C01H1G036640	6.11	8.2	6.24	4.01	2.46	3.91	6.47	4.59	8.49	10.96	9.54	9.8	6.42	5.93	7.31	6.88	11	8.6	5.64	11.24	8.51	4.49	13.33	5.75	5.48	2.91	3.61	0	0	0	0	0	0	0	0	0	0.34	0	0	0	0	0	0	0	0.25	0	0.23	0	0
C88_C01H1G036950	0.68	3.17	0.25	0.38	0.32	0.9	1.22	0.22	0.3	0.31	0.83	0.79	0.33	0.68	0.53	0.11	0.31	0.52	0.2	0.2	0.44	0.41	0.31	0.2	3.1	0.39	0.58	0.2	0.73	0.12	0.14	0	0.18	0	0.23	0.06	0.06	0.16	0.04	0.1	0.14	0.18	0.08	0	0.19	2.91	0.09	0.2	0.48
C88_C01H1G037060	5.18	5.11	6.86	6.09	4.26	6.04	5.54	5.36	4.75	5.48	4.24	4.02	4.56	5.87	4.53	7.41	5.19	4.07	5.38	5.9	7.61	4.41	4.9	4.1	4.49	5.16	3.37	0	0	0.06	0	0	0	0	0	0	0	0	0	0	0	0	0	0	0	0	0	0	0
C88_C01H1G037140	3.32	13.6	10.65	18.24	10.43	24.79	22.49	16.46	8.01	11.25	9.92	8.17	7.87	8.89	5.32	10.48	10.19	8.16	6.65	9.57	6.85	8.29	11.71	15.61	8.53	13.52	12.31	0	0	0	0	0	0	0	0	0	0	0	0	0	0	0	0	0	0	0	0	0	0
C88_C01H1G037190	33.05	37	35.61	31.25	37.63	24.14	31.09	35.34	43.93	35.22	40.86	32.39	31.35	35.75	43.56	42.88	23.33	35.77	25.69	21.07	28.83	47.14	48.56	38.17	29.12	43.75	34.57	0.35	0	0	0	0	0	0.17	0	0.085	0.44	0.18	0	0	0.33	0	0.15	0	0.17	0.74	0.15	0	0
C88_C01H1G037200	24.76	66.71	30.32	40.47	44.61	32.43	25.48	32.47	25.38	48.08	52.8	42.16	32.47	21.27	17.91	36.25	30.7	27.2	14.63	13.17	27.09	20	15.31	17.62	22.49	46.83	26.04	0	0	0	0	0	0	0	0	0	0	0	0	0	0	0	0.15	0	0	0	0	0	0
C88_C01H1G037220	5.73	4.49	3.45	4.68	8.87	6.54	5.18	4.55	6.73	5.52	5.32	7.22	5.95	6.65	3.65	4.18	1.07	3.44	4.13	4.02	2.22	4.03	2.65	4.72	2.87	3.4	2.44	0	0	0	0	0	0	0	0	0	0	0	0	0	0	0	0	0	0	0	0	0	0
C88_C01H1G037240	7.92	4.75	4.24	1.41	2.15	2.56	2.37	3.84	3.06	3.14	7.35	3.94	3.47	9.31	4.57	1.23	4.58	3.27	7.15	4.84	4.22	2.38	2.5	3.18	2.9	2.29	2.64	0.81	0	0	0	0	0	0.1	0.09	0.095	0	0	0.09	1.06	0.1	0	0	0	0	0	0	0	0
C88_C01H1G037270	7.49	6.89	7.98	10.59	5.39	7.03	7.73	7.87	8.35	6.37	7.35	6.47	8.09	7.94	6.9	7.02	5.36	5.56	9.5	5.15	5.66	7.97	6.4	9.27	8.71	6.89	10.32	0.1	0.18	0.12	0	0	0	0	0.09	0.045	0	0.53	0	0.1	0	0	0	0	0	0	0.09	0.1	0
C88_C01H1G037290	6.57	6.7	7.26	13.11	12.15	7.81	13.43	21.18	6.04	4.32	6.1	3.7	5.01	5.86	5.14	4.48	12.75	6.14	8.8	10.76	5.55	9.96	11.41	5.22	12.15	5.69	9.66	0	0	0	0	0	0	0	0	0	0	0	0	0	0	0.1	0	0	0.08	0	0	0.08	0
C88_C01H1G037370	1.83	1.56	1.27	3.86	2.43	3.06	2.34	2.34	1.47	1.36	2.16	2.43	1.18	1.93	0.99	1.15	1.8	1.38	2	2.16	1.01	1.23	1.11	2.35	2.14	1.68	1.54	0	0	0	0	0	0	0	0	0	0	0	0	0	0	0.1	0	0	0	0	0	0	0
C88_C01H1G037400	2.7	0.91	3.73	1.44	3.59	1.95	4.34	2.48	2.38	1.48	1.96	1.02	4.32	5.92	4.05	6.31	2.97	4.02	3.11	2.74	2.27	12.39	7.74	5.05	4.74	7.4	4.98	0	0.03	0	0	0	0	0	0	0	0.1	0	0	0.04	0.08	0.1	0	0	0	0	0	0	0
C88_C01H1G037410	3.28	1	3.39	0.79	1.15	1.94	2.57	2.83	1.99	3.12	1	1.86	2.52	2.38	1.8	3.54	0.44	0.9	1.76	1.58	1.34	3.2	2.69	2.46	1.23	3.57	1.71	0.04	0.04	0.05	0	0	0	0.08	0	0.04	0.16	0	0	0.12	0.25	0.05	0.04	0	0	0.41	0	0.04	0
C88_C01H1G037500	1.6	1.76	1.47	2	2.32	2.41	2.11	1.51	1.1	1.79	2.54	2.42	3.05	2.01	1.45	1.25	1.37	3.41	1.98	1.83	1.91	1.2	1.18	1.94	2.74	1.8	2.86	0	0	0	0	0	0	0	0	0	0	0	0	0	0	0	0	0	0	0	0	0	0
C88_C01H1G037570	0.13	0.09	0.11	0.27	0.12	0.21	0	0.22	0.32	0.29	0.12	0.13	0	0	0.56	0	0	0	0	0.1	0.12	0.19	0.1	0.25	0.11	0	0.24	0	0	0	0	0	0	0	0	0	0	0	0.11	0	0	0.15	0	0	0.12	0	0.11	0	0
C88_C01H1G037960	0	0	0	0.42	0.12	0.21	0.22	0.22	0.33	0	0.13	0	0	0.13	0	0.1	0.1	0	0.2	0.1	0.13	0.1	0	0.13	0.23	0.2	0.25	0	0	0.31	0	0	0	0	0.24	0.12	0.16	0	0	0	0	0.31	0	0.25	0.12	0.14	0	0	0.31
C88_C01H1G038000	1.18	0.39	1.18	2.12	1.82	2.07	3.54	2.43	0.47	0.44	1.09	2.96	2.09	2.18	1.25	1.71	0.66	0.98	3.09	1.12	1.36	6.41	1.3	6.91	2.01	22.65	9.81	0.28	0.72	1.33	0	0	0	0	1.29	0.645	0	0	0.25	0.27	0.27	0.68	1.17	8.69	2.92	0.59	2.39	0.28	1.33
C88_C01H1G038360	0	0	0	0	0.19	0	0.17	0.17	0	0	0	0	0.19	0	0	0.15	0	0	0	0.16	0	0	0.16	0.2	0.18	0.16	0	0	0.17	0	0	0	0	0	0	0	0	0	0	0	0	0	0	0	0	0	0.17	0	0
C88_C01H1G038760	0	0	0	0.13	0	0	0	0	0	0	0	0	0	0	0	0	0	0.14	0	0	0	0	0	0	0	0	0	0	0	0	0	0	0	0	0	0	0	0	0	0	0	0	0	0	0	0.39	0	0	0
C88_C01H1G038900	0	0	0	0	0	0	0	0	0	0	0	0	0	0	0	0	0	0	0	0	0	0	0	0	0	0	0.24	0	0	0	0	0	0	0	0	0	0	0	0	0	0	0	0	0	0.24	0	0	0	0
C88_C01H1G038950	0	0	0	0	0	0	0	0	0	0	0	0	0	0	0	0	0	0	0	0	0	0	0	0	0	0	0	0	0	0	0	0	0	0	0	0	0	0	0	0	0	0	0	0	0	0	0	0	0
C88_C01H1G039020	0	0	0	0	0	0	0.07	0	0	0.07	0	0	0	0	0	0	0	0	0.07	0	0	0	0	0	0	0	0	0	0	0	0	0	0	0	0	0	0	0	0	0	0	0	0	0	0	0	0	0	0
C88_C01H1G039070	0	0	0	0	0	0	0	0	0	0	0	0	0	0.16	0	0	0	0	0	0	0	0	0	0.16	0	0	0	0	0	0	0	0	0	0	0	0	0	0	0	0	0.16	0	0	0	0	0.17	0	0	0
C88_C01H1G039080	0	0.07	0	0	0	0	0	0	0	0	0	0.1	0	0	0	0	0.07	0	0	0	0.09	0	0	0	0	0	0	0	0.08	0	0	0	0	0	0	0	0	0	0	0	0	0	0	0	0	0	0	0	0
C88_C01H1G039100	0	0.41	0.1	1.13	0	0.29	0.78	0.2	0.59	0.27	0	0.12	0.76	0.34	0.1	3.64	4.82	0	1.92	0.19	0.23	6.68	0.81	0.23	1.25	0.64	0.9	4.22	0.5	12.1	0	0	0	0.11	7.29	3.7	1.92	0.12	0.61	0.22	0.66	0	14.71	0	0.11	0.25	0.1	4.13	0.28
C88_C01H1G039110	0	0	0	0	0	0	0	0	0	0	0	0	0	0	0	0	0	0	0	0	0	0	0	0	0	0	0	0	0	0	0	0	0	0	0	0	0	0	0	0	0	0	0	0	0	0	0	0	0
C88_C01H1G039120	0.15	0.16	0.12	0.32	0	0.12	0.12	0	0.31	0.23	0.36	0.08	0.27	0.14	0	0.17	0.12	0.17	0.29	0.3	0.14	0.05	0.11	0.22	0	0.12	0.14	0	0.06	0	0	0	0	0	0	0	0.19	0	0	0	0	0	0	0.07	0	0	0	0.07	0
C88_C01H1G039130	0	0	0	0	0	0	0	0	0	0	0	0	0	0	0	0	0	0	0	0	0	0	0	0	0	0	0	0	0	0	0	0	0	0	0	0	0	0	0	0	0	0	0	0	0	0	0	0	0
C88_C01H1G039160	0	0	0	0	0	0	0	0	0	0	0	0	0	0	0	0	0	0	0	0	0	0	0	0	0	0	0	0	0	0	0	0	0	0	0	0	0	0	0	0	0	0.09	0	0.08	0	0	0	0	0
C88_C01H1G039200	0	0	0	0	0	0	0	0	0.52	0	0	0	0	0	0	0	0	0	0	0	0	0	0	0	0	0	0	0	0	0	0	0	0	0	0	0	0	0	0	0	0	0	1.02	0	0	0	0	0	0
C88_C01H1G039560	12.9	1.1	6.57	9.08	5.79	1.6	1.81	4.4	0.49	12.65	19.58	26.42	14.2	7.79	14.43	11.5	1.84	11.56	6.01	11.73	11.41	7.2	9.83	11.18	11.94	4.45	3.99	0	0	4.62	0	0	0	7.6	0	3.8	0.25	9.35	0	0.19	7.45	0	0	0.38	0.37	0.21	6.83	0.4	0
C88_C01H1G039600	0.65	0.77	1.28	0.36	0.22	0.39	0.12	0.41	0.32	0.63	0.6	1.35	0.35	0.74	0.55	0.18	0.59	0.77	0.67	0.65	0.55	0.28	0.22	0.61	0.94	0.48	0.88	0	0	0	0	0	0	0.04	0	0.02	0.06	0	0	0	0	0	0.04	0	0	0	0	0.05	0
C88_C01H1G039690	0.1	0.35	0.33	0.11	0.64	0.08	0	0.17	0.17	0.08	0	0.1	0	0.19	0.44	0.08	0.15	0.23	0.08	0.08	0	0	0	0.19	0.09	0.08	0	0	0	0	0	0	0	0	0	0	0	0	0	0	0.09	0	0	0	0	0	0	0	0
C88_C01H1G040400	0	0	0	0	0	0	0	0	0	0	0	0	0	0	0	0	0	0	0	0	0	0	0	0	0	0	0	0	0	0	0	0	0	0	0	0	0	0	0	0	0	0	0	0	0	0	0	0	0
C88_C01H1G040540	0.23	0	0.18	1.42	1.52	0.99	1.56	1.42	0.09	0	0.11	0	0.2	0.32	0.1	1.25	0.17	0.13	0.17	0.09	0	3.3	0.25	1.73	0.59	1.46	0.43	4.19	0	0.91	0	0	0	0.1	0.2	0.15	0	0.11	0	0.1	0	0	0.27	0.11	0.31	0.23	0	0	0.26
C88_C01H1G040580	1.4	4.38	2.24	0	0.82	1.82	1.12	3.08	2.25	3.12	1.73	1.88	2.9	4.32	2.37	0.68	2.79	1.55	0.7	2.49	0.87	1.97	1.03	1.75	1.2	1.4	1.73	0	0	0	0	0	0	0.42	0	0.21	0	0	0	0	0	0	0	0	0	0	0	0.45	0
C88_C01H1G040990	1.23	2.48	3.32	0.92	3.27	2.01	2.43	1.67	3.06	3.09	0.83	3.72	1.49	1.97	3.9	2.94	4.77	3.1	4.21	3.08	1.98	4.33	2.23	1.05	3.65	2.93	4.68	0.11	0	0	0	0	0	0	0	0	0	0	0	0	0	0	0	0	0	0	0	0	0
C88_C01H1G041040	0.92	0	0	0	0	0	0	0.38	0	0.34	0.43	0	0.41	0	0	0	0	0	0	0	0	0	0	0	0	0	0.43	0.44	0.75	0.52	0	0	0	0	0	0	0.56	0	0.39	1.26	0	0	0.37	0	0	0	1.12	0	0
C88_C01H1G041640	0	0	0	0.12	0	0	0	0	0	0	0	0	0	0	0	0	0	0	0	0	0	0.24	0	0	0	0	0	0	0	0	0	0	0	0	0	0	0	0	0	0	0	0	0	0	0	0	0	0	0
C88_C01H1G042000	13.6	20.04	17.61	15.35	14.46	17.91	16.66	19.01	18.35	20.44	16.06	15.27	20.36	17.49	23.53	13.49	18.01	14.86	17.23	20.45	18.31	14.83	18.06	14.75	18.6	17.14	15.89	0	0	0	0.31	0	0.08	0	0	0	0	0	0	0	0	0	0	0	0	0	0	0	0
C88_C01H1G043540	3.16	5.61	3.58	0.96	3.78	3.05	0.15	0.62	1.5	3.32	3.8	2.25	0.99	1.38	3	1.22	4.03	4.53	1.82	4.4	3.28	0.26	1.65	2.45	2.71	2.37	1.38	0	0.15	0	0.67	0	0.49	2.02	1.15	0.2	0.23	0	0.78	0.34	0	0.43	0.15	1.38	0.84	0.38	2.27	1.08	0
C88_C01H1G043650	10.52	18.22	22.56	7.1	8.29	14.66	18.73	17.4	16.31	23.64	8.52	11.76	12.59	10.82	11.85	20.92	8.14	5.71	12.52	21.62	9.59	21.12	22.6	12.24	9.02	10.74	9.76	0	0	0	0	0	0	0	0	0	0.23	0	0	0	0.17	0	0	0	0	0	0	0	0
C88_C01H1G044140	0.44	2.66	1.41	1.82	1.17	1.38	1.06	1.46	2.13	0.98	2.45	1.33	1.18	0.41	0.75	1.93	1.32	0.49	0.99	1.35	0.41	0.93	0.98	0.83	1.13	0.66	1.64	0	0	0	0	0	0	0	0	0	0	0.44	0	0.8	1.6	0	0.35	0.41	0	0.89	0	0	0
C88_C01H1G044160	2.55	11.46	18.41	8.94	6.54	7.58	7.98	18.56	1.03	6.83	3.08	1.54	1.81	1.42	5.84	2.79	11.43	1.98	4.99	5.65	3.08	4.84	6.97	2.4	4.37	7.25	5.68	0	0.21	0	0	0	0	0	0	0	0	0.25	0	0	0	0	0	0	0	0	0	0	0.58
C88_C01H1G044230	0.21	0.08	0.2	0.17	0.11	0.1	0.03	0.1	4.15	1.66	1.17	1.1	2.02	2.69	1.99	0.7	0.13	0.37	0.44	0.19	0.47	0.71	0.62	0.51	0.11	0.25	0.04	0.04	0.03	0.14	0	0	0	0.08	0	0.04	0.1	0.58	0.46	1.11	2.21	1.12	0	0.27	0.46	0.17	0.2	0	0
C88_C01H1G044310	15.06	11.4	2.79	8.76	17.41	75.5	4.96	18.52	78.89	55.48	211.5	136.59	92.72	31.17	5.57	9.85	8.65	25.21	46.77	7.08	29.77	14.39	1.14	39.99	18.21	146.27	44.42	0	0	0	0	0	0	0	0	0	0	0	0	0	0	0	0	0.36	0.35	0.39	0	0	0
C88_C01H1G044370	0.38	0.13	0.15	0.13	0.51	0.35	0.21	0.21	0.26	0.1	0.18	0.13	0.29	0.24	0.22	0.37	0.14	0.07	0.24	0.39	0.24	0.18	0.09	0.06	0.11	0.1	0.3	0.12	0	0	0	0	0	0	0.06	0.03	0	0	0.05	0	0	0.07	0.1	0	0.06	0.06	0.1	0.06	0.44
C88_C01H1G044570	0	0.06	0	0	0	0	0	0	0.07	0	0	0	0	0	0.07	0.06	0	0.1	0	0	0	0	0.06	0	0	0	0	0	0	0	0	0	0	0	0	0	0	0	0	0	0	0.1	0	0.08	0	0	0	0	0
C88_C01H1G045070	0.19	0.38	0.3	0.96	0.33	0.73	0.3	0.31	0.3	0	0.35	0.38	0.5	1.73	0.16	1.63	0.28	0.21	1.83	0.71	0.52	0.13	0	0.35	0.64	0.56	0.17	0.54	0	0.84	0	0	0	0	0.16	0.08	0	0.19	0	0	0	0.44	0.45	0.35	0.34	0.19	0.3	2.71	0.42
C88_C01H1G045080	6.48	8.97	4.87	7.61	5.37	9.95	6.79	7.87	7.13	8.98	6.4	4.71	7.74	7.08	6.55	7.72	5.83	4.63	5.56	4.64	7.62	7.62	6.61	5.95	10.06	8.05	5.94	0	0	0.09	0	0	0	0	0	0	0	0	0	0	0.07	0	0	0	0.07	0	0.07	0	0
C88_C01H1G045130	0.66	0.59	0.53	2.49	0.68	0.6	2.91	0.55	0.09	0.33	0.41	0.11	1.27	1.73	0.65	0.24	0.57	0.61	1.49	0.25	0.1	0.23	0.65	2.17	0.75	0.16	0.41	0.11	0.18	0.12	0.79	0	0.58	0.8	0.29	0	0.13	0.55	0.18	0.3	0.3	0.26	0.09	1.63	0.2	1.55	0.18	0.43	1.25
C88_C01H1G045240	0	0	0.13	0	0	0	0.13	0	0	0	0	0	0.14	0	0	0	0.36	0	0	0	0	0	0	0	0.14	0.12	0.15	0.16	0	0.18	0	0	0	0	0.29	0.145	0	0	0	0	0	0	0.13	0.15	0	0	0	0	0
C88_C01H1G045350	3.12	7.75	3.61	4.12	2.44	3.64	4.49	4.81	4.73	5.36	3.58	3.88	3.68	3.98	3.52	3.07	4.51	3.86	3.44	4.66	5.8	3.63	3.38	4.04	6.35	4.57	3.3	0	0	0.08	0	0	0	0.07	0.06	0.065	0	0	0.06	0	0	0	0	0	0	0	0	0	0
C88_C01H1G045360	0.15	0	0.47	0.08	0	0.35	0.3	0.06	0.42	0.11	0	0.22	0.13	0.07	1	0.16	0.5	0.9	0.22	1.41	0.75	0	0.22	0.49	0.25	0.06	0.21	0	0.06	0	0	0	0	0	0	0	0	0	0	0	0	0	0.12	0	0	0	0	0.14	0
C88_C01H1G045370	12.89	4.89	4.11	3.55	2.87	3.08	10.67	2.44	7.12	8.5	2.47	6.05	6.48	6.57	6.1	12.63	5.81	11.54	9.92	6.92	6.12	9.34	6.11	7.13	10.04	4.57	6.21	0	0	0	0	0	0	0	0	0	0	0	0.33	0.09	0	0.11	0	0	0	0	0	0	0
C88_C01H1G045430	1.83	2.23	1.73	1.54	1.18	1.69	1.47	1.79	2.41	3.71	1.54	1.51	2.22	2.47	3.81	1.21	4.35	0.92	3.88	3.43	4.32	1.17	1.96	2.66	3.13	1.24	3.85	0	0	0	0	0	0	0	0	0	0	0	0	0	0	0	0	0	0	0	0	0	0
C88_C01H1G045510	5.73	5.17	6.18	3.77	5.24	2.86	5	6.05	2.94	3.9	2.02	2.99	3.08	3.67	3.19	2.38	6.42	3.06	4.68	4.68	3.4	3.54	4.23	2.6	3.64	4.36	3.76	0	0	0	0	0	0	0	0	0	0	0	0	0	0	0	0	0	0	0	0	0	0
C88_C01H1G045900	0	0	0	0	0	0	0	0	0	0	0	0	0	0	0	0.28	0	0	0	0	0	0.27	0	0	0	0	0	0	0.32	0.44	0	0	0	0	0	0	0	0	0	0	0	0	0	0	0	0	0	0	0
C88_C01H1G045920	0.14	0.96	0.17	0	0	0.22	0	0	0.23	0.11	0	0	0.06	0.13	0.6	0.05	1.12	1.5	0.27	1.2	0.93	0	0.89	0.8	0.49	0.11	1.26	0	0	0	0	0	0	0	0	0	0	0	0	0	0	0	0	0	0	0	0.06	0	0
C88_C01H1G046080	0	0.08	0	0	0	0	0	0	0.05	0	0	0.06	0	0	0	0	0.05	0	0.05	0.09	0.06	0	0	0.06	0	0.05	0	0.36	1.12	1.05	0	0	0	0	0.55	0.275	0.08	0.12	0	0.11	0.17	0.29	0.39	0.46	0.5	0	0.1	0.12	0.14
C88_C01H1G046720	0.57	0.15	0.09	0.12	0.2	0.09	0.37	0	1.56	0.51	0.32	0.58	0.2	0.74	0.68	0.17	0.68	1.26	0.26	1.48	0.74	1.29	0.84	1.18	0.2	0.09	0.11	0	0	0	0	0	0	0	0	0	0	0	0	0	0	0	0	0	0	0	0	0	0
C88_C01H1G046770	13.1	9.85	7.99	15.49	15.45	16.13	13.05	10.41	15.74	10.15	19.63	19.73	17.41	10.7	10.38	9.17	12.53	17.79	14.86	11.75	16.07	11.06	8.91	13.49	14.38	14.91	18.81	0	0	0	0	0	0	0	0.15	0.075	0	0	0.15	0	0	0	0.14	0	0	0	0	0	0.4
C88_C01H1G046800	1.88	3.83	4.82	0.85	3.78	2.35	3.07	3.79	2.11	1.12	1.18	1.51	3	2.58	1.78	4.87	0.9	2.33	1.19	3.5	2.23	4.65	4.49	4.1	3.41	1.74	1.81	0.22	2.21	0.59	0	0	0	0.88	0.13	0.505	0.55	2.83	2.27	1.09	0.75	2.54	0.3	0.14	0.68	0.53	0.18	0.36	0.68
C88_C01H1G046890	3.01	5.87	3.2	6.01	0.09	0.08	0.08	5.63	0	4.63	0.09	3.82	0.09	7.85	2.39	0.07	0.07	0.11	4.53	0.07	2.89	0.21	0.29	0.18	0.08	3.71	0.45	0	0	0.22	0	0	0	0.18	0	0.09	0.12	0	0	0.09	0.09	0	0	0	0	0.1	0.16	0.19	0
C88_C01H1G046920	31.63	25.97	20.98	16.95	26.46	24.83	38.42	30.79	25.82	24.74	30.01	28.78	31.99	32.53	34.9	21.73	43.69	32.23	49.23	37.08	40.84	29.72	26.66	26.77	32.41	31.46	49.48	0.11	0	0	0	0	0	0.21	0.1	0.155	0	0.11	0.19	0	0	0	0	0.11	0	0	5.85	0	0
C88_C01H1G047020	0.09	0.28	0.22	0.28	0.2	0.14	0.26	0.11	0.15	0.38	0.55	0.37	0.45	0.13	0.12	0.1	0.1	0.2	0.31	0.18	0.21	0.06	0.03	0.13	0	0.14	0.09	0	0	0.05	0	0	0	0	0	0	0	0.05	0	0	0	0	0	0	0	0	0	0	0
C88_C01H1G047090	0.62	1.07	2.64	0.73	1.42	1.01	0.61	0.44	0.29	0.73	0.5	0.49	0.44	0.62	1.21	1.85	3.12	1.18	0.97	1.56	0.58	1.41	2.89	1.26	1.98	0.77	1.57	0	0	0	0	0	0.31	0	0	0.14	0	0	0	0	0	0	0	0	0	0	0	0	0
C88_C01H1G047150	0	0.25	0.38	0.29	0.34	0.59	0.23	0.08	0	0.28	0.26	0.19	0.08	0.09	0.24	0.07	0.07	0.31	0.43	0	0.18	0.27	0.07	0.54	0.08	0.07	0.09	0	0.08	0	0	0	0	0	0	0	0	0	0	0	0	0	0	0	0	0	0	0	0
C88_C01H1G047200	1.94	0.8	1.26	0.83	0.24	0.68	0.91	0.45	0.35	0.12	0.35	0.65	0.34	0.25	2.15	0.28	0.2	0.12	0.81	0.25	0.25	0.34	0.2	0.51	0.32	0.24	0.4	0.1	0	0	0	0	0	0	0	0	0	0.16	0	0.05	0	0	0	0	0	0.05	0	0	0
C88_C01H1G047230	2.28	1.44	2.29	1.55	2.21	2.29	0.63	1.36	2.24	0.11	3.45	1.58	0.63	1.52	0.55	1.46	0.43	2.21	2.09	0.98	1.46	2.51	0.42	1.08	1.04	0.53	0.6	0.07	0	0	0	0	0	0	0	0	0.09	0	0	1.23	0	0	0	0	0	0	0	0	0.81
C88_C01H2G047450	24.63	37.88	0.91	1.17	38.2	1.48	52.02	0.63	1.83	1.97	0.7	0.76	1.01	36.21	0.64	1.93	0.28	1.26	0.29	47.48	1.76	2.93	0.84	2.5	2.92	19.01	2.81	0	0	0	0	0	0	0	0	0	0	0	0	0	0	0	0	0	0	0	0	0	0
C88_C01H2G047490	1.83	1.58	2.57	1.02	1.55	2.5	1.77	2.08	1.96	3.23	2.05	1.77	2.71	2.33	3.04	2.22	2.96	1.69	1.95	2.45	2.41	2.14	2.48	1.79	1.7	1.08	1.06	0	0	0	0	0	0	0	0	0	0.09	0	0	0	0	0	0	0	0	0	0	0	0
C88_C01H2G047580	1.07	1.28	1.91	2.7	2.21	3.07	9.35	7.77	3.83	3.45	0.77	1.56	1.9	3.64	2.52	5.81	1.24	2.11	1.7	3.91	0.44	6.27	5.27	1.68	0.82	1.25	0.77	2.86	0.1	1.21	0	0	0	0	0.73	0.365	1.15	0.24	0.5	1.19	0.43	0.28	0.28	0.44	3.44	0.36	1.06	0.12	0.27
C88_C01H2G047700	0.56	1.15	1.04	1.96	0.82	0.58	0.63	1.92	1.79	1.59	0.9	1.31	1.36	0.56	1.14	1.25	1.21	1.64	0.35	0.71	0.43	1.76	3.87	1.79	1.43	2.08	2.02	0	0	0	0	0	0	0.04	0	0.02	0	0	0	0	0	0	0	0	0	0	0	0	0
C88_C01H2G047710	3.56	3.99	5.12	10.1	5.38	7.55	5.37	10.19	4.78	6.08	5.1	4.64	4.75	3.44	4.03	2.71	1.55	3.45	3.58	2.38	1.38	2.51	5.27	6.01	4.46	9.01	6.06	0	0	0	0	0	0	0	0	0	0	0	0	0	0	0	0	0	0	0	0	0	0
C88_C01H2G047760	1.1	1.19	1.74	0.9	0.69	0.85	1.2	1.48	1.83	1.63	0.81	0.93	1.06	0.96	1.21	1.38	1.03	1.63	0.78	0.62	0.51	2.15	3.37	1.97	1.38	1.95	1.43	0	0	0	0	0	0	0	0	0	0	0	0	0.02	0	0	0	0	0	0	0	0	0
C88_C01H2G047800	0.48	0.84	0.59	0.7	0.7	0.73	0.98	1.29	1.33	1.63	0.85	0.89	1.16	0.77	0.87	1.45	0.96	1.32	0.51	0.46	0.48	1.96	2.5	1.58	0.9	1.39	1.64	0	0	0	0	0	0	0	0	0	0	0	0	0	0	0	0	0	0.05	0	0	0	0
C88_C01H2G047840	0.04	0.03	0.11	0.05	0.08	0.25	0.11	0.19	0.14	0.23	0.17	0.18	0.12	0.29	0.04	0.03	0.03	0.1	0.07	0.17	0.08	0.06	0.17	0.3	0.15	0.17	0.13	0	0	0	0	0	0	0	0	0	0	0	0	0	0	0	0	0	0	0	0	0	0
C88_C01H2G047910	28.41	4.49	49.86	103.47	43.82	52.67	98.77	205.66	19.51	31.82	3.54	3.49	12.33	11.14	12.84	9.94	0.6	1.15	3.39	2.56	1.39	35.18	19.03	9.03	2.48	5.97	3.11	0	0	0	0	0	0	0	0	0	0	0	0	0	0	0	0	0	0	0	0	0	0
C88_C01H2G047920	7.81	4.08	30.69	76.95	49.87	34.76	71.93	155.77	5.45	20.78	0.53	0	3.27	3.73	3.41	51.25	0.34	1.91	5.01	1.32	0.53	59.53	50.65	19.68	7.78	11.61	3.3	0	0	0	0	0	0	0	0	0	0.28	0	0	0.21	0	0	0	0	0.31	0	0	0	0
C88_C01H2G047970	0	0	0.74	1.89	0.3	1.44	1.94	5.7	0.37	0.43	0	0	0.1	0.21	0.1	1.17	0.09	0.13	0.09	0	0.21	1.21	0.85	1.51	0	0.17	0.11	0	0	0.13	0	0	0	0	0.2	0.1	0.14	0.11	0.48	0.42	0	0.13	0	0	0.21	0	0	0	0
C88_C01H2G047980	0.23	0.23	0.37	6.75	1.83	3.23	0.55	15.48	0.28	0.34	0.11	0.12	0	0.21	0	1.42	0.09	0	0.35	0.09	0	0.89	1.7	3.35	0	0.26	0.11	0	0	0	0	0	0	0	0	0	0	0	0.1	0.1	0	0	0	0	0.21	0	0	0	0
C88_C01H2G048450	120.96	191.27	104.93	82.23	150.34	149.34	81.38	57.32	87.85	148	233.73	188.49	109.91	109.2	54.39	73.9	119.7	125.19	78.71	71.44	105.07	62.55	43.96	68.33	63.35	162.53	94.65	0	0	0	0	0	0	0	0	0	0	0	0	0	0	0	0	0	2.37	0.66	1.6	0	0
C88_C01H2G048600	0.2	0	0.16	0.61	0.35	0	0.16	0.98	0.16	2.05	4.2	0	0.18	4.38	20.38	0.43	3.68	0	4.59	2.41	6.95	0.14	0.15	0.37	0.17	0	0.37	0.19	0	0	0	0	0	0	0.69	0.345	0.48	0	1.32	0.54	5.55	0	0	1.27	0	0.4	0	0.38	0.45
C88_C01H2G049250	0.12	0.17	0.2	0	0.11	0.58	0.1	6.97	0.4	0.92	0.23	0.37	0.33	0.35	0.32	0.18	0.09	0.14	0	0.38	0.23	0.09	0.09	0.58	0.11	0.19	0.12	0	0	0	0	0	0	0	0	0	0	0	0	0.45	0	0	0	0.34	0.45	0	0.1	0	0
C88_C01H2G049480	0.15	0.1	0.24	0.05	0.18	0.23	0.28	0.62	0.2	0.22	0.19	0.2	0.22	0.23	0.25	0.25	0.26	0.33	0.23	0.34	0.09	0.32	0.37	0.75	0.6	0.71	0.6	3.37	0.33	0.39	0.54	0	0.31	0.95	0.31	1.03	1.39	0.4	0.55	1.14	2.18	0.93	0.4	1.11	1.94	1.71	1.1	0.77	0.68
C88_C01H2G049540	0	0	0	0	0	0	0	0	0	0	0	0	0	0	0	0	0	0	0	0	0	0	0	0	0	0	0	0	0	0	0	0	0	0	0	0	0	0	0	0.06	0.06	0	0	0	0	0	0.05	0	0
C88_C01H2G050550	0	0	0.08	0	0	0	0	0.08	0	0	0.09	0	0.09	0.18	0	0.07	0	0.11	0.07	0.07	0	0	0.07	0.09	0.08	0	0	2.33	0	0.22	0.78	0	0	0.18	0.34	0	0.59	0.96	1.79	1.14	1.23	1.92	1.08	0.27	2.71	1.76	0.63	0.37	0.44
C88_C01H2G051150	0	0.11	0.06	0.08	0	0.19	0.06	0.07	0.19	0.06	0.15	0.24	0.21	0	0.07	0.12	0	0.09	0	0.43	0.07	0.11	0	0	0	0.12	0.07	0.77	0.79	1	0.72	0	1.05	0.65	0.64	0.52	1.95	0.16	0.2	0.44	0.36	0.65	0.96	1.78	1.52	0.81	2.67	0.47	1.09
C88_C01H2G051330	0	0	0	0	0	0	0	0	0	0	0	0	0	0	0	0	0	0	0	0	0	0	0	0	0	0	0	0	0	0	0	0	0	0.5	0	0.25	0	0	0.46	0	0	0	0.87	1.01	0	0.55	0	0	0
C88_C01H2G051610	0.13	0.34	0.41	0.26	0.11	0.15	0.2	0.16	0.1	0.43	0.12	0.06	0.17	0.24	0.16	0.32	0.14	0	0.19	0.15	0.24	0.49	0.42	0.3	0.11	0.33	0.35	0	0.47	0	0	0	0	0	0.06	0.03	0.15	0.06	0.27	0.23	0.12	0	0.2	0.24	0.17	0	0.05	0	0
C88_C01H2G051770	2.37	2.66	4.09	3.61	1.45	2.92	4.06	5.34	3.13	3.68	1.48	2.55	3.18	2.42	3.34	3.35	3.43	1.81	3.07	3.66	2.82	2.93	4.25	5.75	1.43	2.59	3.25	0.15	0.16	0.4	0.21	0	0.1	0.11	0.1	0	0.14	0.08	0.2	0.18	0.04	0	0.06	0.07	0.25	0.28	0.25	0.08	0
C88_C01H2G052130	0.1	0.14	0.25	0.22	0.09	0.16	0.08	0.52	0.17	0	0	0	0.09	0	0.09	0	0	0	0	0.32	0	0.07	0.15	0.39	1.07	1.25	0.19	0.6	0.09	0	0	0	0	0.38	0	0.19	0.51	0.21	0.7	0.48	0.1	0.12	0.17	0	0.19	0.21	0.09	0	0
C88_C01H2G052290	0.56	0.3	0.36	0.23	0.1	0.7	0.45	0.28	0.45	0.25	0.41	0.23	0.4	0.1	0.09	0.16	0.25	0	0.08	0.51	0.1	0	0.41	0.42	0.96	0.84	1.04	0	0	0	0	0	0.1	0	0.2	0.12	0	0	0	0.1	0	0	0	0.1	0	0.23	0.09	0.32	0
C88_C01H2G052840	1.71	0.8	1.65	0.18	0.45	1.34	1.65	4.53	2.48	1.27	1.11	1.21	1.83	1.27	1.16	1.5	0.38	1.7	1.16	1.44	0.95	1.68	0.63	0.48	0.88	4.35	2.06	0.16	0.14	0	1.07	0	0	0.15	0	0.19	0.21	0.51	0.14	0.47	0.78	0	0	0.95	1.39	0	1.25	0.17	0
C88_C01H2G053460	0	0	0	0	0.09	0	0	0	0	0.07	0	0	0	0	0.08	0	0	0	0	0	0	0	0.07	0	0	0	0	0	0.08	0	0	0	0	0	0	0	0	0	0	0	0	0	0.08	0	0	0	0.08	0	0
C88_C01H2G054700	0.05	0	0	0	0	0	0	0.05	0	0	0	0	0	0	0	0	0	0	0	0	0	0	0.04	0	0	0	0.05	0	0	0	0	0	0	0	0	0	0	0	0	0	0.1	0	0	0	0	0	0	0	0
C88_C01H2G055430	0.82	1.06	0.18	0.34	1.69	0.56	0.53	0.95	1.01	1.3	0.1	0.55	0.53	1.98	1.53	0.16	0.41	0.73	0.25	0.29	0.91	0.88	0.73	0.21	0.14	0.65	0.86	0	0.04	0.12	0.05	0	0.05	0	0	0	0	0	0.05	0.1	0.05	0.13	0	0	0.2	0	0.13	0.05	0
C88_C01H2G055830	1.98	1.16	3.39	1.87	2.67	1.62	1.66	2.71	4.93	1.41	0.4	0.87	1.3	0.88	0.59	2.14	0.77	0.57	1.43	1.65	0.64	0.79	1.59	1.38	0.81	1.55	0.64	0.5	0.14	3.31	0	0	0	1.09	0.68	0.885	2.62	0.09	1.09	3.85	5.41	0.2	0.27	0.16	1.09	3.48	0.49	2.09	0
C88_C01H2G055840	8.41	10.13	7.61	4.67	7.06	11.64	9.35	4.99	9.54	12.36	14.42	9.78	5.56	7.6	5.86	5.66	12.73	5.73	9.9	10.22	9.61	4.7	4.94	5.28	4.99	4.68	7.6	0	0.18	0	0	0	0	0	0.38	0.19	0.26	0	0.18	0	0	0	0.17	0.2	0.2	0	0.35	0	0
C88_C01H2G057630	0	0	0	0	0	0	0	0.64	0.16	0	0	0	0.17	0.18	0.16	0.14	0	0	0	0.15	0	0.14	0.14	0	0	0	0.18	0.37	0.16	0.44	0.52	0	0	0.87	0	0	1.41	0	0.49	0	0.35	1.12	0.31	0.36	7.86	3.31	2.04	0	0.44
C88_C01H2G058330	6.46	8.06	5.8	5.46	2.51	2.93	2.38	2.03	5.4	9.61	3.36	4.81	4.71	2.99	4.27	0.85	4.73	1.29	6.31	9.67	4.8	1.91	3.91	1.09	6.53	6.67	4.19	0	0	0	0.23	0	2.48	0	0.11	2.8	0	0	0	0	0	0	0	0	0.23	0	0.21	0	0
C88_C01H2G058420	1.76	0	0.47	0.61	0.52	0.46	2.36	0.49	0.95	0.87	0	0	0.52	0	1.5	1.71	1.76	1.3	0	1.35	0	0	0.43	1.11	0	2.64	0.55	3.96	1.44	4.65	2.63	0	3.59	3.19	6.21	5.73	7.13	0	0.49	9.63	4.27	6.16	7.47	4.89	5.85	4.15	0.48	6.26	2.66
C88_C01H2G059610	0.32	0.42	0.13	1.14	0.42	0	0.64	0.26	0	0.47	0.59	0.64	0.14	0.29	0	1.27	0.12	0.18	0.6	0.24	0	0.22	0.58	0.45	0.41	0.24	0.29	1.53	0.78	0.54	0.57	0	0.42	1	0.42	0.34	2.31	0.31	1.46	1.01	1.3	1.48	1.01	2.2	1.86	1.92	0.39	0.77	1.44
C88_C01H2G060630	1.56	1.39	0.31	1.21	1.38	1.83	1.77	0.54	2.09	1.26	2.05	3.01	1.73	1.09	1.1	1.42	1.94	1.58	2.25	1.69	2.78	1.01	1.15	0.73	1.56	1.07	1.81	0	0	0	0	0	0	0	0	0	0	0	0	0	0	0	0	0	0	0	0	0	0
C88_C01H2G060800	0.74	1.48	2.01	1.37	1.04	1.61	2.25	2.44	1.19	2.2	0.55	1.34	1.05	0.55	1.5	1.61	2.09	0.33	1.89	1.13	0.41	1.24	2.61	0.56	1.01	1.88	1.5	0.14	0.24	0.5	0	0	0	0	0	0	0	0	0	0	0	0.17	0.47	0.14	0.13	1.34	0.24	0.29	0
C88_C01H2G060890	1.51	1.6	0.95	3.57	1.63	2.11	1.39	2.24	1.74	1.21	1.61	1.74	1.15	1.4	1.93	1.34	1.13	1.79	1.22	0.83	1.31	0.84	1.68	2.24	1.58	1.86	1.81	0	0	0	0	0	0.09	0	0	0	0	0	0	0	0	0	0	0	0	0.11	0.09	0	0
C88_C01H2G061230	4.85	7.42	8.87	6.4	4.46	10.77	4.52	5.78	3.43	6.64	4.32	4.69	7.94	5.4	7.41	19.38	8.26	10.95	8.61	7.26	7.03	16.64	15.33	11.87	7.15	7.7	6.66	0	0.64	0.22	0	0	0	0	0.51	0.255	0	0.19	0.33	0.18	0.18	0.45	0.15	0.54	1.23	0.59	0.47	0.19	0
C88_C01H2G061780	0	0	0	0	0	0	0	0	0	0	0	0	0	0	0	0	0	0	0	0	0	0	0	0	0	0	0	0	0	0	0	0	0	0	0	0	0	0	0	0	0	0	0	0	0	0	0	0	0
C88_C01H2G061830	0	0.72	0	0	0.47	0.83	0.43	0.88	0	0.79	0	0	0.47	0	0.45	0	0	0	1.2	0.41	0	0	0	0	0	0.4	0	0	0	0	0	0	0	0.48	0	0.24	0	0	0.45	0	0	0	0	0	0.97	0	0	0	0
C88_C01H2G062210	0	0	0	0	0	0	0	0	0	0	0	0	0	0	0	0	0	0	0	0	0	0	0	0	0	0	0	0	0	0	0	0	0	0	0	0	0	0	0	0	0	0	0	0	0	0	0	0	0
C88_C01H2G062360	0	0	0	0	0	0	0	0	0	0	0	0	0	0	0	0	0	0	0	0	0	0	0	0	0	0	0	0	0	0	0	0	0	0	0	0	0	0	0	0	0	0	0	0	0	0	0	0	0
C88_C01H2G062370	0	0	0	0	0	0	0	0	0	0	0	0	0	0	0	0	0	0	0	0	0	0	0	0	0	0	0	0	0.26	0	0	0	0	0.07	0	0.035	0	0.16	0.2	0.14	0.07	0	0	0.29	0.07	0	0.26	0	0
C88_C01H2G062480	0	0.11	0.03	0	0	0.09	0.1	0.07	0.03	0.09	0.04	0.04	0.04	0	0.07	0.58	0.24	0.13	0	0.03	0.04	0.59	1.12	0.45	0.31	0	0.15	0.04	0.26	0.05	0	0	0	0	0	0	0	0	0.03	0.15	0	0.05	0.03	0.04	0	0.04	0	0.04	0
C88_C01H2G062860	0.21	0.14	0.68	0.66	0.56	6.32	10.07	17.23	1.37	0.32	0.2	1.93	0	0.59	0.36	1.86	0	2.12	0.32	1.14	0	1.05	0.94	1.2	0.55	0.32	0	57.18	0	3.12	0	0	0	18.48	0.37	9.425	0	2.75	0.18	7.35	2.32	12.38	6.42	7.86	16.16	6.44	16.96	6.59	5.3
C88_C01H2G063000	0.94	0.84	0.25	0.64	0.83	0.49	0.25	1.03	0.25	0.23	0.58	0	0	0.29	0	3.87	2.1	5.18	0	0	0.87	3.73	6.45	3.52	2.14	1.63	1.16	0	0	0	0	0	0	0	0	0	0	0	0	0	0	0	0	0	0	0	0	0	0
C88_C01H2G063080	0	0	0	0.22	0	0.09	0.17	0	0	0.08	0	0.33	0	0.1	0	0	0.08	0	0.08	0.08	0	0.08	0.16	0	0	0.08	0	0	0	0	0	0	0	0.1	0.1	0.1	0	0	0	0	0	0	0	0	0	0	0.09	0	0
C88_C01H2G064000	5.61	6.94	7.27	12	8.77	14.84	9.35	8.56	10.76	6.74	5.61	9.56	4.99	4	4.03	6.29	3.87	8.59	4.87	4.61	7.21	4.25	6.05	6.09	4.81	7.1	6	0	0	0	0	0	0	0	0	0	0	0	0	0	0	0	0	0	0	0	0	0	0
C88_C01H2G064460	0	0	0	0	0	0	0	0.19	1.12	0	0	0.23	0.41	0.86	0.39	0.59	0	0	0.26	0.8	0.22	0.33	0.09	0.11	0.1	0	0.11	0.45	0	0.13	0	0	0	0.52	0	0.26	1.12	0.35	2.14	1.37	5.16	0.94	0	0.21	0.73	1.75	0.66	0.22	0
C88_C01H2G064770	36.93	31.68	30.37	28.79	26.64	25.15	26.99	25.98	37.24	31.6	34.46	34.63	35.78	36.14	31.5	23.85	33.63	24.6	34.42	32.57	32.25	27.65	26.33	20.76	36.07	26.82	28.64	0	0.3	0	0	0	0	0	0	0	0.67	0.91	0	0	0.33	0.43	0	0	0.17	0.19	0	0	0
C88_C01H2G065030	0.88	0.08	0.7	0	0.11	0.1	0.1	0	0	0	0.35	0.13	0.11	0.93	3.08	0	2.62	1.25	0.47	5.16	5.69	0.09	2.59	0.47	1.61	0.09	0.93	0.12	0	0	0	0	0	0	0.11	0.055	0	0.12	0	0	0.11	0	0	0.12	0.34	0	0.51	0	0
C88_C01H2G065090	3.31	0.58	3.34	2.65	0.76	2.3	0.59	1.01	8.28	3.28	1.14	1.73	2.61	5.23	0.52	10.18	0	3.66	4.24	1.31	1.02	1.72	7.69	3.57	0.74	0.83	1.02	0	0	0	0	0	0	0	0	0	0	0	0	0	0	0	0	0.11	0	0	0	0	0
C88_C01H2G065320	0.85	5.15	3.77	0.88	1.51	3	3.43	3.88	3.09	4.13	1.58	1.72	4.17	0.79	3.98	2.8	2.87	0.94	3.21	3.26	1.19	2.4	3.78	0.4	2.56	3.51	4.36	0	0	0	0	0	0	0	0	0	0	0	0	0	0	0	0	0	0	0	0	0	0
C88_C01H2G065420	2.18	2.2	1.42	3.38	1.21	2.99	1.97	1.24	10.98	3.46	3.04	1.24	3.52	3.04	6.37	2.59	0.92	0.76	1.75	1.98	1.27	0.38	0.81	1.16	0.35	1.12	0.63	0	0	0	0	0	0	0.25	0.12	0.185	0	0.41	0	0	2.23	0.48	0	0.38	0	0.28	0.11	0.4	0
C88_C01H2G066070	17.21	33.72	32.97	6.73	6.26	5.32	6.8	58.1	14.63	33.49	1.93	26.31	12.22	12.49	0.94	23.08	2.28	14.44	1.88	23.02	14.7	10.55	4.31	2.22	1.55	31.91	32.46	65.71	17.05	37.16	0	0	0	0.88	15.41	8.145	0	2.76	0	0	0	3.23	0	0	0.13	0.14	0	0	10.7
C88_C01H2G066310	1.57	1.5	0.72	1.62	0.79	0.18	1.8	2.04	1.98	0.17	0.83	0.23	1	1.45	0.57	0.82	0.5	0.74	0	1.88	0.21	1.1	0.83	0	0.19	0.34	0.21	0.22	0.18	0	0	0	0	0	0	0	0.27	0	0	0	0	0	0	0	0	0	0	0	0
C88_C01H2G067280	2.22	2.44	3.89	0.63	0.98	2.37	3.33	0.17	1.71	4.89	1.03	1.43	1.35	2.53	5.32	0.07	4.46	2.8	6.39	4.56	3.76	0.28	2.24	3.14	3.12	0.15	3.75	0	0.17	0	2.08	0	0.88	0.18	0.36	0.22	0.49	0.1	0.17	0.28	0.18	0	0.08	0.28	0.64	0.31	2.47	0.29	0
C88_C01H2G068370	0	0	0	0	0	0	0	0	0	0	0	0	0	0	0	0	0	0	0	0	0	0	0	0	0	0	0	0	0	0	0	0	0	0	0	0	0	0	0	0	0	0.66	0	0	0	0	0	0	0
C88_C01H2G068380	0	0	0	0	0	0.16	0	0	0	0	0	0	0	0	0	0	0	0	0.15	0	0	0	0	0	0	0	0	0	0	0	0	0	0	0	0	0	0	0	0	0	0	0	0	0	0	0	0	0	0
C88_C01H2G068400	0	0	0	0	0	0	0	0	0	0	0	0	0	0	0	0	0	0	0	0	0	0	0	0	0	0	0	0	0	0	0	0	0	0	0	0	0	0	0	0	0	0	0	0	0	0	0	0	0
C88_C01H2G068600	0	0	0	0	0	0	0	0	0	0	0	0	0	0	0	0	0	0	0	0	0	0	0	0	0	0	0	0	0	0	0	0	0	0	0	0	0	0.47	0	0	0	0	0	0	0	0	0	0	0
C88_C01H2G068930	0	0	0	0	0	0	0	0	0	0	0	0	0	0	0	0	0	0	0	0	0	0	0	0	0	0	0	0	0	0	0	0	0	0	0	0	0	0	0	0	0	0	0	0	0	0	0	0	0
C88_C01H2G068970	0	0	0	0	0	0	0	0	0	0	0	0	0	0	0.4	0	0	0	0	0	0	0	0	0	0	0	0	0	0	0	0	0	0	0	0	0	0	0.46	0	0	0	0.54	0	0	0	0	0.38	0	0
C88_C01H2G069120	0	0	0	0	0	0	0	0	0	0	0	0	0	0	0	0	0	0	0	0	0	0	0	0	0	0	0	0	0	0	0	0	0	0	0	0	0	0	0	0	0	0	0	0	0	0	0	0	0
C88_C01H2G069220	0	0	0.07	0	0	0	0	0	0	0	0	0	0	0	0	0	0	0	0	0	0	0.13	0	0	0	0.07	0	0	0.08	0	0	0	0	0	0	0	0.11	0	0	0	0	0	0	0	0	0	0	0	0
C88_C01H2G069250	0	0	0	0	0	0	0	0	0	0	0	0	0	0	0	0	0	0	0	0	0	0	0	0	0	0	0	0	0	0	0	0	0	0	0	0	0	0	0	0	0	0	0	0	0	0	0	0	0
C88_C01H2G069260	0	0	0	0.11	0	0.08	0	0.17	0	0	0	0	0	0.19	0	0	0	0	0	0	0	0	0	0.1	0	0	0	0	0	0	0	0	0	0	0	0	0	0	0	0	0.1	0	0	0	0.1	0	0	0	0
C88_C01H2G069300	0.2	0	0.16	0	0	0	0.08	0	0	0	0.28	0	0	0	0	0	0	0.11	0.07	0	0.09	0.07	0	0	0.09	0	0	0.19	0	0	0	0	0	0	0	0	0	0	0	0	0	0	0	0	0	0.1	0	0	0
C88_C01H2G069380	1.44	1.16	1.16	9.33	4.51	7.16	6.03	4.38	2.56	1.86	3.49	2.04	2.23	2.77	1.55	2.25	1.08	2.02	1.23	1.25	1.07	1.56	1.64	3.08	2.81	1.73	2.41	0.19	0	0	0	0	0	0.09	0	0.045	0	0	0	0	0	0	0.92	0	0	0.19	0.08	0	0
C88_C01H2G069410	0	0	0.39	0.13	0.22	0.57	0.59	0.71	0.1	0.09	0	0.12	0	0	0.21	0.09	0.18	0	0	0.09	0.11	0.09	0.09	0.12	0	0.09	0	0.12	0.2	0.55	0	0	0	0	0	0	0	0	0	0.11	0	0	0.1	0	0.11	0	0.2	0	0
C88_C01H2G069430	0	0.04	0.1	0	0	0	0.16	0	0	0	0.06	0.07	0.12	0.12	0.06	0	0.05	0	0.1	0	0	0.05	0	0.06	0	0.05	0.12	0	0	0	0	0	0	0	0.12	0.06	0	0.13	0	0	0	0.08	0	0.06	0	0	0	0.06	0
C88_C01H2G069880	0.6	0	0.19	0	0	0	0	0	0	0.09	0	0.12	0	0.11	0	0.09	0	0.13	0	0	0.11	0	0.09	0.22	0.1	1.43	0	0.11	0	0	0	0	0	0	1.16	0.58	0	0.12	0	0.33	0	0	0	0	0.76	0	0.1	0	0
C88_C01H2G069890	0	0	0.05	0.18	0	0	0.05	0.05	0	0.09	0.05	0.06	0.05	0.05	0	0.04	0.04	0.13	0.09	0.67	0	0.04	0	0	0	0	0	0	0.05	0	0	0	0	0.05	0	0.025	0	0	0.05	0	0	0	0.05	0.05	0.05	0.06	0.05	0	0
C88_C01H2G069930	0	0	0	0	0	0	0	0	0	0	0	0	0	0	0	0	0	0	0	0.1	0	0	0	0	0	0	0	0	0	0	0	0	0	0	0	0	0	0	0	0	0	0	0.1	0	0	0.13	0	0	0
C88_C01H2G069980	0.21	0.14	0.17	0.07	0.06	0.16	0.39	0.11	0.17	0.31	0.13	0.14	0.24	0.57	0.18	0.15	0.21	0.23	0.1	0.21	0.06	0.05	0.15	0.52	0.3	0	0.06	0	0.06	0.08	0	0	0	0	0.06	0.03	0.08	0.07	0.12	0.13	0.06	0.08	0.27	0	0.19	0	0.06	0.07	0
C88_C01H2G070120	0.55	0.55	0.79	0.28	0.15	0.99	0.66	0.68	0.8	1.19	1.02	0.66	0.68	0.97	0.61	0.76	0.62	0.55	0.83	0.8	0.71	0.58	0.85	0.62	0.47	0.58	0.56	0	0	0.12	0	0	0	0	0	0	0	0	0	0	0	0.06	0.04	0	0	0	0	0	0
C88_C01H2G070570	0.73	0.07	0.17	0.11	0.18	0.33	2.68	0.09	0	0.16	0.39	0	0	0.1	0.18	0	0.86	0.12	1.33	9.31	1.26	0.07	0.38	0.1	0.98	0	0.1	0	0.34	0.24	0	0	0	0	0.18	0.09	0.13	0	0.17	0	0	0.36	0	0	0.09	0	0.25	0	0
C88_C01H2G071670	0.06	0.16	0.02	0.09	0.11	0.09	0.05	0	0.24	0.07	0.08	0	0.42	0.58	0.03	0.07	0.02	0.17	0.09	0.02	0.3	0.19	0.09	0.7	0	0.04	0	0	0.02	0	0	0	0	0	0	0	0	0	0.03	0	0.03	0	0	0.03	0	0.06	0.02	0	0
C88_C01H2G071790	0.07	0.34	0.26	0.08	0.39	0.31	0.38	0.3	0.21	0.24	0.24	0.07	0.32	0.17	0.19	0.56	0.27	0.28	0.11	0.17	0.1	0.95	0.46	0.21	0.25	0.33	0.34	0	0	0	0	0	0	0	0	0	0	0	0	0	0	0	0	0	0	0.04	0	0	0
C88_C01H2G071880	0.16	0	0.26	0.08	0.28	0.25	0.13	0.2	0.32	0.12	0	0.32	0.14	0.15	0	0.06	0.12	0.09	0.12	0.37	0.07	0.11	0.12	0.23	0.07	0.12	0.15	0.08	0	0.09	0	0	0	0	0	0	0.1	0	0	0	0	0	0.06	0	0.07	5.58	0	6.44	0
C88_C01H2G071930	1.74	1.23	0.37	0.75	0.73	0.72	0.51	0.91	0.37	0.34	0.25	0.28	0.16	0.68	0.78	1.73	0.62	0.1	0.48	1.05	0.17	0.64	1.89	0.34	1.26	0.07	1.78	0	0	0	0	0	0	0	0.08	0.04	0	0	0	0	0	0	0	0	0	0	0	0	0
C88_C01H2G071950	4.16	4.11	2.99	5.07	4.02	4.79	3.29	7.88	4.01	5.78	3.92	5.53	4.6	4.39	5.68	2.76	2.97	3.63	4.13	3.95	3.16	2.84	3.26	3.09	2.43	3.73	4.16	0	0	0	0	0	0	0	0	0	0	0.06	0	0	0	0	0	0	0	0.06	0.05	0	0
C88_C01H2G071960	3.64	1.74	2.09	1.07	2.53	1.22	1.46	1.5	2.93	1.93	3.14	6.29	1.62	3.62	0.44	0.95	1.75	4.6	2.15	2.58	1.93	1.1	0.77	1.22	3.56	1.95	2.17	0	0	0	0	0	0	0	0.46	0.23	0	0.26	0	0	0.24	0	0	0	0	0.26	0	0	0
C88_C01H2G071980	1.73	2.49	2.2	1.3	0.86	2.27	1.55	0.97	2.98	3.29	2.5	3.39	4.27	6.68	4.43	0.89	2.08	2.19	3.36	2.86	2.7	1.84	3.89	2.54	3.93	2.11	2.58	0	0	0	0	0	0	0	0	0	0	0	0	0	0.04	0	0	0	0	0.04	0.03	0.04	0
C88_C01H2G072000	0.68	0.38	0.75	1.07	0.55	1.1	1	1.98	1.89	0.66	0.39	0.32	0.88	1.5	0.93	0.34	0.19	0.4	1.06	0.76	0.48	0.51	0.46	0.25	0.36	0.98	0.39	0	0	0	0	0	0	0	0	0	0	0	0	0.05	0	0	0	0	0	0	0	0	0
C88_C01H2G072030	0	0.05	0	0	0	0	0	0.03	0.06	0	0	0	0	0.13	0	0.03	0	0	0.03	0.03	0	0.07	0	0.13	0	0	0.03	0	0	0	0	0	0	0	0	0	0	0	0	0	0	0	0	0	0	0	0	0	0
C88_C01H2G072040	0	0	0	0	0	0	0	0	0	0	0	0	0	0	0	0	0	0	0	0	0	0	0	0	0	0	0	0	0	0	0	0	0	0	0	0	0	0	0	0	0	0	0	0	0	0	0	0	0
C88_C01H2G072080	0	0	0	0	0	0	0.04	0	0	0	0	0	0	0.15	0.05	0	0.04	0	0.08	0	0.1	0	0.04	0	0.05	0	0	0	0	0	0	0	0	0	0	0	0	0	0	0	0	0	0	0	0	0	0	0	0
C88_C01H2G072220	28.42	22.82	24.42	4.96	7.22	12.6	17.25	6.2	23.76	24.16	22.23	15.11	28.76	23.77	32.77	7.02	37.7	31.95	46.21	62.66	48.32	11.1	14.22	22.75	25.61	9.97	11.73	0	0	0	0	0	0	0	0	0	0	0.33	0.09	0	0	0	0	0	0	0	0	0	0
C88_C01H2G072250	1.12	2.18	2.27	1.04	0.99	0.96	1.2	1.54	2.01	3.01	1.38	1.29	1.85	2.17	3.26	1.79	2.39	1.3	2.24	2.69	1.78	1.8	1.85	1	1.96	1.79	1.73	0	0	0	0	0	0	0	0.05	0.025	0.06	0.05	0	0.05	0	0	0.04	0	0	0	0	0	0
C88_C01H2G072260	0.23	0.2	0.18	0.31	0.53	0.06	0.24	0.31	0	0.11	0.14	0	0.27	0.14	0.32	0.33	0.79	0.42	0.34	0.06	0.21	1.11	0.83	0.21	0.13	0.17	0.56	0	0	0	0	0	0	0	0	0	0	0	0	0	0	0	0	0	0	0	0	0	0
C88_C01H2G072280	0	0	0	0	0	0	0	0	0	0	0	0	0	0	0	0	0	0	0	0	0	0	0	0	0	0	0	0	0	0	0	0	0	0	0	0	0	0	0	0	0	0	0	0	0	0	0	0	0
C88_C01H2G072340	7.54	7.59	3.97	8.26	7.71	10.14	6.81	12.28	6.64	7.2	9.19	8.79	9.64	9.62	3.6	5.5	9.16	8.61	7.8	6.48	8.98	3.32	7.14	11.1	7.88	10.94	8.75	0	0	0	0	0	0	0	0	0	0	0	0	0	0.21	0	0	0	0	0	0	0.23	0
C88_C01H2G072380	1.54	0.89	0.8	1.25	1.46	2.5	1.15	0.82	2.04	1.15	1.53	1.11	0.78	0.72	1.31	1.2	2.22	1.1	1.91	1.94	1.64	1.08	0.65	1.35	1.13	0.58	2.35	0	0	0	0	0	0	0	0	0	0.13	0	0.09	0	0	0	0	0.1	0	0.22	0.09	0.11	0
C88_C01H2G072440	2.06	6.42	2.79	1.79	0.58	1.79	0.87	1.08	1.84	1.86	1.41	2.19	2.32	1.51	5.54	1.51	1.95	1.44	2.04	8.14	4.95	7.34	3.69	3.27	3.17	5.05	3.13	0	0	0.12	0	0	0	0.2	0	0.1	0	0.11	0.09	0	0	0	0	0.2	0	0	0.09	0	0
C88_C01H2G072530	0	0	0	0	0	0	0	0	0	0	0	0	0	0	0	0	0	0	0	0	0	0	0	0	0	0	0	0	0	0	0	0	0	0	0.16	0.08	0	0	0	0	0	0	0	0	0	0	0	0	0
C88_C01H2G072600	2.73	3.53	2.03	1.91	3.53	3.51	1.02	1.93	1.33	3.85	4.25	2.26	3.38	1.18	1.65	3.2	1.38	1.73	0.73	0.45	1.72	1.51	1.08	1.19	1.17	3.06	1.18	0	0.08	0	0	0	0	0	0.17	0.085	0	0	0	0	0	0	0	0.09	0	0	0	0.09	0
C88_C01H2G072640	0	0.15	0.09	0.34	0.39	0.17	0.09	0.28	0.27	0	0.1	0	0.2	0.21	0.09	0.08	0.08	0	0.08	0.09	0.1	0	0.08	0	0.1	0.17	0.1	0	0	0	0	0	0	0	0	0	0	0	0	0	0	0	0	0	0.1	0	0	0	0
C88_C01H2G072840	0	0	0	0	0	0.09	0	0	0	0	0	0	0	0	0	0	0	0	0	0	0.1	0	0	0	0	0	0	0	0	0	0	0	0	0	0	0	0	0	0	0.1	0	0	0	0	0	0	0	0	0
C88_C01H2G072980	0.06	3.22	0.94	0.03	0.03	0.09	0.12	0.05	0.02	0	0.03	0	0.05	0.11	0.12	0.02	0.02	0.03	1.68	0.29	0.08	0.06	0.02	0.08	0.07	0	0.03	0	0	0	0	0	0	0	0.05	0.025	0	0.06	0	0	0.68	0	0	0.98	0	0	0	0.03	0
C88_C01H2G073000	0.24	0.08	0	0.12	0.21	0.09	0.1	0.2	0.19	0.09	0.11	0.12	0	0.22	0	0.18	0.09	0.13	0.18	0	0	0.34	0.18	0.11	0.1	0.27	0.11	0.82	0	0	0.11	0	0	0.33	0.21	0.13	0.15	2.04	0.61	0.66	2.09	1.41	0.38	0	0.11	0.24	0.1	0.47	0.55
C88_C01H2G073350	0	0	0	0	0	0	0	0	0.92	0.07	0.33	0	0.39	0.41	0.07	0	0.13	0	0.33	0	0	0	0.07	0	0	0	0.08	0	0	0	0	0	0	0.16	0	0.08	0	0.44	1.33	1.44	2.56	0.62	0.28	0	1.04	0.53	0.07	0.09	0
C88_C01H2G073370	0	0	0	0	0	0	0	0	0.49	0	0.09	0	0.27	0	0.09	0	0.08	0	0	0	0	0.07	0.08	0	0.09	0	0	0	0	0	0	0	0	0	0	0	0	0.71	0.51	0.37	1.02	1.19	0.24	0	0.18	0.31	0	0	0
C88_C01H2G073480	0	0	0	0	0.14	0	0	0	0.37	0.23	0	0.78	1.23	0.43	0.39	0.22	0.46	0	0.12	0.12	0.29	0.87	0.11	0.58	0.26	0	0.57	0	0.13	0.52	0	0	0	2.93	0	1.465	0	1.84	4.01	0.84	4.91	4.67	0.86	0.14	1.53	0.16	0.13	0	0
C88_C01H2G073600	0.31	3.63	3.6	0.16	0.41	0.12	4.35	0.26	0.25	0.12	0.57	2.5	0.41	0.72	0	0.23	0	0.34	4.42	0.24	0.29	0	0	5.83	0.27	0	1.58	0	0	0.17	0	0	0	0.14	0	0.07	0.19	7.53	0.13	0	0.28	0	0.12	0	0	0.31	0	0.15	0
C88_C01H2G074070	0.59	0.69	0.65	1.44	0.78	1.49	1.18	0.91	1	1.42	1.02	1.18	1.37	0.82	0.56	0.8	0.77	1.14	0.44	0.5	0.89	0.62	0.49	0.97	0.5	1.1	0.54	0.85	0.06	0	0	0	0	0	0	0	0	0	0	0	0	0	0	0	0	0	0.06	0	0
C88_C01H2G074150	11.58	8.66	8.5	27.63	14.05	16.18	10.23	11.5	6.92	7.39	11.68	14.01	7.21	6.91	4.78	8.33	3.71	9.52	8.09	5.56	5.38	7.8	7.09	7.95	8.51	8.05	5.37	0	0	0.19	0	0	0	0.15	0	0	0	0	0	0	0	0	0	0	0	0	0	0	0
C88_C01H2G074410	0.12	0.63	0.95	1.95	0.52	1.02	1.71	2.54	0.95	1.85	0.66	0.12	0.42	0.55	1.1	1.72	0.35	0.13	0.8	0.45	0.55	1.25	1.31	0.11	1.22	1.59	1.43	0	0	0	0	0	4.13	0	0	0	0	0	0	0	0	0	0	0	0.11	0	0.1	0	0
C88_C01H2G074500	0.11	0.83	0.09	1.73	0.79	0.53	0.36	0.09	0.72	2	1.14	0.68	0.6	0.1	0.29	0.57	0.75	1.24	0.25	0	0.1	0	0.08	0.32	0.38	1.09	0.42	0	0	0	0	0	0	0	0	0	0	0	0	0	0	0	0	0	0	0	0	0	0
C88_C01H2G074620	3.74	1.2	3.19	5.11	4.96	3.49	3.39	5.64	4.77	3.69	2.11	2.87	3.97	1.88	7.59	0.77	3.76	1.17	10.09	3.72	6.11	2.11	5.22	1.15	5.64	1.82	3.77	0.08	0.07	0.09	0	0	2.27	0	0	0.09	0	0	0	0	0	0	0	0	0.07	0	0	0	0
C88_C01H2G074650	15.9	15.36	18.07	20.75	17.64	15.89	16.68	14.52	18.64	34.5	18.52	27.33	12.75	16.89	19.59	16.15	16.62	18.41	16.32	14.61	20.92	13.19	16.57	15.49	19.7	17.14	16.04	0	0	0	0	0	0	0	0	0	0	0	0	0.08	0	0	0.07	0	0	0	0	0	0
C88_C01H2G074720	0.06	0.22	0.16	0.13	0.17	0.35	0	0.05	0.1	0.14	0.12	0.32	0.11	0.18	0.66	0.14	0.48	1	0.15	0.54	0.6	0.05	1.57	1.94	0.61	0.05	0.3	0	0	0	0	0	0	0	0	0	0	0	0	0	0	0	0	0	0	0	0	0	0
C88_C01H2G074760	0.65	2.09	0.47	4.41	2.29	2.79	1.3	0.75	2.19	3.57	8.78	4.83	3.28	1.44	0.66	2.97	2.71	4.23	2.05	0.49	3.07	0.82	0.14	2.87	3.61	4.32	2.76	0	0	0	0	0	0	0	0	0	0	0	0	0.06	0	0	0	0	0	0	0	0	0
C88_C01H2G074780	7.55	3.94	5.61	12.39	9.15	12.03	10.33	10.17	6.52	2.71	2.86	3.38	7.71	8.3	4.27	6.32	2.72	8.97	2.31	4.7	3.9	5.7	6.2	6.05	5.51	7.33	2.33	0	0	0	0	0	0	0	0	0	0	0.28	0	0	0	0	0	0	0	0	0	0	0
C88_C01H2G074820	6.47	4.63	6.75	9.11	15.83	11.47	11.77	9.99	4.86	4.98	6.41	7.39	4.99	5.8	4.03	4.09	5.32	5.25	5.19	7.91	5.41	2.88	4.14	8.73	5.18	5.65	7.6	0	0	0	0	0	0	0	0	0	0.26	0	0.18	0	0	0	0	0	0	0	0	0	0
C88_C01H2G074880	1.36	2.94	2.68	2.15	2.86	4	1.85	2.77	2.69	2.33	2.52	2.84	1.77	2.13	1.86	1.68	2.26	1.39	2.59	1.6	2.23	1.32	0.93	3.34	3.94	2.03	2.62	0	0	0	0	0	0	0	0	0	0	0.1	0	0	0	0	0	0	0	0	0	0	0
C88_C01H2G075770	0.06	0.08	0.09	0.06	0	0	0.05	0	0.09	0	0.05	0.12	0.1	0.05	0.05	0	0.04	0.19	0.04	0.09	0.05	0	0.04	0	0.05	0	0	0.06	0	0.07	0	0	0	0	0	0	0	0	0.05	0	0	0	0	0	0	0	0.05	0.17	0.26
C88_C01H2G075780	0	0.03	0.03	0	0	0	0	0	0.03	0.03	0	0.04	0.04	0	0.04	0.03	0	0	0	0.03	0	0	0	0	0	0.03	0	0.08	0	0	0	0	0	0	0	0	0.1	0	0	0	0	0	0.03	0	0	0.04	0.03	0	0
C88_C01H2G075800	0	0	0	0	0	0	0	0	0	0	0.11	0.48	0	0	0.1	0	0.09	0	0.09	0	0	0.17	0.09	0	0	0	0.22	0	0	0	0	0	0	0	0.1	0.05	0	0.12	0	0	0	0	0.09	0	0.11	0.24	0	0.11	0
C88_C01H2G075980	0	0	0	0	0.13	0	0	0	0	0	0	0	0	0	0	0	0	0	0	0	0	0	0	0	0	0	0	0	0	0	0	0	0	0	0	0	0	0	0	0	0	0	0	0	0	0	0	0	0
C88_C01H2G076020	0	0	0	0	0	0	0	0	0	0	0	0	0	0	0	0	0	0	0	0	0	0	0	0	0	0	0	0	0	0	0	0	0	0	0.36	0.18	0	0	0	0	0	0.94	0	0	0	0	0	0	0
C88_C01H2G076180	0	0	0.08	0	0.18	0.08	0.08	0	0.4	0	0	0.1	0.18	0	0.08	0.07	0.07	0	0	0	0	0.14	0.07	0	0.09	0.07	0	0	0.08	0.11	0	0	0	0	0.44	0.22	0.12	0	0.08	0	0.18	0.23	0.08	0.19	0.54	0.4	0	0	0
C88_C01H2G076190	1.5	0.14	0.09	0.66	0	0	0.94	0.18	0.09	0.08	0	0.11	0	0.3	0	0	0.08	0	0.08	0.08	0.1	0.08	0	0	0.46	0	0.1	0	0	0	0	0	0	0	0.09	0.045	0	0	0	0	0	0.12	0	0.1	4.74	0.11	0.09	3.72	0.48
C88_C01H2G076200	0	0	0	0	0	0	0	0	0	0.18	0	0	0	0	0	0	0	0	0	0	0	0	0	0	0	0	0	0	0	0.27	0	0	0	0.22	0.42	0.32	0	0.24	0	0.44	0.22	0	0	0	0	0.24	0.39	0	0
C88_C01H2G076330	0	0	0	0	0	0	0	0.05	0	0	0	0	0	0	0	0	0	0	0	0	0	0	0	0.06	0	0	0	0	0	0	0	0	0	0	0	0	0	0	0	0	0	0	0	0	0.06	0.06	0	0	0
C88_C01H2G076350	0	0	0	0	0	0	0	0	0	0	0	0	0	0	0	0	0	0	0	0	0	0	0	0	0	0	0	0	0	0	0	0	0	0	0.2	0.1	0	0	0	0	0	0	0	0	0	0	0	0	0
C88_C01H2G076360	0	0	0	0	0	0	0	0	0	0	0	0	0	0	0	0	0	0	0	0	0	0	0	0	0	0	0	0	0	0	0	0	0	0	0	0	0	0	0	0	0	0	0	0	0	0	0	0	0
C88_C01H2G076390	0	0	0	0	0	0	0	0	0	0.13	0.16	0	0	0	0	0	0	0	0	0	0	0.36	0	0	0.15	0	0.16	0	0	0	0	0	0	0	0	0	0	0	0	0	0.16	0	0.14	0	0.16	0.17	0	0	0
C88_C01H2G076530	0.71	1	0.76	2.34	1.94	4.6	1.64	1.62	0.38	2.69	1.24	0.47	0.49	0.87	0.4	1.37	0.18	0.43	0.47	0.12	0.58	0.66	0.7	0.74	0.54	0.88	0.65	0.91	0.19	0.44	0	0	0	0.14	0.35	0.245	0	0	0	0.36	0.07	0.09	0.12	0	0.85	0.24	0.06	0.38	0
C88_C01H2G076800	0	0.12	0	0	0.16	0	0	0	0	0.14	0	0	0	0	0	0	0.14	0	0	0.14	0	0.26	0.14	0.18	0	0	0	0	0	0	0	0	0	0	0	0	0	0.18	0	0	0	0.22	0	0	0	0	0	0	0
C88_C01H2G076820	0.24	0.16	0.2	0	0	0.19	0	0.1	0.29	0.27	0	0.12	0.11	0.11	0.21	0.27	0.27	0.13	0.09	0.28	0.11	0	0	0.11	0	0.09	0.11	0	0	0	0	0	0	0.11	0	0.055	0	0	0	0	0	0.14	0	0	0	0	0.2	0	0
C88_C01H2G076830	0	0	0	0.06	0.05	0	0	0	0	0	0	0	0	0	0	0	0	0.06	0.04	0	0	0	0	0	0	0	0	0	0	0.06	0	0	0	0	0	0	0	0	0	0	0	0	0	0.15	0	0	0	0	0
C88_C01H2G076840	0.19	0.29	0.15	0.19	0.16	0.1	0.15	0.1	0.2	0.14	0.06	0.12	0	0.06	0.21	0.14	0.18	0.21	0.09	0.09	0.11	0.22	0.05	0	0.05	0.19	0.17	0	0	0.21	0	0	0	0	0.05	0.025	0	0.12	0.05	0.06	0.06	0	0.15	0.06	0.06	0.12	0.15	0.12	0
C88_C01H2G076930	0.13	0.09	0	0	0	0	0	0	0	0	0	0	0	0	0	0	0	0	0	0	0	0	0	0	0	0	0	0	0	0	0	0	0	0	0	0	0	0	0	0	0	0.15	0.21	0	0	0	0	0	0
C88_C01H2G076960	0.04	0	0	0	0.04	0	0	0	0	0	0	0	0	0.04	0	0	0	0	0	0	0	0.03	0	0	0	0	0.08	0.17	0.21	0	0	0	0	0.04	0.08	0.06	0	0.04	0	0.04	0	0.05	0.03	0.08	0.04	0.04	0.14	0.12	0
C88_C01H2G076990	0	0	0	0	0	0	0	0	0	0	0	0	0	0	0	0	0	0	0	0	0	0	0	0	0	0	0	0	0	0	0	0	0	0	0	0	0	0	0	0	0	0	0	0	0	0	0	0	0
C88_C01H2G077200	0.06	0.04	0	0.13	0.06	0	0.05	0	0.15	0.05	0.18	0.06	0.23	0.06	0.05	0.05	0.05	0	0.05	0	0.06	0.04	0	0.12	0.05	0.05	0.12	0	0	0	0	0	0	0	0	0	0.08	0	0	0	0	0	0.05	0	0.06	0.06	0.05	0	0
C88_C01H2G077240	0	0	0	0	0	0	0	0	0	0	0	0	0	0	0	0	0	0	0	0	0	0	0	0	0	0	0	0	0	0	0	0	0	0	0	0	0	0	0	0	0	0	0	0	0	0	0	0	0
C88_C01H2G077410	0	0	0	0.23	0.1	0	0	0	0	0	0.1	0.11	0	0	0.19	0	0.08	0	0	0	0.31	0	0	0	0	0	0	0	0.09	0.12	0	0	0	0	0	0	0	0	0	0	0	0.26	0	0	0.2	0.22	0.09	0	0
C88_C01H2G077530	2.02	1.78	2.48	1.1	0.47	1.17	1.88	1.67	0.6	1.98	0.89	0.43	1.14	1.09	1.9	0.85	2.39	1.65	2.16	1.46	2.57	0.45	1.97	0.4	1.46	0.4	0.39	0.1	5.84	0.48	3.9	0	1.39	2.41	4.22	1.5	0.13	1.69	0.54	5.71	0.68	6.2	6.51	0.39	0.87	0.75	2.08	2.78	1.45
C88_C01H2G077660	0	0.07	0.08	0.11	0.09	0.25	0.08	0.26	0.25	0.31	0.1	0	0.37	0.1	0.09	0.08	0	0.12	0.08	0.24	0	0.3	0.08	0.3	0.09	0	0.1	0	0	0	0	0	0	0.1	0	0.05	0	0	0	0	0	0	0.08	0	0.1	0	0	0	0
C88_C01H2G077770	0.13	0.27	0.43	0	0	0.11	0.65	0.45	0.33	0.3	0	0.68	0	0.25	0.57	0.1	0.91	0.3	1.32	1.65	1	0.28	0.8	0.89	0.23	0.1	0.75	0	0	0	0	0	1.06	0	0	0	0	0	0	0.12	0	0	0	0	0	0	0.33	0	0
C88_C01H2G077780	1.37	0.15	1.83	1.88	3.22	1.78	2.93	2.83	1.28	0.34	0.63	0	0.81	0.42	0.97	1.66	0.85	0	1.2	1.91	0.42	2.88	0.84	1.07	0.98	3.92	1.48	0	0	0	0	0	0	0	0	0	0	0	0	0	0	0	0.18	0.42	0	0	0	0	0
C88_C01H2G077790	3.35	3.43	2.26	3	5.07	7.38	1.56	3.86	7.09	4.2	12.19	6.31	6.43	2.94	2.69	2.7	4.61	3.02	3.98	2.96	2.87	1.05	2.28	3.57	3.7	7.19	3.03	0	0	0	0	0	0	0	0	0	0	0	0	0	0	0	0	0	0	0	0	0	0
C88_C01H2G077820	1.76	0.96	1.15	0.45	0.88	0.34	0.8	0.27	0.62	0.9	0.92	2.44	0.88	1.23	1.78	0.48	1.81	0.73	2.57	2.36	2.35	0.85	0.49	0.52	1.51	0.66	0.61	0	0	0	0	0	0	0	0	0	0	0	0	0	0	0	0	0	0	0	0	0	0
C88_C01H2G078040	0	0	0	0	0	0	0	0	0	0	0	0	0	0	1.27	0	0.37	0.55	0	0	0	0	0	0	0	0	0	0.48	0	0	0	0	0	0	0	0	0	0	0	0.46	0	0	0.4	0	0.45	0	0.81	0	0
C88_C01H2G078350	0	0	0	0	0	0	0	0	0	0	0	0	0	0	0	0	0	0	0	0	0	0	0	0	0	0	0	0	0.35	0	0	0	0	0	0.56	0.28	0	0	0	0.19	0	0	0.34	0	0	0	0.17	0.2	0
C88_C01H2G078400	0	0	0.16	0.21	0.18	0	0	0	0.16	0.15	0.37	0.2	0.36	0.19	0	0	0	0	0	0	0	0	0.44	0	0.17	0.15	0.37	0.97	0.16	0	0	0	0	0.36	0.53	0.445	0	0.6	0.34	0.36	0.73	0.23	0.64	0.37	0.73	1.62	0.82	0.19	0.91
C88_C01H2G078420	0	0	0	0	0	0	0	0	0	0	0	0	0	0	0	0	0	0	0	0	0	0	0	0	0	0	0	0	0	0	0	0	0	0	0	0	0	0	0	0	0	0	0.04	0	0	0	0	0	0
C88_C01H2G078430	0	0	0	0	0	0	0	0	0	0	0	0	0	0	0	0	0.16	0	0	0	0	0	0	0	0	0	0	0	0.34	0	0	0	0	0.19	0	0.095	0	0	0	0.19	0.38	0	0	0	0	0	0	0.2	0
C88_C01H2G078490	0	0.04	0.05	0	0	0	0	0	0	0.08	0	0	0.05	0	0.05	0	0.04	0	0	0.04	0	0	0.04	0	0	0	0	0.05	0	0	0	0	0	0	0.15	0.075	0	0.06	0.05	0	0.05	0	0.05	0.1	0.1	0	0.05	0	0
C88_C01H2G079040	2.62	1.08	0.49	0.21	0.54	4.57	0.81	1	9.74	1.8	5.81	4.88	5.2	2.81	2.74	2.79	2.71	3.57	3.79	4.78	3.75	0.99	3.13	1.9	2.42	6.8	2.25	0.19	0	0	2.71	0	0.35	0.18	0	0.44	0.24	0.4	1.02	0.37	1.28	0	0	2.98	0.36	0.41	12.47	0	0
C88_C01H2G081930	0	0.05	0	0.14	0	0.05	0.06	0	0.62	0.16	0.06	0.07	0.19	0.13	0.3	0.05	0	0	0	0.05	0.06	0	0.1	0.07	0	0	0	0.07	0.29	0	0	0	0	0	0.12	0.06	0.17	0.62	1.12	2.1	4.07	2.36	0.22	0.19	0.95	0.85	0.85	0.14	0
C88_C01H2G082710	0	0	0	0	0	0	0	0	0	0	0	0	0	0	0	0	0	0	0	0	0	0	0	0	0	0	0	5.1	4.04	5.03	0	0	0	0	1.7	0.85	0	0.72	0.1	0.44	0	0.28	0.19	1	0	0	0.49	0	0.55
C88_C01H2G082750	0.57	1.23	0.64	0.24	0.17	0.15	0.15	0.16	0.53	0.49	0.35	0.48	0.55	0.31	0.52	0.1	0.56	0.47	0.36	0.72	0.22	0.27	0.35	0.18	0.49	0.74	0.18	0	0.04	0	0	0	0.08	0	0.33	0.51	0	0	0	0.13	0	0	0	0	0.13	0	0.15	0	0
C88_C01H2G084590	0	0	0	0	0.22	0	0	0	0.6	0	0	0	0.44	0.69	0.11	0.27	0.09	0.14	0.65	0.1	0.23	0.7	0.18	0.12	0.11	0.56	0.35	1.08	0.1	0	0.22	0	0	1.13	0	1.35	0.45	10.5	0.21	0.91	4.64	2.46	1.29	0.34	0.56	1.51	0.1	0.6	0
C88_C01H2G084600	0	0	0	0	0.22	0	0	0.1	0.2	0	0	0	0.44	0.58	0.74	0	0.09	0	0	0.19	0	1.05	0	0	0	0.65	0.12	1.56	0	0	0.22	0	0	1.02	0	0.81	0.91	7.06	0.21	0.45	4.08	2.18	0.89	0.23	1.02	0.88	0.1	0.6	0.28
C88_C01H2G084950	5.24	11.62	4.51	4.05	3.48	12.01	4.13	2.09	8.13	14.64	7.82	7.27	14.74	8.25	4.37	18.3	3.92	7.25	3.24	3.72	5.04	5.33	20.75	6.35	8.11	9.18	6.86	0.45	10.89	3.07	1.34	0	0.9	2.2	2.31	1.42	0.91	2.79	4.48	3.66	4.26	4.25	0.89	1.99	12.62	3.31	2.13	2.27	0
C88_C01H2G085450	0	0	0	0	0	0	0	0	0	0	0	0	0.17	0.35	0	0	0	0	0	0	0	0.13	0	0	0.16	0.28	0.35	1.47	0	0.21	0.51	0	0	0.52	0.17	1.03	0.23	9.83	0.16	0.69	0.87	1.11	0.76	0.18	0	1.92	0.46	1.84	0.43
C88_C01H2G085720	0.42	1.79	1.69	0.29	0.62	1.1	0.9	0.58	0.56	0.94	0.52	1.13	0	0.52	1.79	0.1	3.35	0.78	0.84	2.14	0.65	0.1	1.76	0.26	0.12	0.32	0.52	0.41	1.61	0.63	2.26	0	0.61	1.65	1.24	0.46	0.34	0.14	1.18	1.66	0	0.49	0.56	1.3	2.03	0.71	6.16	1.36	0.32
C88_C01H2G091960	2.81	2.6	2.33	3.5	1.89	3.11	3.04	2.01	1.25	3.97	1.89	2.25	2.33	2.52	2.47	2.26	1.23	2.58	1.09	0.96	1.89	1.71	2.65	4.11	1.75	1.52	1.08	0	0	0	0	0	0	0	0	0	0	0.1	0	0	0	0	0.08	0	0	0	0.08	0.09	0
C88_C01H2G092070	0.38	0.11	0.03	0.04	0.11	0.13	0.03	0.1	1.08	0.41	0.39	0.51	0.22	0.62	0.36	0.64	0.09	0.19	0.32	0.06	0.08	0.12	0.16	0.12	0.18	0.09	0.12	0.2	0	0.14	0	0	0	0.19	0	0.095	0.36	1.33	0.71	1.76	3.02	1.32	0	0.47	0.3	0.59	0.24	0.04	0
C88_C01H2G092800	0.14	0	0	0.52	1.08	0.85	0.35	0.06	0.06	0	0.13	0	0.06	0.27	0.06	0	0	0.08	0.11	0.06	0	0.15	0.37	0.07	0	0	0.07	0	0	0	0	0	0	0.07	0.19	0.13	0	0	0	0	0	0	0	0.07	0	0	0	0	0
C88_C01H2G093190	0.44	0.2	0.77	0	0.13	0.35	0.24	0.55	0.06	0.22	0.21	0.22	0.13	0.62	0.75	0.32	0.22	0.08	0.28	0.84	0.27	0.1	0.49	0.76	0.51	0.11	0.14	0.64	1.99	0.58	0.99	0	0.13	0.73	0.78	0.24	0.98	0.81	0.62	0.81	0.54	0.77	0.47	0.95	2	0.6	2.64	1.5	0.84
C88_C01H2G093600	0.94	2.53	4.92	9.72	2.08	4.42	0.38	1.56	1.14	5.62	2.63	0.48	1.26	1.31	0.4	1.37	0.35	0.52	0.35	1.8	0.44	0.66	1.39	0	0	0.71	0.87	2.27	4.25	5.86	0	0	0	0	0	0	0	1.4	0.4	0.86	0.43	0	0.75	0.87	0.43	0	0	0.91	0
C88_C01H2G093900	0.5	1.34	2.41	1.03	1.22	2.35	0.5	0.62	0.6	0.65	0.46	1.39	0.45	0.58	0.32	1.46	2.15	1.52	0.75	0.76	0.58	4.58	3.88	1.3	3.22	2.62	3.83	0	0	0	0	0	0	0	0	0	0	0	0	0	0	0	0	0	0	0	0	0	0
C88_C01H2G094950	2.88	2.46	2.83	2.59	2.73	1.52	3.06	2.2	1.97	2.41	0.93	1.74	3.39	1.67	2.75	3.93	2.79	3.18	2.38	2.42	2.6	3.39	4.73	3.79	3.14	2.85	2.33	0.07	0.12	0.16	0.13	0	0	0.07	0	0	0	0	0.12	0.13	0.07	0.08	0.06	0	0.07	0	0	0	0
C88_C01H3G095300	4.57	3.8	4.54	18.07	6.3	5.43	14.81	11.93	6.02	5.3	2.88	2.76	0.65	6.44	13.49	7.32	2.59	2.02	3.3	2.79	1.7	7.45	5.67	4.13	2.5	2.73	2.2	1.23	0	0	0	0	0	0	0	0	0	0	0.31	0	0	0	0	0	0	0.18	0	0	0
C88_C01H3G095400	0.07	0.05	1.57	0.56	0.18	0.32	0.54	0.39	1.36	0.65	0.13	0.54	0.66	0.56	0.63	0.64	0.15	0.15	0.31	0.77	0.82	1	0.75	0.38	0.58	1.11	1.19	0	0	0	0	0	0.18	0	0	0	0	0.13	0	0.06	0	0	0.16	0	0.06	0	0	0	0
C88_C01H3G095410	0	0.31	0.19	0.84	0.41	0.36	1.49	0.38	1.3	0.26	0.22	0.35	0.82	0.64	0.69	0.17	0.61	0.26	0.87	0.44	0.54	1.63	1.11	0	0.4	1.04	1.4	0.33	0	0	0.1	0	0	0.21	0	0	0	0	0.19	0.11	0	0.4	0	0	0	0.58	0.19	0	0.26
C88_C01H3G095430	1.75	0.59	3.33	3.49	3.38	2.65	10.7	13.38	5.1	3.01	0.3	1.21	1.26	3.85	1.76	7.41	0.65	2.54	3.45	6.35	1.22	7.76	3.87	3.09	0.37	1.39	1.12	1.16	0.36	0.12	0	0	0	0	0	0	0.4	0.11	0.18	0.5	0.1	0.13	0.17	0.1	0.89	0.33	0.18	0	0
C88_C01H3G095500	0.27	0.27	0.32	0.14	0.28	0.11	0.54	0.52	0.65	0.97	0.54	0.32	0.56	0.25	0.34	0.33	0.6	0.75	0.68	0.38	0.33	0.41	0.86	0.76	0.54	0.81	0.83	0	0	0	0	0	0.12	0.04	0	0.1	0	0	0.11	0	0.12	0	0	0	0	0	0	0	0
C88_C01H3G095530	5.41	7.95	6.5	12.02	5.73	8	7.95	10.37	9.34	10.16	4.81	7.84	7.86	5.15	4.99	5.43	3.29	8.55	6.02	3.78	3.27	5.96	13.5	8.63	7.86	11.4	11.04	0	0	0	0	0	0	0	0	0	0	0	0	0	0	0	0	0	0	0	0	0	0
C88_C01H3G095540	3.64	3.4	4.32	3.42	2.69	3.42	3.36	4.84	5.78	4.97	2.18	4.27	6.02	3.76	3.87	2.79	2.79	3.01	4.23	3.87	3.34	2.78	4.79	4.85	3.08	3.21	3.67	0	0.08	0	0	0	0	0	0	0	0	0	0	0	0	0	0	0	0	0	0	0	0
C88_C01H3G095550	8.58	11.05	12.21	23.77	12.97	15.76	16.63	16.86	14.36	14.18	10.49	9.25	10.34	6.93	10.3	9.82	9.13	8.17	11.69	10.47	7.37	8.53	13.97	9.68	7.31	12.43	11.34	0.09	0	0	0	0	0	0	0	0	0	0	0	0	0	0	0	0	0	0	0	0	0
C88_C01H3G095650	25.87	13.33	33.46	58.34	46.27	59.99	54.72	216.46	14.59	37.67	5.25	1.98	9.14	9.97	15.69	31.16	2.33	6.9	6	3.44	3.75	57.35	53.58	28.49	3.17	11.07	5.89	0	0	0	0	0	0	0	0	0	0	0	0	0	0	0	0	0	0	0	0	0	0
C88_C01H3G095660	0	0	0.09	3.31	0.1	1.62	0.37	1.99	0.18	0	0	0	0.31	0.11	0	0.08	0	0	0	0	0.11	0.97	0.76	0	0	0	0.21	0	0	0	0	0	0	0	0	0	0	0	0	0	0	0	0	0	0	0	0	0	0
C88_C01H3G095680	0	0.6	1.31	0.92	1.97	0.46	0.48	1.11	2.51	2.87	0.55	0	1.45	0.55	2.14	2.82	1	0.33	0.89	0.68	0.28	4.07	0.99	1.26	0.64	0.56	0	0	0	0	0	0	0	0	0	0.16	0	0	0	0	0	0	0	0	0	0	0	0	0
C88_C01H3G095730	2.32	0.49	2.28	0.43	0.19	2.06	1.1	0.44	4.83	4.7	0.78	0.11	2.25	3.13	0.89	4.22	0.55	0.12	1.9	0.89	0.1	1.26	0.47	1.59	0.36	1.34	0.88	0	0	0	0	0	0.09	0	0	0	0	0	0	0	0	0	0	0	0	0	0	0	0
C88_C01H3G095780	0.94	0	0.82	0.7	0.3	0.27	0.82	0.42	0.76	1.4	0.08	0.34	1.29	0.48	2.03	0.06	0.38	1.98	0.45	0.33	0.24	0.72	1.51	0.8	0.15	0.26	0.16	0.58	0.07	0.39	0	0	0	0.08	0.08	0.08	0.41	0.17	0.57	0.62	0.23	0.1	0.27	0.39	0	0.17	1.53	0.25	0
C88_C01H3G095890	1.38	2.98	4.66	5.28	2.84	4.37	3.38	7.4	3.45	1.88	0.78	1.93	1.16	1.14	2.08	1.45	3.2	0.93	1.78	2.57	0.99	4.09	6.67	0.72	1.7	2.63	3.19	0	0	0	0	0	0	0	0	0	0	0	0	0	0	0	0	0	0	0	0	0	0
C88_C01H3G096380	0.59	1.12	1.11	1.94	1.04	1.35	1.22	1.65	1.7	1.27	1.23	0.8	1.28	0.63	1.15	0.9	1.45	0.68	1.94	1.59	0.84	1.26	0.74	0.77	1.03	2.24	1.2	0.03	0.1	0.17	0	0	0.08	0.03	0.05	0.03	0.46	0.06	0.12	0.13	0.03	0.03	0.02	0.11	0.16	0.09	0.38	0.03	0.4
C88_C01H3G096460	0.65	0.97	1.11	0.37	0.45	0.57	0.82	0.9	0.7	1.73	0.27	0.88	0.45	0.34	0.86	0.21	0.54	0.16	0.33	1	0.4	0.41	0.32	0.27	0.56	0.22	0.94	0.91	0.95	0.74	0	0	0	0.53	0.13	0.33	0.26	0.29	0.06	0.86	0.26	0.34	0.29	0.07	0.39	0	0.35	0.56	0
C88_C01H3G096640	0.51	1.11	0.51	3.55	0.79	0.5	1.13	4.01	5.03	0.76	0.71	1.28	1.02	1.18	3.79	0.56	0.29	0.14	0.38	1.36	0.47	0.81	0.57	0.12	0.33	0.38	0.47	0.12	0	0	0	0	0	0.23	0	0.115	0	0.51	0.32	0	0	0.74	0.3	0	0	0	0	0.74	0
C88_C01H3G096910	0.73	0.98	0.69	0.5	6.37	2.1	2.94	0.91	0.29	0.27	0	0.12	0.33	0.11	2.28	0	1.09	0	0.46	0	0.11	0.09	0.36	0.34	0.21	0.18	0.57	0.12	1.1	0.14	0	0	0	0	0.11	0.055	0	0	0.1	0	0	0	0	0	0	0	0	0.24	0
C88_C01H3G097270	3.58	3.52	2.3	1.72	1.48	2.42	1.53	2.96	2.88	0.89	1.33	1.68	1.7	7.52	8.3	1.04	5.7	1.06	3.95	6.74	3.1	6.54	2.29	2.02	1.23	2.68	0.89	0.23	0.39	0	2.77	0	0	0	0	0	2.03	0	1.6	0	0.22	0	0	0	0	0.48	3.3	0.23	0
C88_C01H3G097290	4.29	1.74	7.72	0.4	1.26	1.22	12.52	1.61	3.35	7.06	2.41	0.92	3.58	8.32	14.89	0.47	16.41	5.61	27.28	15.59	15.81	2.83	2.69	7.34	1.67	1.26	4.82	0	0	0	0	0	0	0.12	0.34	0.23	0	0	0	0	0	0	0.1	0.12	0.12	0	1.06	0.13	0
C88_C01H3G097330	5.12	2.36	11.63	0	1.81	0.8	19.15	0.85	7.65	14.38	1.63	1.18	2.21	9.1	9.81	1.39	47.79	5.51	49	32.21	23.38	4.32	21.62	2.34	1.63	2.19	8.96	0	0	0	0	0	0	0	0	0	0	0	0.25	0	0	0	0	0	0	0	0.24	0	0
C88_C01H3G097340	0.19	0	0.75	0	0.16	0.44	0	0.31	6.58	1.52	2.59	1.69	3.47	2.24	3.47	0.14	1.25	1.23	1.12	1.56	1.21	0.92	1.24	1.75	0.48	0.56	1.21	0	0	0	0	0	0	0	0	0	0	0	0	0	0	0	0	0	0	0	0.15	0	0
C88_C01H3G097350	4.47	0.12	0.14	5.5	4.11	1.61	4.42	2.7	4.29	0.51	0.32	0.87	0.46	1.12	0.73	6.65	0.64	0.57	6.73	4.07	0.8	7.86	0.25	0.32	0.44	2.58	0.32	0	0	0	0	0	0	0	0.15	0.075	0	0	0	0	0	0	0.14	0	0	0	0.42	0.17	0
C88_C01H3G097490	0.21	0.56	0.84	1.94	0.37	1.31	1.01	1.73	0.17	0.47	0.58	0.21	0	0	0.53	0.92	0.16	0	0	0	0.19	0.29	0.15	0.39	0	0.16	0	8.07	3.94	5.67	0	0	0	1.33	0.18	0.755	0.25	0	0.18	1.14	0.38	2.68	2.33	2.52	5.68	2.33	1.19	1.22	1.42
C88_C01H3G098260	0	0.12	0.15	0	0.33	0.43	0.74	1.38	1.04	2.21	1.2	1.68	0.49	0.52	1.26	0.13	1.66	0.61	0.14	0.57	0.17	0.13	2.87	0.52	1.43	0.55	2.06	0	0	0	0	0	0	0	0	0	0	0	0.16	0.17	0	0	0	0	0	0	0.45	0	0.42
C88_C01H3G098530	2.09	2.03	2.5	1.97	1.65	2.55	3.03	1.62	4.01	3.88	3.41	3	3.73	2.29	3.63	1.09	2.26	0.98	2.52	1.92	2.46	1.87	1.58	1.18	1	2.23	1.6	0	0	0	0	0	0	0	0	0	0	0	0	0	0	0	0	0	0	0	0	0.05	0
C88_C01H3G098880	4.68	6.58	3.22	4.82	6.3	7.49	6.08	6.63	6.27	8.79	10.55	12.12	5.94	8.89	5.86	6.01	6.82	13.8	7.71	6.64	7.45	3.76	4.28	15.73	3.82	7.17	5.17	0	0	0	0	0	0	0.2	0	0.1	0	0	0	0	0	0	0	0	0.2	0	0	0	0
C88_C01H3G098930	2.13	2.05	2.01	1.53	2.86	2.32	2.16	1.91	2.9	1.79	1.12	1.87	1.89	1.55	2.04	2.29	2.21	1.23	1.67	1.63	0.86	2.34	1.57	1.66	1.43	2.22	2.49	0.27	0.68	0.1	0.75	0	0.24	0.25	0.33	0.1	0.9	0.28	0.62	0.25	0.25	0	0.22	0.51	0.08	0.47	0.3	0.09	0.63
C88_C01H3G099040	2.12	1.7	2.08	1.84	1.66	0.99	3.25	11.82	2.57	2.24	1.27	0.85	1.59	2.18	1.2	3.81	0.88	1.35	2.19	2.55	1.57	5.26	3.13	4.03	4.44	12.36	10.82	0	0	0	0	0	0	0	0	0	0	0	0	0	0	0	0	0	0	0	0.08	0	0
C88_C01H3G099500	0	0.03	0.15	0.1	0.04	0	0.61	0.55	0.04	0	0	0	0	0.13	0.04	0.1	0.04	0.05	0.11	0	0	0.4	0.14	0.18	0.2	1.02	0.39	0	0	0	0	0	0	0	0	0	0	0	0	0	0	0	0	0.04	0	0	0	0.05	0
C88_C01H3G099610	0.37	0.92	0.6	0.64	0.11	2.15	0.9	1.44	2.61	1.67	0.46	0.88	0.78	0.93	0.53	1.09	0.19	0	1.6	1.52	0.23	0.53	0.37	0.47	0.11	0.09	0.35	0	0	0	0	0	0	0	0	0	0	0	0	0	0	0	0	0	0	0	0	0	0
C88_C01H3G099890	3.59	3.73	2.3	4.07	0.48	2.53	4.75	5.49	2.6	3.47	2.17	1.08	1.91	0.33	1.22	1.44	2.41	2.58	2.02	1.51	2	2.78	2.25	2.87	2.15	6.72	4.99	0	0	0	0	0	0	0	0	0	0.22	0	0.15	0	0.16	0	0.29	0	0	0	0	0	0
C88_C01H3G100360	0.24	0	0.33	0.08	0.14	0	2.49	2.29	0.07	0	0	0	0	0.45	0.07	0.18	0	0	0.18	0	0	0.86	0	0.08	1.12	2.38	1.67	0.94	0	0	0	0	0	0.15	0	0.075	0	0.97	0	0	1.19	0	0	0	0.07	0	0	0	0.37
C88_C01H3G100490	0.1	0.1	0.08	0.16	0.05	0.08	0.04	0.25	0.12	0.08	0.14	0.1	0.09	0.05	0.13	0.11	0.19	0.23	0.04	0.12	0.1	0.11	0.08	0.14	0.13	0.19	0.14	0	0	0	0	0	0	0	0	0	0	0	0	0	0	0	0	0	0	0	0	0	0
C88_C01H3G101320	3.65	1.15	2.29	1.39	2.47	1.35	2.42	2.84	10.72	5.2	3.84	2.65	6.41	6.63	7.44	8.7	5.34	3.87	4.16	2.92	3.74	15.42	11.2	4.35	4.15	8.85	8.68	0	0	0	0	0	0	0	0	0	0	0	0	0	0	0	0	0.05	0	0	0	0	0
C88_C01H3G101370	0.55	0.24	0.29	0.75	0.8	1	1.9	2.26	0.44	0	0.34	0.18	0.49	0.51	1.39	0.8	2.31	0.8	1.64	0.56	1.69	0.64	1.61	0.34	1.25	0.14	1.18	0	0	0	0	0	0	0	0	0	0	0	0	0	0	0	0	0	0	0	0	0	0
C88_C01H3G102120	12.1	0	0	0	0	22.24	0.16	0.33	0.16	0	0	14.64	0.18	0.19	0	0	0	0	0.3	0	0.19	0	0	15.95	5.71	0	2.81	0.39	6.77	0	0	0	0	0	0	0	0	2.2	0	0.55	0.18	1.88	4.01	11.75	0.36	0.2	0	0	5.94
C88_C01H3G102740	2.9	10.88	13.94	5.97	8.19	5.89	7.21	8.14	2.33	4.31	6.18	2.63	2.58	2.69	6.15	7.18	8.22	3.85	6.54	6.86	4.57	5.7	6.63	4.09	9.19	10.62	7.79	0.84	0	0	0.52	0	2.28	0.26	0	2.51	0	0	0.24	0	0.26	0.34	0.92	0	0.52	0.58	0.24	0	0
C88_C01H3G102860	0	0	0	0	0.13	0	0.61	1.75	1.34	0.11	0	0	0	0.42	0.39	0.33	0.11	2.01	0.23	0	0	0	0	0	0	0	0.14	4.23	0	0	0	0	0	0	0	0	0.73	0	0	0	0	0	0.36	0	0.55	0.92	0.49	0	0
C88_C01H3G102950	0.68	0.6	0.72	0	0.2	2.29	1.81	1.49	0.72	0.5	0.63	0.23	0	0.63	0.19	0.16	0.67	2.49	1.02	5.16	7.11	0.95	0.17	1.06	1.16	1.35	1.25	0	0	0	0	0	0	0	0	0	0	0	0	0	0	0	0	0	0	0	0	0	0
C88_C01H3G103230	0	0	0	0	0	0	0.07	0.28	0	0	0	0	0	0	0	0	0	0.09	0	0	0	0	0.06	0	0	0.19	0.08	3.55	0	0	0.45	0	0	3.03	0.15	0.27	0.81	0.08	0	0	1.6	0.29	0	0.31	0.15	0.93	0.14	0.4	0.76
C88_C01H3G103520	8.48	10.01	7.96	4.81	5.46	7.19	5.49	5.38	8.4	9.15	10.07	8.61	9.99	8.9	8.81	4.07	8.05	6.62	7.02	7.68	8.18	5.45	5.24	4.02	5.58	6.15	4.08	0	0.22	0.07	0	0	0	0	0	0	0	0.07	0	0.12	0.06	0.08	0	0.06	0.06	0	0.05	0.25	0.3
C88_C01H3G103630	16.84	11.92	11.96	8.4	11.13	10.28	14.71	9.72	15.19	9.85	11.77	13.25	16.38	13.57	13.28	5.94	15.49	15.16	16.92	16.55	18.91	7.42	8.96	9.67	16.03	11.36	15.72	0	0.15	0	0	0	0	0.08	0	0.04	0	0	0	0	0.08	0	0.07	0	0.17	0	0	0.18	0
C88_C01H3G103700	1.44	2.09	3.9	3.53	1.55	2.2	1.53	2.7	1.41	2.43	1.41	2.76	1.55	1.76	2.52	1.88	3.18	2.19	3.26	3.48	2.82	2.62	2.47	2.36	2.22	2.11	2.75	0	0	0	0	0	0	0	0	0	0	0	0	0	0	0	0	0	0	0	0	0	0
C88_C01H3G104050	5.39	4.82	5.15	6.22	7.94	8.73	7.11	5.41	6.4	4.49	3.34	6.21	3.19	5.12	2.61	3.65	3.93	5.11	5.31	5.69	3.46	2.35	3.22	4.71	2.86	4.13	3.93	0.12	0.32	0.29	0	0	0	0	0.11	0.055	0.16	0.13	0.11	0.12	0	0.75	0	0.36	0.46	0.26	0.21	0.12	0
C88_C01H3G104170	32.75	37.3	33.95	20.99	25.2	22.57	21.46	29.43	33.61	29.39	36.33	32.3	32.28	33.18	31.11	24.91	34.26	31.54	32.23	26.78	26.31	23.16	23.28	24	36.43	35.79	32.03	4.95	0.29	0.4	0	0	0	0.32	0.31	0.315	2.58	0	0.45	0.16	0.32	0.82	0	0.49	0.16	0.54	0.72	0.17	0.4
C88_C01H3G104250	0.09	0.29	0.07	0	0.38	0	0.07	0.21	0.21	0	0.16	0.35	0.23	0.16	0.44	0.06	0	0	0	0	0	0.06	0.19	0.24	0.07	0.06	0	0	0	0	0	0	0	0	0	0	0	0.17	0	0	0.08	0	0	0	0.08	0.26	0	0	0
C88_C01H3G104310	0.78	1.26	1.88	1.45	0.83	1.35	1.13	1.17	0.76	1.4	1.31	1.58	1.11	1.89	2.39	0.68	1.75	0.35	1.53	1.2	1.74	1.98	3.12	1.62	1.21	0.94	0.87	0	0	0	0	0	0	0	0	0	0	0	0	0	0	0	0	0	0	0.16	0	0	0
C88_C01H3G104390	0.3	0.6	1.91	1.38	1.05	1.16	2.15	2.46	0.24	0.77	0.55	0.45	0.13	0.41	0.38	1.19	0	0	0.11	0.23	0.83	0.84	0.55	0.84	0.25	0.33	0.14	1.43	0.36	2.85	0	0	0	0.67	0	0.335	0	0.15	0	0	0	1.04	0.12	0.14	0.67	0.45	0.48	0	0.34
C88_C01H3G104840	1.73	5.5	5.54	5.34	4.58	2.36	8.31	5.35	1.04	2.25	0.4	1.3	0.77	1.6	1.1	2.52	3.22	1.43	1.3	2.31	0.8	0.61	2.55	0.41	0.74	1.61	0.8	0	0	0	0	0	0	0	0	0	0	0	0	0	0	0	0	0	0	0	0	0	0
C88_C01H3G105320	0	0	0	0	0	0	0	0	0	0	0	0	0	0	0	0	0	0	0	0	0	0	0	0	0	0	0	0	0	0	0	0	0	0	0	0	0	0	0	0	0	0	0	0	0	0	0	0	0
C88_C01H3G105510	0	0	0	0	0	0	0	0	0	0	0	0	0	0	0	0	0	0	0	0	0	0	0	0	0	0	0	0	0	0	0	0	0	0	0	0	0	0	0	0	0	0	0	0	0	0	0	0	0
C88_C01H3G105730	0	0	0	0	0	0	0	0	0	0	0	0	0	0	0	0	0	0	0	0	0	0	0	0	0	0	0	0	0	0	0	0	0	0	0	0	0	0	0.23	0	0	0	0	0	0	0	0	0.27	0
C88_C01H3G105840	0	0	0	0	0	0	0	0	0	0	0	0	0	0	0	0	0	0	0	0	0	0	0	0	0	0	0	0	0	0	0	0	0	0	0	0	0	0	0	0	0	0	0	0	0	0	0	0	0
C88_C01H3G106030	0.74	0.95	1.02	1.04	0.53	1	0.97	1.11	0.49	0.8	0.5	0.54	0.48	0.62	0.8	0.1	0.45	0.07	0.81	0.97	0.56	0.05	0.25	0.25	0.06	0.05	0.12	0	0	0	0	0	0	0	0	0	0	0	0.06	0	0	0	0	0.06	0.06	0	0.16	0	0.15
C88_C01H3G106050	27.06	33.46	29.96	39.46	31.35	41.52	37.62	58.87	30.19	49.42	29.32	30.03	33.96	33.59	37.45	29.08	22.9	23.68	27.73	34.5	22.33	32.76	29.11	34.71	22.87	40.73	26.86	0	0	0	0	0	0	0	0.08	0.04	0.34	0	0.16	0.09	0.09	0.11	0	0	0.17	0.19	0	0	0.21
C88_C01H3G106510	4.35	3.39	2.79	2.15	2.62	2.04	2.51	1.01	2.8	2.72	1.62	3.86	2.01	2.26	0.3	4.06	1.95	2.31	2.49	1.99	3.07	2.69	3.08	2.95	3.28	2.61	2.1	0	0	0.2	0	0	0	0	0	0	0	0	0	0	0	0	0	0	0	0	0	0	0
C88_C01H3G106560	1.45	2.33	4.18	9.25	3.33	2.72	4.65	4.07	1.16	0.86	1.88	2.63	1.03	2.15	0.98	3.8	1.95	1.6	1.74	2.21	1.34	5.7	2.78	2.18	0.5	3.25	2.69	0	0	0	0	0	0	0	0	0	0	0	0	0	0	0	0	0	0	0	0	0	0
C88_C01H3G106660	17.69	17.76	13.99	11.98	8.11	8.99	7.15	5.77	11.63	22.59	11.75	16.53	8.96	6.47	14.14	3.3	13.12	7.43	16.61	21.31	6.12	5.45	9.73	2.8	11.29	21.65	11.38	0	0	0	0	0	5.19	0	0	6.16	0	0	0	0	0	0	0	0	0	0	0	0	0
C88_C01H3G106830	0	0	0	0	0	0	0	0	0	0	0	0	0	0	0	0	0	0	0	0	0	0	0	0	0	0	0	0	0	0	0	0	0	0	0	0	0	0	0	0	0	0	0	0	0	0	0	0	0
C88_C01H3G106840	0	0	0	0	0	0	0	0	0	0	0	0	0	0	0	0	0	0	0	0	0	0	0	0	0	0	0	0	0	0	0	0	0	0	0	0	0	0	0	0	0	0	0	0	0	0	0	0	0
C88_C01H3G107030	1.87	2.95	3.66	2.52	2.09	3.12	2.16	2.97	1.84	3.4	2.95	2.63	3.48	2.8	2.84	2.79	2.8	2.8	2.94	3.36	3.71	2.24	3.37	1.77	3.35	2.44	2.72	0.08	0.07	0.09	0	0	0	0.15	0.14	0.145	0.1	0.16	0.27	0.15	0	0	0.19	0.15	0.15	0.16	0.2	0	0.18
C88_C01H3G107590	2.46	2.88	2.96	3.17	3.26	6.01	1.48	5.84	5.93	7.77	5.13	7.74	2.46	2.56	3.65	7.17	3.67	4.76	3.7	2.35	3.42	3.02	4.76	3.76	0.53	2.53	0	0	0	0	0	0	0	0	0	0	0	0	0	0	0	0	0	0	0	0	0	0	0
C88_C01H3G107930	0	0	0	0	0	0	0	0	0	0	0	0	0	0	0	0	0	0	0	0	0	0	0	0	0	0	0	0	0	0	0	0	0	0	0	0	0	0	0	0	0	0	0	0	0	0	0	0	0
C88_C01H3G108210	1.18	2.06	2.84	2.19	2.5	3.87	1.14	3.7	0.38	0.35	0	0	0.21	0.22	0.8	0.86	4.58	0.26	0.71	1.8	0.66	3.32	1.22	0.44	0.2	0.71	3.72	0	0	0	0	0	0	0	0	0	0.57	0	0	0	0	0	0	0	0	0	0	0	0
C88_C01H3G108500	0	0	0	0	0	0	0	0	0	0	0	0	0	0	0	0	0	0	0	0	0	0	0	0	0	0	0	0	0	0	0	0	0	0	0	0	0	0	0	0	0	0	0	0	0	0	0	0	0
C88_C01H3G108630	1.21	0.92	1.24	2.13	1.37	1.21	1.8	1.42	1.52	1.54	0.16	1.39	1.69	1.28	4.53	0.88	1.67	2.1	1.04	2.9	0.96	1.82	0.89	1.14	1.92	1.55	1.6	0	0	0.19	0	0	0	0	0	0	0	0	0.14	0.16	0	0	0	0	0.16	0	0	0	0
C88_C01H3G108690	4.19	7.03	8.69	12.61	6.18	7.38	7.3	8.96	7.59	6.77	3.89	4.23	5.28	5.19	6.23	4.08	9.14	3.87	4.21	9.61	4.54	4.92	4.13	2.63	3.6	3.92	4.54	0	0.29	0.39	1.25	0	0.61	1.27	0	0.38	0.85	0.69	0.29	0	0.32	0.41	0.83	0.97	0.63	0.71	0.57	0	0.79
C88_C01H3G108800	0.23	0.62	0.15	1.33	0.69	0.36	0.04	0.19	0.3	0.48	0.73	0.51	0.49	0.21	0.12	0.3	0.38	0.25	0.24	0.7	0.47	0.1	0.14	0.3	0.16	0.48	0.3	0	0	0	0	0	0	0	0.08	0.04	0.11	0.05	0.08	0.13	0	0.16	0.04	0.04	0	0.09	0.22	0.04	0
C88_C01H3G108820	0	0.03	0.15	0.12	0.03	0.09	0	0.09	0.03	0	0.03	0	0	0	0.03	0.03	0.06	0	0.03	0.06	0.1	0.03	0.06	0.04	0	0	0	0	0	0	0	0	0	0	0	0	0	0	0.03	0	0	0	0	0	0	0	0	0	0
C88_C01H3G109030	0	0	0	0	0	0	0	0	0	0	0	0	0	0	0	0	0	0	0	0	0	0	0	0	0	0	0	0	0	0	0	0	0	0	0	0	0	0	0	0	0	0	0	0	0	0.32	0	0	0
C88_C01H3G109120	6.41	4.3	4.89	2.15	4.11	4.26	5.28	4.11	5.16	5.61	3.72	5.49	6.13	5.95	6.12	4.09	7.18	4.79	5.79	5.26	5.21	4.28	4.73	4.68	6.59	4.08	3.87	0.31	0	0	0	0	0	0	0	0	0.39	0.16	0	0.29	0.15	0	0.13	0	0	0.32	0.13	0	0
C88_C01H3G109420	0	0	0	0	0	0	0	0	0	0	0	0	0	0	0	0	0	0	0	0	0	0	0	0	0	0	0	0	0	0	0	0	0	0	0	0	0	0	0	0	0	0	0	0	0	0	0	0	0
C88_C01H3G109460	0	0	0	0.17	0.3	0	0.14	0	0.54	0.13	0	0.17	0	0	0.29	0.12	0	0.19	0	0.26	0.16	0.35	0.5	0.16	0.14	0	0	0	0	0	0	0	0	0	0	0	0	0	0	0	0	0	0	0	0	0.17	0	0	0
C88_C01H3G110000	9.35	3.49	7.92	15.54	12.41	11.38	15.02	11.61	10.04	5.42	7.72	6.81	4.16	4.82	4.85	4.93	4.66	6.33	7.43	6.75	2.9	5.12	4.61	5.87	5.79	8.95	4.82	0	0	0	0	0	0	0	0	0	0	0	0	0	0	0	0	0	0	0	0	0	0
C88_C01H3G110070	14.81	15.43	19.08	19.96	16.43	18.19	17.21	18.38	13.69	16.06	13.75	12.18	15.14	15.31	10.92	21.32	17.09	12.94	16.23	17.37	14.36	18.19	21.6	14.92	16.15	14.4	13.5	0	0.21	0.29	0	0	0	0	0	0	0.16	0	0.33	0	0.71	0.3	0	0.6	0.94	0.13	0.11	0.38	0
C88_C01H3G110080	2.38	1.34	3.51	2.97	2.21	3.03	2.51	4.04	2.32	3.07	1.28	1.77	1.89	1.39	2.76	2.37	3.09	1.25	1.51	2.01	1.51	3.43	2.4	2	1.61	1.97	1.04	0	0	0	0	0	0	0	0	0	0	0	0	0	0	0	0	0	0	0	0	0	0
C88_C01H3G110100	3.31	2.75	2.89	1	1.47	2.44	1.56	1.77	3.45	3.7	2.8	2.75	3.21	2.35	3.97	2.84	3.93	2.48	2.42	4.47	2.62	2.6	2.66	3.12	1.67	2.04	2.53	0	0	0	0	0	0	0	0	0	0	0	0	0	0	0	0	0	0	0	0	0	0
C88_C01H3G110110	17.11	19.25	16.05	14.65	19.55	28.83	15.85	17.2	15.46	17.05	23.22	33.7	16.16	21.74	17.21	6.91	29.7	31.17	19.61	25.54	29.1	10.37	19.64	34.95	20.99	13.99	22.72	0	0	0	0	0	0	0	0	0	0	0	0	0	0	0	0	0	0	0	0	0	0
C88_C01H3G110180	0.22	0.15	0.35	1.35	0.77	7.36	11.24	8.68	1.41	0.65	0.2	1.32	0.19	1.83	0.19	2.39	0	2.66	0.16	1.67	0.2	2.15	2.1	3.09	0.56	0.33	0	0	0	0	0	0	0	0	0	0	0	0	0	0	0	0	0	0	0	0	0	0	0
C88_C01H3G110230	4.96	3.95	3.83	6.71	3.84	4.95	3.83	6.1	3.44	5.31	4.26	5.19	5.95	3.57	4.16	4.2	5.47	4.66	4.29	3.88	4.89	4.49	3.53	5.31	5.42	5.38	6.27	0	0.05	0	0	0	0	0.06	0.05	0.055	0	0.18	0	0.06	0.23	0.29	0	0.17	0.06	0.31	0	0	0
C88_C01H3G110250	4.25	7.63	7.1	4.74	5.07	5.3	6.97	6.89	8.59	7.05	7.82	6.12	7.26	6.77	7.74	8.1	10.57	8.36	8.88	6.83	8.31	6.41	8.72	6.21	8.48	7.67	10.31	0.08	0	0	0	0	0	0	0.92	0.46	0	0.26	0.15	0	0	0.2	1.17	0.16	0.16	0.09	0.07	0.25	0.2
C88_C01H3G110260	0	0	0	0	0	0	0	0	0	0	0	0	0	0	0	0	0	0	0	0	0	0	0	0	0	0	0	0	0	0	0	0	0	0	0	0	0	0	0	0	0	0	0	0	0	0	0	0	0
C88_C01H3G110370	1.24	1.45	0.5	2.87	2.74	2.66	0.25	0.77	0.5	1.15	1.44	0	0.28	0.57	1.05	4.74	2.31	7.53	1.4	0	0.57	10.01	6.63	4.37	3.18	5.79	2.3	0	0	0	0	0	0	0	0	0	0	0	0	0	0	0	0	0	0	0	0	0	0
C88_C01H3G111100	0	0	0	0	0	0	0	0	0.27	0.25	0	0	0	0	0	0	0	0	0	0	0	0	0	0	0	0	0	0	0	0	0	0	0	0	0	0	0	0	0	0	0	0	0	0	0.31	0.34	0	0.33	0
C88_C01H3G111180	0.68	2.39	1.43	1.84	1.7	1.18	6.49	3.4	0.88	1.63	0.64	0.69	1.58	0.64	3.02	0.4	0.72	0.15	1.24	0.63	0.64	0.39	1.72	0.26	0.35	0.51	0.89	0	0	0	0	0	0	0	0	0	0	0	0	0	0.12	0	0.33	0	0	0	0	0	0
C88_C01H3G111300	30.4	56.49	48.79	16.88	30.33	31.71	36.93	34.82	26.97	71.98	38.36	22.79	30.51	16.64	43.68	22.17	82.14	31.06	39.89	46.46	37.65	35.64	32.25	12.48	28.07	25.1	49.19	0	0	0	0	0	0	0	0	0	0	0	0	0	0	0	0	0	0	0	0	0	0
C88_C01H3G111440	2.19	1.62	2.29	2.03	0.97	2.23	2.82	2.72	0.88	1.31	2.03	1.99	0.78	2.44	2.6	2.4	2.46	1.21	1.98	1.34	2.44	1.7	1.3	1.44	1.69	2.46	2.64	0	0	0	0	0	0	0	0	0	0	0	0	0	0	0	0	0	0	0.22	0	0	0
C88_C01H3G111480	25.45	34.36	31.67	18.7	29.52	30.28	17.13	23.82	21.58	40.17	25.75	20.74	29.41	30.12	26.78	50.12	22.66	23.28	35.43	33.19	28.03	51.99	23.42	35.3	17.9	33.21	20.08	0	0	0	0	0	0	0	0	0	0	0	0	0	0	0	0	0	0	0	0	0	0
C88_C01H3G111630	0.06	0	0.22	0.06	0.05	0.09	0.22	1.24	0.22	0.17	0	0.17	0.3	0.21	0.28	0.53	0	0.25	0.21	0.3	0.05	0.16	0.29	0.1	0.05	0.04	0	0	0	0	0	0	0	0	0	0	0	0	0	0	0	0	0	0	0	0	0	0	0
C88_C01H3G111730	0.48	0.4	0.19	0.12	1.17	0.28	0.87	0.3	0.58	0.27	0.11	0.61	1.07	0.45	0.41	0.53	0.9	0.13	0.54	0.65	0.45	1.95	0.62	0.23	0.21	1.26	0.67	0	0	0	0	0	0	0	0	0	0	0	0.2	0	0	0	0	0	0	0	0	0	0
C88_C01H3G111870	19.76	34	26.23	14.63	24.65	15.46	21.57	34.79	27.52	26.41	22.82	22.22	19.83	18.57	32.91	39.17	44.87	33.37	21.35	24.01	22.83	42.24	51.47	20.99	22.37	43.82	35.97	0	0	0	0	0	0	0.23	0	0.115	0	0	0	0	0.46	0	0	0	0	0	0	0	0
C88_C01H3G111920	1.11	0.37	1.25	0	0.1	0.44	0.18	0.28	0.36	0.41	0.52	0.56	0.99	1.24	4.63	0.16	2	1.97	0.75	12.17	4.66	0.24	3.46	0.73	2.01	0	0.41	0	0	0	0	0	0	0	0	0	0	0.11	0.09	0.2	0	0.13	0	0.21	0.5	0	0.18	0	0
C88_C01H3G111940	0	0	0	0	0	0	0	0	0	0	0	0.11	0	0	0	0	0	0	0	0	0	0	0	0	0	0	0	0	0	0	0	0	0	0	0	0	0	0	0	0	0	0	0	0	0	0	0	0	0
C88_C01H3G111990	23.16	42.07	21.2	14.96	19.49	21.45	19.51	19.49	21.47	30.33	36.96	31.8	33.16	21.06	25.15	17.38	29.4	25.49	22.29	20.9	30.92	10.77	16.97	15.42	27.22	28.66	20.01	0	0	0	0	0	0	0	0.06	0.03	0	0	0	0	0.06	0	0	0	0	0	0	0	0
C88_C01H3G112230	21.79	16.36	18.22	22.78	24.53	21.58	18.97	19.29	21.7	15.77	25.33	23.5	15.32	21.63	14.1	19.34	17.88	20.58	20.18	16.88	18.97	13.94	17.23	20.23	18.68	18.71	20.79	0	0.12	0	0	0	0	0	0	0	0	0	0	0	0	0	0	0	0	0	0	0	0
C88_C01H3G112550	1.53	2.1	1.93	1.49	3.55	3.08	2.71	3.78	3.81	2.15	1.42	1.21	4.78	1.19	1.57	1.81	1.26	1.07	0.97	2.45	1.79	0.9	0.53	0.23	0.55	0.54	0.37	0	0	0	0	0	0	0	0	0	0	0	0	0	0	0	0	0	0	0	0	0	0
C88_C01H3G112580	10.93	23.43	21.41	17.54	14.73	16.11	18.41	15.85	6.05	14.14	10.81	9.21	7.17	8.48	11.1	28.34	39.48	28.35	15.09	13.55	16.47	26.08	45.25	41.48	35.17	30.71	37.23	0.17	0.15	0.2	0	0	0	0.16	0	0.08	0	0	0	0.16	0	0	0.14	0.33	0.16	0.36	0	0.17	0
C88_C01H3G112590	8.36	9.27	9.35	7.34	9.4	8.15	9.53	7.59	7.3	8.76	7.76	6.13	7.8	6.22	11.47	4.74	8.09	5.48	6.75	7.96	5.84	5.73	5.87	5.34	6.1	5.79	5.84	0	0	0	0	0	0	0.09	0	0.045	0	0	0	0	0	0	0	0	0	0	0	0	0
C88_C01H3G112630	0.98	0.33	0	0	0.43	0	0	0	0	0	0	0	0.43	0	0	0	0.36	0	0	0.37	0	0.69	0	0	0.42	0	0	0	0	0	0	0	0	0	0	0	0	0	0	0	0	0	0	0	0	0	0	0	0
C88_C01H3G113790	15.93	15.87	11.23	4.73	8.11	8.12	10.27	6.39	10.68	10.42	20.61	18.48	16.53	15.45	13.31	7.74	26.87	17.09	22.69	17.88	23.09	5.94	4.99	10.91	11.79	13.55	13.66	0	0	0	0	0	0	0	0	0	0	0	0	0	0	0	0	0	0	0	0	0	0
C88_C01H3G115430	0	0.03	0.03	0	0	0.16	0.07	0.59	0	0	0	0	0	0.23	0.04	0	0	0.09	0.03	0	0	0.09	0.09	0.35	0.04	0.22	0.04	1.05	0.07	0.95	0	0	0	0.08	0.04	0.06	0	0.04	0	0.04	0.04	0.05	0.03	0.12	2.31	0.13	0.14	0.04	0.28
C88_C01H3G116210	0.77	0.89	7.36	0.57	1.27	4.15	4.97	3.93	0.44	10.94	1.74	0.56	5.8	4.71	0.66	1.93	7.76	10.51	7.65	0.76	6.67	20.05	15.67	14.98	4.07	1.65	8.1	0.21	0.36	4.24	0	0	0	0	0.1	0.05	4.82	11.08	0.46	3.32	0.2	0.39	2.46	8.27	0.8	2.45	3.6	0.32	0.75
C88_C01H3G116440	1.11	2.02	4.02	0.11	1.28	5.23	0.27	0.55	0.09	0.25	0.31	1.68	0.3	0.83	4.35	0	52.84	2.1	1.01	5.11	38.69	0	30.77	7.76	43.73	0.5	57.35	0.21	0	0.13	0	0	0	0.1	0	0.05	0.14	0	0.19	0	0	0	0	0	2.22	0.22	11.06	0.22	0.25
C88_C01H3G116970	0.11	0.22	0.09	0	0.2	0.09	0.09	0	0	0	0	0	0	0	0	0.16	0	0	0	0.51	0	0.16	0	0.21	0	0	0.1	0.75	1.36	1.13	0	0	0	0.2	0.1	0.15	0.27	0.33	1.21	0.1	0	0	0.26	0.1	0	0	0.18	0	0.5
C88_C01H3G116980	0	0.08	0.54	1.22	0.05	0.62	0	0.05	1.04	0	0.1	0.06	0.3	0.05	0.05	0	0.04	0.12	0.04	0.43	0	0.04	0.08	0	0.43	0	0.26	0.05	0.14	1.27	0	0	0	0	0	0	0	0	0.52	0	0.05	0.26	0.04	0.1	0.05	0.06	0.14	0.05	0.13
C88_C01H3G117050	0	0	0	0	0	0	0	0.23	0	0	0	0	0	0	0	0	0	0	0	0.21	0	0.19	0	0.26	0	0	0	3.46	4.07	5.3	3.21	0	0.72	2.5	1.94	2.39	3.35	6.03	2.09	4.27	1.25	4.82	3.95	3.06	3.74	3.06	3.14	1.07	2.5
C88_C01H3G118650	2.43	6.72	4.51	2.66	2.95	4.28	2.68	3.77	3.79	7.01	2.54	3.37	2.7	1.97	4.77	3.43	6.13	3.53	2.4	4.64	3.95	4.27	4.04	1.72	3.91	5.12	4.79	1.76	0.37	0	0	0	0	0.27	0.53	0.16	0.55	0.15	0	0.55	0.28	0.18	0.6	0.84	0.55	0.61	0.86	0.44	1.03
C88_C01H3G119630	0	4.48	2.68	0.49	3.37	1.87	9.96	0	0	3.2	0.89	0.48	1.7	2.66	2.02	4.52	2.14	2.11	1.08	1.82	0.44	7.04	1.06	2.25	1.64	0.36	1.33	1.84	0.78	1.08	0	0	0	0	0.42	0.21	13.31	3.32	10.02	6.08	0.87	5	2.65	0	13.81	1.45	1.16	0	1.08
C88_C01H3G119810	0.82	11.9	0.57	9.09	1.14	0.28	0.85	6.61	1.04	0.61	17.13	1.54	1.36	12.1	0.9	0.69	0.53	0.65	0.35	0.36	16.7	6.94	5.56	0.89	0.3	0.62	0.98	0	0	0	0	0	0	0	0	0	0	0	0	0	0	0	0	0	0	0	0	0	0
C88_C01H3G119880	0	0	0.42	0.09	0.08	0.21	0.35	0.07	16.95	2.89	4.99	7.02	11.52	4.58	4.71	0.71	0.46	0.78	2.45	1.21	0.65	1.49	5.53	0.66	0.91	1.78	2.86	0	0	0.1	0	0	0	0.16	0.08	0.12	0	1.31	3.11	3.53	6.81	2.98	0.84	0.08	1.75	1.51	0.07	0.26	0
C88_C01H3G119960	0	0	0	0	0	0	0	0	1.08	0	0.16	0.68	0.74	0.16	0.43	0.49	0	0.19	0.25	0	0.16	0.59	0.87	0.16	0	0.25	0.78	0	0	0	0	0	0	1.06	0	0.53	0.2	2.33	1.41	3.35	6.09	6.05	0.67	0.15	2.27	1.86	0.14	0.16	0
C88_C01H3G119980	0.16	0.11	0	0	0	0	0	0.13	1.79	0	0.59	0.64	0.71	0.15	0.81	0.46	0.24	0.53	0.36	0	0	0.78	0.7	0.15	0.82	0.12	0.44	0	0	0	0	0	0	0.14	0	0.07	0	0.16	0.53	0.43	4.92	2.41	0.25	0	0.58	0.16	0	0	0
C88_C01H3G120160	1.25	0.52	1.13	0.32	1.79	0.37	0.38	1.42	0.38	0.46	0.58	0.31	1.39	0.58	0.66	1.25	10.72	2.24	3.75	15.84	1.74	1.75	1.27	1.17	1.07	0.35	23.73	0	0.13	0.18	0	0	0	0.14	0	0.07	9.84	4.18	7.21	0.43	0	0.54	0.25	0	0.28	0	11.8	0.3	1.41
C88_C01H3G120170	1.42	1.04	1.86	0.8	1.08	1.51	2.38	1.49	0.93	1.39	0.78	1.43	2.07	1.26	1.59	1.69	2.75	1.64	3.5	2.52	1.2	0.77	1.14	1.94	1.77	0.82	2.1	0.19	0.26	0.07	0.75	0	1.02	0.47	0.74	0.42	1.1	0.45	0.43	0.47	0.35	0.23	0.51	1.07	0.47	0.46	1.16	0.81	0.15
C88_C01H3G120450	1.44	1.64	2.03	4.44	2.99	1.52	2.65	2.17	1.29	1.57	1.88	1.02	0.83	1.18	2.01	2.71	1.89	1.03	1.59	2	0.94	1.55	1.5	0.95	1.45	1.39	1.02	0	0	0	0	0	0	0	0.07	0.035	0.1	0	0	0	0	0	0	0	0	0	0	0	0
C88_C01H3G120460	3.23	2.56	1.94	3.25	2.27	2.75	2.65	2.79	3.42	3.55	2.38	2.81	3.33	2.72	3.05	1.5	1.53	1.46	1.71	1.96	2.86	1.24	1.9	2.07	1.76	2.91	1.7	0	0	0	0	0	0	0	0	0	0	0	0	0	0	0	0.06	0	0	0	0	0	0
C88_C01H3G120480	9.49	11	7.84	4.35	5.68	5.47	7.23	3.17	10.41	12.27	11.83	10.92	9.38	9.34	11.39	4.82	12.6	8.7	16.15	11.57	9.08	4.45	4.74	5.32	6.74	7.46	7.91	0	0	0.11	0	0	0	0.17	0.17	0.17	0	0	0	0	0.09	0	0	0.09	0	0.1	0.08	0	0
C88_C01H3G120570	9.33	17.93	15.98	14.98	19.67	15.15	43.79	43.91	32.76	16.03	22.48	24.77	29.67	23.97	39.74	28.38	14.61	16.68	13.36	14.67	19.49	38.23	23.32	19.59	27.53	39.49	29.46	0	0	0	0	0	0	0	0	0	0	0	0	0.16	0	0	0	0	0	0	0	0	0
C88_C01H3G120610	5.62	2.39	3.61	8.4	9.02	8.49	9.62	7.67	1.51	3.14	1.56	1.98	2.58	2.35	2.94	5.6	2.87	3.73	4.3	2.07	2.43	10.47	3.53	6.88	3.05	7.29	3.21	0	0	0	0	0	0	0	0	0	0	0	0	0	0	0	0	0	0	0	0	0	0
C88_C01H3G120630	1.62	0.36	0.14	2.23	0.96	0.28	6.51	12.67	1.45	0.4	0.33	1.27	0.48	0.67	1.07	3.55	0	1.2	1.36	1.1	0.67	3.68	0.93	0.51	2.16	6.07	1	0	0	0	0	0	0	0	0	0	0	0	0	0	0.16	0	0	0	0	0	0	0	0
C88_C01H3G120660	0.16	1.45	1.48	0	0.35	0.56	0.58	0.26	0.71	1.49	0.45	0.81	1.21	0	1.09	0.23	0.66	0.35	0.72	0.31	1.19	0.62	0.35	0.23	0.34	0.78	0.67	0	0	0	0	0	0	0	0	0	0	0	0	0	0	0	0	0	0	0	0	0	0
C88_C01H3G120700	3.89	3.92	2.6	2.01	4.59	2.28	2.34	2.15	2.87	30.43	2.41	3.6	4.62	27.08	9.08	7.09	43.14	33.02	1.95	2.23	3.92	30.11	2.64	3.97	25.86	2.19	1.81	0	0	0	0	0	0	0	0	0	0	0	0	0	0	0	0	0	0	0	0	0	0
C88_C01H3G120710	0.97	0.65	1.36	3.75	3.65	2.66	3.31	1.2	2.73	2.17	2.03	1.22	1.51	0.68	0.41	3.54	0.91	2.15	3.47	1.67	0.9	1.71	2.87	2.06	1.87	3.27	2.03	0	0	0	0	0	0	0	0	0	0	0	0	0	0	0	0	0	0	0	0	0	0
C88_C01H3G120720	4.75	34.89	8.08	13.26	12.61	14.21	2.24	2.77	29.46	25.61	20.25	23.95	3.48	20.23	19.94	2.04	6.89	5.57	7.15	5.77	10.65	18.48	8.05	3.42	2.88	29.1	10.12	0	0	0	0	0	0	0	0	0	0	0.28	0	0	0	0	0	0	0	0	0	0	0
C88_C01H3G120810	0.74	0.3	0.33	0.52	0.18	0.65	0.57	0.68	0.24	0.24	0.25	1.49	0.39	0.57	0.1	0.28	0.35	1.01	0.16	0.27	0.38	0.35	0.61	0.22	0.94	0.15	0.38	0	0.05	0	0	0	0	0	0	0	0	0	0	0	0	0	0	0	0.03	0	0	0	0
C88_C01H3G121130	0.23	0.31	0.68	0.32	0.07	0.97	0.87	1.6	0.19	1.03	0.07	0.86	0.21	0.29	0.2	0.56	0.4	0.34	0.46	0.29	0.22	0.11	0.74	1.31	0.46	0.29	0.43	2.75	0.63	1.74	0	0	0	0.14	0	0.07	0	0.08	0.06	0.14	0.28	0.18	0.37	0.14	0.56	0.16	0.5	0.22	0
C88_C01H3G121660	0.56	0.42	0.45	0.06	0.06	0.59	0.15	0.21	0.05	0.51	0.12	0.57	0.06	0.46	1.81	0.05	0.56	0.97	0.24	1.53	0.99	0	4.11	4.65	0.91	0.05	0.75	0	0	0	0	0	0	0	0	0	0	0	0	0	0	0	0	0	0	0.06	0	0	0
C88_C01H3G121740	0	0.04	0	0.06	0.05	0.24	0	0.05	0.2	0.27	0.23	0.25	0.87	1.88	0.05	0.04	0	0	0.32	0.09	0.06	0	0	0.06	0	0.28	0.06	0.18	0	0	0	0	0	0	0	0	0	0	0.15	0	0	0	0	0	0	0	0	0	0
C88_C01H3G121800	0	0.07	0.08	0	0.09	0.08	0.24	0	1.12	0.22	0.55	0.4	0.8	0.92	0.67	0.29	0.67	0.44	0.15	0.3	0.18	1.19	1.76	0.47	0.26	0.97	0.65	0	0	0	0	0	0	0	0	0	0	0	0	0	0	0	0	0	0	0	0	0	0
C88_C01H3G121820	10.86	6.23	8.13	16.42	13.34	16.61	16.57	19.16	9.9	9.16	8.07	7.66	7.19	9.74	7.37	10.56	6.94	8.81	11.44	9.77	10.87	8.57	9.63	9.09	10.34	12.38	11.2	0.12	0	0	0	0	0	0	0	0	0	0	0.1	0	0	0	0	0.11	0	0	0	0	0
C88_C01H3G121880	1.01	4.96	1.08	10.85	4.85	6.04	0.36	1.2	1.98	4.42	5.93	6.21	3.59	0.62	1.14	3.18	1.84	2.48	1.85	0.34	1.14	1.81	0.33	2.32	2.78	6.79	3.12	0	0	0	0	0	0	0	0	0	0	0	0	0	0	0	0	0	0	0	0	0	0
C88_C01H3G122440	4.79	1.74	3.37	0.82	2.83	0.31	0.48	0.33	0.16	0.74	1.3	1.01	0.71	0.56	5.09	14.71	46.26	26.74	6.01	7.93	18.92	22.05	24.64	10.72	19.69	16.6	31.13	0	0.16	0	0	0	0	0	0.18	0.09	0.24	0.6	0.34	0.18	0	0	0.48	0	0.9	0	0	0	0
C88_C01H3G122450	12.64	6.73	13.64	9.89	8.87	15	16.8	15.5	13.68	14.28	10.93	14.5	9.3	12.94	5.92	20.34	6.51	12.54	14.76	17.65	10.12	25.14	14.81	12.72	4.86	12.73	6.47	0	0.71	0.98	0	0	1.14	0	0.77	0.47	1.59	0	1.47	0.4	1.59	0.51	0	0	3.55	0.88	1.06	0	0
C88_C01H3G122470	0.22	0	0	0	0	0	0	0	0	0	0.21	0	0	0	0.95	0.16	5.16	1.97	0.17	0.51	2.07	0.78	1.48	0.42	1.91	0.83	1.86	0	0	0	0	0	0	0	0	0	0	0.22	0	0	0	0	0	0	0.4	0	0	0	0
C88_C01H3G122500	4.29	2.52	3.01	0.18	1.74	4.05	3.01	0.15	0.72	0.53	2.16	2.34	0.32	3.81	6.67	0.13	4.94	4.15	5.11	5.59	11.45	0.63	4.49	2.86	2.91	0.13	2.65	0	0	0	0.48	0	0.94	0.16	0	0	0	0	0	0	0	0	0	0	0.16	0	0.15	0	0
C88_C01H3G122590	3.74	5.66	4.17	1.55	1.98	2.68	2.78	3.47	4.73	5.84	4.4	3.26	5.84	4.53	4.88	2.09	4.09	3.08	4.84	5.57	4.66	3.59	5.52	4.04	5.55	4.68	4.78	0	0	0	0	0	0	0.08	0	0.04	0	0	0.08	0	0	0	0	0	0.04	0	0	0	0
C88_C01H3G122620	4.27	5.52	4.65	6.6	7.01	6.2	4.89	4.29	6.87	5.22	8.49	8.3	7.86	5.66	4.66	5.33	6.15	6.07	4.82	3.26	5.38	5.79	3.6	6.03	6.53	8.22	6.22	0.29	0.25	36.49	0	0	0	0.28	0.27	0.275	0.37	0.3	25.87	1.11	0	0.36	0	0	0	0.62	0	0	0.69
C88_C01H3G122630	6.01	1.41	1.91	1.87	2.6	3.06	3.7	1.27	4.27	3.12	4.54	3.52	4.1	3.5	3.09	0.41	3.13	1.86	4.63	2.46	4.03	0.79	2.17	2.9	1.44	1.26	3.24	0	0	0	0	0	0	0	0	0	0	0.14	0	0	0	0	0	0	0	0	0.11	0	0
C88_C01H3G122650	15.09	10.31	11.16	19.21	14.79	15.85	13.14	12.55	8.26	11.84	9.2	10.63	11.4	7.84	7.33	14.85	9.78	10.96	10.12	16.11	10.38	11.57	10	11.98	18.78	11.77	10.37	0.09	0.15	0.1	0	0	0	0.08	0	0.04	0	0	0	0.25	0.08	0	0.29	9.41	0.08	0.09	0	0	0
C88_C01H3G122670	12.24	5.82	5.11	14.46	16.68	20.14	10.65	6.33	10.67	6.64	17.75	28.01	10.88	13.48	5.19	9.11	4.76	19.75	11.51	7.4	11.13	8.97	6.97	15.12	6.34	12.22	10.41	0	0	0	0	0	0	0	0.22	0.11	0	0	0	0	0	0	0	0.24	0	0	0	0	0
C88_C01H3G123020	1.99	3.39	2.03	0.69	0.35	3.43	0	0.33	2.03	0	0.86	0.8	1.89	0.12	0.23	2.91	0	0	0.4	0.2	0.12	2.06	2.55	1.63	0.11	0	1.73	0	0	0	0	0	0	0	0	0	0	0	0	0	0	0	0	0	0	0	0	0	0
C88_C01H3G123390	0	0.11	0	0	0.3	1.45	1.89	0	0	4.25	0.31	0.85	0.6	0.16	0	0.12	7.53	0.19	0.25	0	0.16	1.89	0.74	0.16	3.6	2.52	0.16	0	1.24	0	0	0	0	0	0.59	0.295	0	0	0	0	0	1.17	0	0	0	0	2.46	2.11	0
C88_C01H3G124870	0	0	0	0	0	0	0	0	0	0	0	0	0	0	0	0	0	0	0	0	0	0	0	0	0	0	0	0	0	0	0	0	0	0	0	0	0	0	0	0	0	0	0	0	0	0	0	0	0
C88_C01H3G124890	0	0	0	0	0	0	0	0	0	0	0	0	0	0	0	0.04	0	0	0	0	0	0	0	0	0	0	0	0	0.08	0	0	0	0	0	0	0	0.06	0.1	0.08	0	0	0	0	0.04	0.09	0	0.04	0.05	0
C88_C01H3G124920	0	0.04	0.05	0	0	0.09	0.09	0	0	0.17	0.26	0	0.05	0.26	0	0	0.08	0.25	0.17	0.34	0	0.08	0	0	0	0.13	0	0.05	0.64	0	0	0	0	0.2	0.15	0.175	0.07	0	0	0	0	0	0.18	0.05	0	1.08	0.05	0.05	0
C88_C01H3G124940	0	0	0	0	0	0	0	0.07	0.07	0	0	0.09	0	0.08	0.07	0	0	0	0	0	0	0	0.06	0	0.07	0	0	0	0	0	0	0	0	0	0	0	0	0	0	0	0	0	0	0	0	0	0	0	0
C88_C01H3G124990	0	0	0	0	0	0	0	0	0	0	0	0	0	0	0	0	0	0	0	0	0	0	0	0	0	0	0	0	0	0	0	0	0	0	0	0	0	0	0	0	0	0	0	0.08	0	0	0	0	0
C88_C01H3G125030	0	0	0.09	0	0	0	0	0.09	0	0	0	0	0	0.21	0.1	0	0.08	0	0	0	0	0	0	0	0	0	0	0	0	0	0	0	0	0	0	0	0	0	0.28	0	0	0	0	0	0.1	0.11	0	0.11	0
C88_C01H3G125040	0	0	0.12	0	0	0.03	0	0.26	0	0.03	0.04	0.04	0	0.04	0.03	0	0	0	0	0.03	0	0	0	0	0	0	0	0	0.03	0	0	0	0	0	0	0	0.05	0.04	0.03	0	0.04	0	0	0	0	0	0.03	0.08	0
C88_C01H3G125240	0	0	0	0	0.17	0	0.08	0.08	0	0	0	0	0	0.09	0	0	0	0	0	0	0	0	0	0.09	0.08	0	0	0.09	0	0	0	0	0	0	0	0	0.12	0	0	0.09	0	0	0	0.09	0	0	0.16	0	0
C88_C01H3G125290	0.13	0.09	0.11	0	0.23	0	0	0.22	0.11	0.59	0	0.27	0.12	0	0.22	0.29	0.1	0.29	0.1	0.2	0.12	0.09	0.1	0	0	0	0	0	0	0.15	0	0	0	0	0.35	0.175	0	0.13	0.45	0	0.24	0.31	0	0	0	0	0.22	0.13	0
C88_C01H3G125360	0	0	0	0	0	0	0	0	0	0	0	0	0	0	0	0	0	0	0	0	0.06	0	0	0	0	0	0	0	0	0	0	0	0	0	0	0	0.08	0	0	0	0	0	0	0	0	0	0	0	0
C88_C01H3G125390	0	0	0	0	0	0	0.13	0	0	0	0	0	0.15	0	0	0.12	0	0.18	0.13	0	0	0.12	0	0	0.14	0	0	0.16	0	0	0	0	0	0	0	0	0.2	0	0	0	0	0.19	0	0	0	0	0	0	0
C88_C01H3G125400	0.24	0	0	0	0	0	0	0	0	0	0	0	0	0	0	0	0	0	0	0	0	0	0	0	0	0	0	0	0	0	0	0	0	0	0	0	0	0	0	0	0	0	0	0	0	0	0	0	0
C88_C01H3G125490	0	0.09	0	0	0	0.1	0.11	0	0	0.1	0	0	0.23	0	0	0	0	0.15	0.1	0.1	0	0	0	0	0.34	0.1	0.12	0	0	0	0	0	0	0.12	0	0.06	0.16	0	0	0	0.12	0	0.1	0	0	0	0	0	0
C88_C01H3G125530	0	0	0	0	0	0	0	0	0	0.07	0	0	0	0.09	0	0	0	0	0	0	0	0	0	0	0.17	0	0	0.09	0	0	0	0	0	0	0	0	0	0	0	0.09	0	0	0	0	0	0	0	0	0
C88_C01H3G125540	0	0	0	0	0	0	0	0	0	0	0	0	0	0	0	0	0	0	0	0	0	0	0	0	0	0	0	0	0	0	0	0	0	0	0	0	0	0	0	0	0	0	0	0	0	0	0	0	0
C88_C01H3G125550	0	0	0	0	0	0	0	0	0	0	0	0	0	0	0	0	0	0	0	0	0	0	0	0	0	0	0	0	0	0	0	0	0	0	0	0	0	0	0	0	0	0	0	0	0	0	0	0	0
C88_C01H3G125570	0	0	0	0	0	0	0	0	0	0	0	0	0	0	0	0	0	0	0	0	0	0	0	0	0	0	0	0	0	0	0	0	0	0	0	0	0	0	0	0	0	0	0	0	0	0	0	0	0
C88_C01H3G125580	0	0.15	0.27	0.12	0	0.36	0.09	0	0.27	0	0	0.34	0.3	0	0.29	0	0.17	0.13	0.09	0	0	0.16	0	0	0.1	0.09	0	0	0	0.26	0	0	0	0.1	0.1	0.1	0.14	0.11	0	0.21	0	0.4	0.09	0	0	0.23	0	0	0
C88_C01H3G126320	0.16	0.11	0.26	0	0.44	0.9	0.79	0.27	0.66	0.12	0.15	0.33	0	0.15	0.14	0.12	11.58	0.36	0.12	0.76	0.61	0	2.19	0.47	1.84	0	2.14	0	0	0	0	0	0.29	0	0	0	0	0	0	0	0	0	0	0	0	0	0	0	0
C88_C01H3G126380	0	0	0	0.33	0.99	0.25	0	0.13	0	0.24	0.15	0.16	0	0.15	0	2.57	0.36	2.13	0.12	0	0.6	2.25	2.25	0.91	0.27	0.36	5.8	2.32	15.48	0.54	0	0	0	0	0	0	0.39	0	0	0.44	0	0	0	0.3	0	0.49	0.26	0.16	0
C88_C01H3G126690	0.34	0.46	0.27	0.35	0.45	1.06	2.04	0.28	0.14	0.38	0.47	0.51	1.51	0.47	2.02	2.23	0.25	0.19	0.51	0.39	0.32	0.24	1	4.63	0.58	1.02	0.16	0	0	0	0	0	0	0	0	0	0	0	0	0	0	0	0	0	0	0.17	0.14	0.66	0.38
C88_C01H3G126740	0.34	0.79	0.54	0.09	0.22	0.2	0.95	0.28	0.14	0.63	0.16	0.68	0.22	0.62	2.07	0.25	2.07	1.58	0.82	1.09	0.7	0.47	0.62	1.82	1.73	0	0.23	0	0	0	0.08	0	0.07	0	0.07	0	0	0	0	0	0.08	0	0	0	0	0	0	0.24	0
C88_C01H3G126830	0.34	0.28	0.55	0.14	0.37	0.59	0.83	0.29	0.89	0.36	0.64	0.63	0.98	0.83	0.18	0.25	0.62	0.84	0.67	0.37	1.09	0.34	0.1	0.71	0.53	0.88	0.38	0	0	0	0.37	0	0.06	0.69	0	0.15	0	0	0.06	0.19	0	0	0.11	0	0	0	0.28	0.2	0.16
C88_C01H3G126940	3.02	0.14	0.04	0.11	0.14	0.08	0.08	0.13	7.12	0.15	0.39	0.31	7.73	1.01	0.18	0.04	0.04	0.06	0.31	0.16	0.1	0.7	0.08	2.5	0	0.9	0.05	0	0	0	0	0	0	0.52	0	0.26	0	0	0	0	0	0.18	0.04	0.14	0.09	0	0.04	0	0
C88_C01H3G126980	0.52	0.35	3.84	0.12	0.04	2.86	0.16	0.17	3.43	0.15	0.34	0.32	0.25	0.67	0.48	1	4.48	0.49	0.57	0.58	0.6	0.08	0.36	4.43	1.17	0.24	0.45	0	0.03	0	0	0	0	0.18	0.18	0.18	0	0.04	0.1	0.04	0.07	0	0.06	0.22	0.15	3.7	0.36	0.12	0.18
C88_C01H3G127000	4.5	1.51	1.81	2.32	5.18	3.88	7.96	0.37	5.07	3.69	120.45	3.63	1.6	3.76	1.15	0.99	1.35	4.98	3.73	1.38	2.09	41.82	47.92	2.97	4.25	2.7	2.93	0.43	0.37	0	0	0	0	0	0	0	0.55	0	0	0	0	0	0	0.42	0.41	0.45	0	0	0
C88_C01H3G127320	0.11	0.06	0.04	0.05	0.14	0.18	0.18	0.09	0.04	0.19	0.13	0.02	0.04	0.25	0.17	0.74	0.02	0.25	0.17	0.14	0.06	0.25	1.14	0.3	0.08	0.07	0.13	0.04	0.11	0.13	0	0	0	0.08	0.1	0.09	0.03	0.09	0	0.1	0.02	0.03	0.05	0.08	0.04	0	0.07	0	0.05
C88_C01H3G127560	0.9	0.09	0.21	0	0	0	0.21	0	0	0.19	0.24	0.52	0.23	0	1.31	0.09	3.07	2.41	0.39	0.78	2.5	0.09	1.04	0.48	2.53	0.58	0.24	0.12	0	0	0	0	0	0	0	0	0.16	0	0	0	0	0	0	0	0	0	0	0	0
C88_C01H3G127840	1.73	0.77	0.13	0.17	0.07	0.64	0.07	0.07	1.19	0.43	0.38	0.08	1.54	0.92	2.03	0.12	1.29	0.18	0.25	0.06	0.38	0.17	0	0	0.14	0.06	1.38	2.14	0.13	0.47	0	0	0	0.3	0.07	0.185	0.7	0.41	0.07	0.22	0.15	0	0.66	0	0.22	0	0.13	0.08	0.75
C88_C01H3G127890	0.04	0.09	0	0	0.04	0.37	0	0.04	0.03	0.22	0.04	0.04	0.57	0.35	0.11	0.65	0.06	1.32	0	0.1	0	0	0.78	5.8	0.07	0.03	0.16	0	0.21	0	0	0	0	0	0	0	0	0	0	0.19	0	0	0.03	0.04	0.19	0.04	0.38	0	0
C88_C01H3G127970	0.52	1.39	1.08	0.85	0.92	1.62	2.41	2.83	0.75	1.62	0.48	0.63	0.64	0.58	1.32	2.64	2.24	0.23	1.09	1.19	0.96	1.75	2.22	1.56	2.22	1.47	1.15	5.09	2.29	5.03	2.32	0	0	2.06	2.37	0.22	3.77	3.09	0.26	4.81	2.83	2.41	3.13	2.68	7.68	5.13	4.97	0.2	0.7
C88_C01H3G128530	7.03	6.18	9.53	3.62	4.61	3.41	7.11	4.41	6.54	6.86	6.19	5.01	6.04	6.08	11.63	2.92	17.76	7.38	12.41	14.27	12.16	4.69	6.09	10.5	8.94	4.81	11.59	0	0	0	0	0	0	0	0	0	0	0	0	0	0	0	0	0	0	0	0	0	0
C88_C01H3G128540	0.93	0.55	0.75	1.92	0.62	1.18	0.56	0.96	0	0.69	0.75	0.35	0.41	0.54	0.99	0.17	0.52	0.77	0.61	0.53	0.76	0.41	0.34	0.44	0.4	0.61	0.75	0	0.19	0	0	0	0	0	0	0	0	0	0	0	0	0	0	0	0	0	0	0	0
C88_C01H3G128670	0.35	0.18	0.35	0	0.23	0.28	0.35	0.44	0.57	0.26	0.08	0.71	0.55	0.73	0.15	0.19	0	0.1	0.26	0.47	0.33	0.74	0.32	0.75	0.23	0.66	0.98	35.18	0.22	8.14	0	0	0	0.08	0	0.04	0.11	0	0	0	0.08	0.72	0	0.49	0.32	0.27	2	0	0.8
C88_C01H3G128790	0.28	2.09	1.71	1.9	0.25	0.22	1.25	1.99	0.34	1.69	0.26	0.86	0.13	0.53	0.48	1.65	1.06	0.78	0.53	0.43	0.13	2.19	2.2	1.6	1.58	7	3.55	0.14	0.12	0.48	0	0	0	0	0.37	0.185	0	0	0	0	0	0.17	0	0.13	0	0.29	0	0.14	0
C88_C01H3G128800	0.24	0	0.38	0	0	0.37	1.14	1.56	0	0	0.66	0.95	0	0	1	0.86	0	0.26	0.53	1.44	1.09	0.33	1.04	0.44	1.21	1.94	0.87	0.91	2.32	1.33	2.53	0	3.09	5.55	3.94	2.55	0.86	0.94	0.79	2.79	1.07	1.92	2.62	5.01	6.4	5.24	3.64	1.6	1.07
C88_C01H3G129210	0.22	0.14	0.46	0.44	0	1.12	0.17	0.18	0.29	0.11	0.6	1.3	0.7	0	0.12	0.1	0.11	1.35	0.16	0.66	1.07	0.2	0.05	0	0	0.91	0.07	0	0.06	0	0	0	0.13	0	0	0	0	0	0	0	0	0	0.11	0.53	0	0	0	0.07	0
C88_C01H3G129590	0	4.86	5.48	1.01	0.37	0	0.11	7.72	0	0.41	0	0.14	0	0.13	0.12	1.73	0.73	1.23	0.63	0.21	0	6.17	0.93	5.51	0.36	0	1.03	5.64	0.57	0.16	0	0	0	0.13	0.74	0.435	0.34	0.28	0.94	0.25	0.13	0	0.22	0.64	0	0	0	0.27	0
C88_C01H3G129980	0	0.16	0	0.49	0	0	0	0	0.19	0.36	0	0	0	0.22	0	0.35	0.36	0.53	0.18	0.18	0	0.67	0	0	2.26	0	40.29	0	0	0	0	0	0	0	0	0	0	0	0	0	0	0	0	0	0	0	0	0	0
C88_C01H3G130080	0	0	0	0	0	0	0	0	0	0	0	0	0	0	0	0	0	0	0	0	0	0	0.1	0	0	0	0	3.88	0.8	3.29	0	0	0	0	0	0	0.84	1.24	0.58	0.38	1.77	0.65	0.55	0.13	0.38	0.56	4.52	0.13	5.98
C88_C01H3G130170	1.11	0.36	0.77	5.08	0.75	2.78	2.3	7.01	4.22	0.36	0.54	2.19	0.85	1.52	0.63	1	0.12	0.35	0.56	0.81	2.07	2.91	0.59	0.45	0.59	0.4	2.9	3.63	0.17	0.06	0	0	0	0	0.23	0.115	0.13	0	2.14	0.1	0.72	0.06	0.29	0.05	0.19	0.16	0.09	0	0.12
C88_C01H3G132260	0	0	0	0	0	0	0	0.18	0	0	0	0	0	0	0	0	0	0.12	0	0	0	0	0.08	0	0	0.08	0	0	0.09	0	0	0	0	0	0	0	0	0	0	0	0	0	0	0	0	0	0.09	0	0
C88_C01H3G132670	0.08	0.11	0.14	0	0.07	0.13	0	0.07	0	0.19	0.16	0.09	0.08	0	0.07	0.12	0.13	0	0.06	0.13	0.16	0.06	0.13	0.08	0	0.13	0.24	0.08	0.07	0.1	0	0	0	0	0.15	0.075	0	0.08	0	0	0.08	0.2	0.07	0	0	0.09	0.07	0.08	0.38
C88_C01H3G132810	0	0	0	0	0	0	0	0	0	0	0	0	0	0	0	0	0	0	0	0	0	0	0	0	0	0	0	0	0	0	0	0	0	0	0	0	0	0	0	0	0	0	0	0	0	0	0	0	0
C88_C01H3G133130	0	0	0	0.09	0	0	0	0	0	0	0	0.09	0.08	0	0	0.06	0	0	0	0	0	0	0	0	0	0	0.08	0	0	0	0	0	0	0	0	0	0.11	0	0.07	0	0	0	0	0	0	0	0	0.09	0
C88_C01H3G133210	0	0	0	0	0	0	0	0	0	0	0	0	0	0	0	0	0	0	0	0	0	0	0	0	0	0	0	0	0	0	0	0	0	0	0	0	0	0	0	0	0	0	0	0	0	0	0	0	0
C88_C01H3G133220	0	0	0	0	0	0	0	0	0	0	0	0	0	0	0.08	0	0	0	0	0	0	0	0	0	0	0	0	0	0	0	0	0	0	0	0.08	0.04	0	0	0	0	0	0	0.07	0	0	0	0	0	0
C88_C01H3G133310	0.08	0	0.07	0	0.07	0	0	0	0	0.06	0	0.08	0	0	0	0.12	0.06	0	0	0	0	0	0	0	0	0	0	0.08	0	0.19	0	0	0	0	0	0	0	0	0	0	0.08	0	0.07	0.08	0	0	0	0.08	0
C88_C01H3G133330	0	0	0	0	0	0	0	0	0	0	0	0	0	0	0	0	0	0	0	0	0	0	0.1	0	0	0	0	0	0	0	0	0	0	0	0	0	0	0	0	0	0	0	0	0	0.12	0	0	0	0
C88_C01H3G133350	0	0	0.12	0	0.13	0	0	0	0	0	0	0	0	0	0	0	0	0	0	0	0	0	0	0	0	0	0	0	0	0	0	0	0	0	0	0	0	0	0	0	0	0	0	0	0	0	0.24	0	0
C88_C01H3G133360	0	0	0	0.14	0	0.11	0	0	0	0.21	0.13	0	0	0	0	0	0.21	0	0	0	0	0	0.1	0	0	0.21	0	0	0	0	0	0	0	0	0	0	0	0	0	0	0	0	0.22	0	0	0	0	0	0.64
C88_C01H3G133380	0.4	0.09	0.53	0.27	0.23	0.1	0	0.44	0.21	0.1	0.86	0.93	0.12	0.25	0.22	0.1	0.1	0.15	0.2	0.1	4.8	0	0.29	0	0.11	0.1	0.61	0.13	0.22	0.15	0	0	0	0.12	0.12	0.12	0	0	0	0	0.48	0.15	0	0	0.12	8.16	0	0	0
C88_C01H3G133480	0.4	1.26	0.54	2.21	0.95	1.47	1.61	1	1.29	0.3	0.87	1.21	1.55	0.74	1.25	0.98	0.8	0.3	0.3	0.51	0.5	0.56	1.09	0.63	0.11	1.3	1.86	1.42	2.3	1.21	0	0	0	0.61	0.47	0.54	0.32	0	0.22	0.49	0.24	0.94	0.53	0	0.48	0	0.76	0.52	0.61
C88_C01H3G133900	0	7.25	0	1.67	1.91	10.15	0.87	3.58	2.17	6.44	3.01	23.43	6.25	3.01	0.46	1.97	0.4	18.54	1.63	7.43	2.01	5.7	0.8	1.53	0.93	12.55	0.5	0	0	0	0	0	0	0	0	0	0	0	0	0	0	0	0	0	0	0	0	0	0
C88_C01H3G134050	0	0	0	0	0	0	0	0	0	0	0	0	0.08	0	0	0	0	0	0.13	0	0	0	0	0	0	0	0.08	0	0.07	0	0	0	0	0	0	0	0	0	0	0	0	0	0	0	0	0	0	0	0
C88_C01H3G134670	0	0	0	0	0	0	0	0	0	0	0	0	0	0	0	0	0	0	0	0	0.06	0	0	0	0	0	0	0	0	0	0	0	0	0	0	0	0	0	0	0	0	0	0	0	0	0	0	0	0
C88_C01H3G134780	0.23	0.08	0	0.47	0.61	0.27	0.37	0.38	0.09	0.09	0	0	0	0.32	0	2.09	0.17	0.13	0.17	0.09	0	1.13	0.25	1.08	0.2	0.43	0	4.19	0	0.91	0	0	0	0.21	0.1	0.155	0	0	0	0	0	0	0	0	0	0.12	0	0	0
C88_C01H3G134790	0	0	0	0	0	0	0	0	0	0	0	0	0	0	0	0	0	0	0	0	0	0	0	0	0	0	0	0.3	0.26	0	0	0	0	0	0	0	0	0	0	0	0.28	0	0	0	0	0.31	0.25	0	0
C88_C01H3G135030	0.07	0	0	0	0	0.05	0	0.11	0.11	0.3	0.13	0	0.24	0	0.58	0.89	0.2	0.3	0.05	0.26	0	1.29	1.55	1.21	0.17	0.2	0.75	0.26	0	0	0	0	0	0	0.06	0.03	0	1.28	0.57	0.12	0.18	1.18	0.32	0	0.18	0	0.06	0	0.15
C88_C01H3G135180	7.7	14.14	13.34	12.33	15.06	9.99	14.97	13.75	7.34	9.96	8.28	8.38	6.85	8.84	6.71	13.01	11.21	6.28	5.95	9.91	8.28	14.54	12.88	9.92	10.95	11.99	10.53	0.98	0.5	0.46	1.45	0	0.18	0.73	0.36	0	0	0.6	0.85	0.37	0.18	0	0.64	1.5	0.73	0.82	0.82	0.98	0.92
C88_C01H3G135220	0	0.56	0.45	1.43	0.49	0.43	0.89	1.38	0.22	0.21	0	0.28	0.99	0	0.24	0.4	0.62	0.92	0.21	0.42	0	0	0.62	0.52	0.24	0.83	0	0	0	0	0	0	0	0	0	0	0	0	0	0	0	0	0	0	0	0.28	0	0	0
C88_C01H3G135250	0	0	0	0	0	0	0	0	0	0	0	0	0	0	0	0	0	0	0	0	0	0	0	0	0	0	0	0	0	0	0	0	0	0	0	0	0	0	0	0	0	0	0	0	0	0	0	0	0
C88_C01H3G135270	0	0	0	0	0	0	0	0	0	0	0	0	0	0	0.11	0	0	0	0	0	0	0	0.1	0	0	0	0.12	0	0	0	0	0	0	0	0	0	0	0.52	0	0.59	0.71	0.46	0	0	0	0.26	0	0.25	0
C88_C01H3G135290	0	0	0.17	0	0.1	0	0.44	0.27	0.7	0	0.5	0.44	0.48	0.1	0.37	0.08	0.08	0	0.41	0.17	0.4	0.69	0.4	0	0.09	0.57	0.3	1.36	0	0.98	0	0	0	0.2	0	0.1	2.9	0.54	1.46	0.49	7.71	3.92	0.09	0.2	1.77	0.55	0.18	0.32	0.99
C88_C01H3G135820	1.46	0.16	0.98	0.38	1.08	0.57	1.47	1.41	1.47	0.09	1.47	1.35	1.84	1.92	0.31	1.24	0.09	1.62	1.92	0.93	1.24	0.26	0.54	1.38	3.55	0.27	1.24	0	0	0	0	0	0	0	0	0	0	0	0	0	0.11	0	0	0	0	0	0	0	0
C88_C01H3G136010	0	0	0	0	0	0	0	0	0	0	0	0	0	0	0	0	0	0	0	0	0	0	0	0	0	0	0	0	0	0	0	0	0	0	0	0	0	0	0	0	0	0	0	0	0	0	0	0	0
C88_C01H3G136820	1.59	0.36	1.78	1.75	0.28	1.24	2.46	2.63	1.19	0.71	0.79	1.07	0.47	0.79	0.99	1.85	0.32	0.94	0.64	1.21	0.2	1.34	1.17	1.69	1.36	1.43	0.59	0.31	0.17	0.36	0.09	0	0.09	0.57	0	0	0	0.11	0.18	0.87	1.93	1.23	0.08	0.29	0.29	0.64	0.26	0.31	0.48
C88_C01H3G137230	6.63	6.22	5.82	3.55	5.11	3.84	5.52	6.65	3.11	4.53	4.05	4.33	6.5	6.55	6.47	9.05	4.91	6.19	4.76	4.83	7.76	7.3	7.9	5.84	6.74	4.55	3.76	0	0	0	0	0	0	0	0	0	0	0	0.05	0	0	0	0	0	0	0.06	0.05	0	0
C88_C01H3G137250	0	0.48	0.13	0.41	0.42	0.31	0.13	0	0.32	0.71	0.66	1.12	0.42	0.37	0	0.23	0.36	0.26	0.06	0	0.37	0	0	0.22	0.27	0.53	0.44	0	0	0	0	0	0	0	0	0	0	0	0	0	0	0	0	0	0	0	0	0	0
C88_C01H3G137320	4.41	2.17	2.59	2.42	4.68	6.66	4.72	5.83	4.49	3.06	2.45	7.7	4.18	4.36	2.24	1.71	2.2	2.28	2.43	3.82	3.55	1.24	1.74	2.21	2.52	2.2	2.18	0	0	0	0	0	0	0	0	0	0	0	0	0	0	0	0	0	0	0	0	0	0
C88_C01H3G137380	0.23	2.33	1.67	2.39	0.2	0.36	1.49	4.79	2.05	0.34	1.08	4.2	7.01	0.21	5.9	3.21	3.29	4.61	0.52	0.35	0.43	3.42	12.32	1.31	2.38	1.21	3.01	0	0	0.26	0	0	0	0	0	0	0.28	0	0	0.21	0.63	0	0	0	0	0	0	0	0
C88_C01H3G137450	2.14	3.89	3.84	6.62	4.12	4.14	2.83	5	2.84	5.34	3.86	3.81	5.04	5.02	3.42	13.59	7.06	9.47	3.13	2.5	2.69	19.84	22.14	11.02	11.01	15.36	13.2	0	0	0	0	0	0	0	0	0	0	0	0	0.11	0	0	0.1	0.12	0	0.13	0.1	0	0
C88_C01H3G137490	21.15	22.09	27.06	84.66	43.22	75.39	48.89	82.1	14.12	37.46	11.23	25.92	11.69	20.37	21.76	20.62	15.62	12.68	14.53	32.69	13.92	42.94	42.91	34.32	15.8	26.57	29.29	0.46	0.2	0.18	0	0	0	0.07	0.07	0.07	0.1	0.08	0	0.29	0	0.09	0.19	0.15	1.3	0.57	0.39	0	0.54
C88_C01H3G137520	3.19	1.87	2.35	4.52	2.59	3.12	2.03	2.86	3.21	2.67	6.05	5.76	4.02	3.7	1.58	4.26	2.18	4.71	3.5	5.59	3.33	4.77	2.06	6.26	3.99	17.02	6.17	0.13	0	0.15	0	0	0	0.24	0.23	0.235	0.16	0	0.11	0	0	0	0	0.25	0	0.54	0.11	0.26	0
C88_C01H3G137580	4.92	2.87	2.91	7.61	4.47	4.96	3.54	3.64	4.58	3.47	5.29	5.22	2.88	4.09	4.18	3.87	3.1	3.3	3.02	5.64	4.09	5.1	1.63	2.44	2.89	4.36	3.97	0	0	0	0	0	0	0	0	0	0	0	0	0	0	0	0	0	0	0	0	0	0
C88_C01H3G137720	1.59	1.6	5.74	3.28	1.41	0.62	1.28	11.18	7.03	0	1.48	0	0	2.21	3.37	1.16	1.19	1.76	0.6	3.64	0	0	1.76	0	0.68	0	0.74	0	0	0	0	0	0	0	0	0	0	0	0	0	0	0	0	0	0	0	0	0	0
C88_C01H3G137750	0.44	1.08	0.82	2.1	1.42	2.97	1.64	2.41	1.17	0.98	0.41	1.03	0.26	0.54	0.87	2.34	0.98	0.32	2.19	1.23	0.68	1.33	1.08	0.55	0.75	1.75	0.81	0	0	0	0	0	0	0	0	0	0	0	0	0	0	0	0	0	0	0	0	0	0
C88_C01H3G137990	0	0.28	0.34	0	0	0	0	0	0	0	0	0.43	0	0	0	0	0	0	0.32	0	0.39	0	0.31	0.4	0	0.32	0	0	0	0	0	0	0	0	0	0	0	0	0.35	0	0	0	0	0	0	0	0	0	0
C88_C01H3G138040	0	0	0	0.9	0	0	0	0.36	0	0.32	0	0	0.39	0	0	0	0.65	0	0	0	0	0	0	0.41	0	0.33	0	0	0.71	0	0	0	0	0	0	0	0	0	0	0	0	0	0	0	1.18	0	0	0	0
C88_C01H3G138090	0.43	0.48	0.69	0.07	0.38	0.22	0.4	0.59	0.58	0.37	0.2	0.36	0.51	0.27	0.98	0.26	0.43	0.16	0.05	0.11	0.4	0.4	0.96	0.14	0.68	0.16	0.27	0	0	0	0	0	0	0	0.06	0.03	0.09	0	0	0	0	0.08	0.06	0	0	0	0	0	0
C88_C01H3G138390	16.86	29.81	20.69	17.55	23.09	31.71	19.79	21.73	19.18	24.87	24.39	24.84	24.23	15.05	17.76	11.59	24.72	17.41	22.94	20.57	25	13	11.14	13.59	19.32	25.74	18.06	0	0	0	0	0	0	0	0	0	0	0	0	0	0	0	0	0	0	0	0	0	0
C88_C01H3G138430	6.73	7.9	13.01	39.11	17.59	14.72	23.34	14.68	15.63	16.97	9.09	8.79	13.33	6.81	10.26	1.78	5.03	2.03	3.11	4.56	4.26	5.6	4.18	2.74	2.75	5.84	4.4	0	0	0	0	0	0	0	0	0	0	0	0	0	0	0	0	0	0	0	0	0	0
C88_C01H3G138440	23.03	29.05	46.94	217.5	162.55	103.78	121.33	41.53	45.59	29.5	37.21	31.57	26.63	23.08	17.6	9.07	27.19	14.27	12.82	10.21	28.24	24.63	15.65	5.64	4.74	24.14	12.82	0	0.38	0.52	0	0	0	0	0	0	0	0	0	0	0	0	0	0	0	0.47	0	0	0
C88_C01H3G138460	209.77	104.26	121.98	131.55	156.89	157.44	100.37	162.24	209.18	160.5	136.8	148.73	141.22	172.4	217.39	158.21	212.7	187.42	215.31	486.69	257.61	251.26	162.62	174.12	189.47	155.52	117.7	0.21	0	0	0	0	0	0	0.1	0.05	0.79	0	0.09	0	0	0	0	0.2	0.1	0	0.09	0	0
C88_C01H3G138470	0.34	0.12	0.28	0	0	0.07	0	0.5	0	1.02	0.24	0.26	0	0.08	0.22	0	0.32	1.33	0.97	1.05	0.16	0.06	1.59	0.89	0.22	0.06	0.16	0	0	0	0	0	0	0	0	0	0	0	0	0	0	0	0	0	0	0	0	0	0
C88_C01H3G138690	34.9	34.22	44.27	20.9	56.98	34.44	36.86	49.4	35.31	21.19	19.82	16.91	34.03	29.39	46.72	65.29	48.75	29.86	29.69	42.77	32.17	96.02	67.04	41.33	19.68	31.56	48.58	0.26	0	0	0	0	0	0	0	0	0.16	0.4	0.11	0.12	0.12	0	0.11	0.12	0.36	0.14	0.87	0.13	0
C88_C01H3G138770	7.8	10.88	11.87	8.49	8.76	12.15	10.14	12.85	10.06	9.91	8.39	8.48	9.25	7.92	9.4	12.14	8.46	9.32	8.34	8.51	7.99	13.06	11.57	13.81	8.28	10.98	9.25	0	0.15	0.07	0	0	0	0	0.05	0.025	0	0	0	0.06	0.06	0	0	0	0	0.06	0.05	0	0
C88_C01H3G138790	1.13	2.01	1.2	2.32	2.49	1.32	3.32	4.66	2.72	1.26	1.39	1.51	1.17	0.7	2.71	1.92	20.05	6.85	4.1	3.59	5.4	2.77	18.72	2.47	7.72	2.25	16.72	0	0	0	0	0	0	0	0	0	0	0	0	0	0	0	0	0	0	0	0	0	0
C88_C01H3G138820	1.71	6.66	10.29	46.38	5.29	3.61	13.19	5.8	2.48	10.19	1.91	3.97	2.13	1.75	2.32	6.24	2.43	3.41	3.73	4.44	1.59	2.89	4.17	3.54	1.32	2.43	2.7	0	0	0	0	0	0	0	0	0	0	0	0	0	0	0	0	0	0	0	0	0	0
C88_C01H3G138850	2.26	1.42	2.09	0.58	1.12	1.49	2.94	3.21	1.08	6.4	1.64	0.71	1.94	3.6	1.02	5.04	1.11	2.57	0.53	1.89	1.57	4.46	10.73	4.71	7.43	1.37	0.72	0	0.06	0	0	0	0	0	0	0	0.34	0	0	0	0.13	0.08	0	0	0.19	0	0.11	0	0
C88_C01H3G138870	15.89	19.85	21.98	12.99	12.6	18.43	16.72	21.3	18.51	22.43	20.35	23.19	15.59	15.76	20	7.19	14.33	14.55	21.02	25.95	15.27	9.25	15.78	14.44	19.26	15.59	17.28	0	0	0	0	0	0	0	0	0	0	0	0	0	0	0	0	0	0	0	0	0	0
C88_C01H3G138910	24.7	29.7	32.08	28.53	28.19	23.62	25.97	29.91	23.24	25.74	20.94	23.39	29.43	22.05	26.9	38.94	30.08	29.91	21.81	22.93	31.34	28.71	33.53	26.59	35.63	25.33	34.16	0	0	0	0	0	0	0	0	0	0	0	0	0	0	0	0	0	0	0	0	0	0.21
C88_C01H3G138970	5.29	4.22	5.16	7.03	5.88	7.97	7.09	6.04	4.68	4.46	4.79	4.14	4.67	3.29	4.64	3.79	5.42	3.53	4.14	4.94	4.3	3.78	3.33	3.79	4.91	4.94	4.34	0	0.04	0	0	0	0	0	0.08	0.04	0	0	0.04	0	0	0	0	0	0	0.04	0	0	0.1
C88_C01H3G139040	0.26	0.35	0.63	0	0.15	0.07	0.21	0	2.38	0.84	0.73	0.96	1.7	0.4	2.88	0.44	2.93	1.35	0.52	1.2	1.78	0.8	3.15	0.74	0.97	0.85	1.61	0	0	0	0	0	0	0	0	0	0	0	0	0	0	0	0	0	0	0	0	0	0
C88_C01H3G139050	11.22	10.21	11.59	7.44	5.31	6.87	8.73	10.43	15.96	19.69	13.89	16.84	19.65	19.21	20.6	27.15	23.14	26.67	22.78	16.95	18.99	11.69	9.19	20.23	11.34	11.2	16.95	0	0	0	0	0	0	0	0.08	0.04	0	0.09	0	0	0	0	0	0	0	0	0.07	0	0
C88_C01H3G139120	10.96	13.72	16.56	9.79	9.04	12.57	13.78	13.29	5.44	5.3	2.2	8.83	5.03	8.13	13.18	1.73	28.38	4.65	15.25	23.02	18.49	0.51	12.14	13.24	18.63	0.68	8.13	0	0	0	0	0	3.83	0	0	0	0	0	0	0	0	0	0	0	0	0	0	0	0
C88_C01H3G139130	13.3	15.58	17.79	26.99	17.55	13.87	20.68	17.46	16.48	11	10	10.22	11.46	10.58	16.49	11.24	24.14	11.92	14.93	23.55	17.45	8.32	15.44	16.1	16.65	21.82	17.83	0	0	0.24	0	0	0	0	0	0	0	0	0	0.19	0	0	0	0	0	0	0	0	0
C88_C01H3G139170	10.65	7.97	10.19	3.8	6.88	10.89	16.11	14.9	11.86	4.88	8.36	9.91	9.47	7.6	15.29	10.75	19.58	11.78	11.4	9.39	12.55	16.13	16.94	11.95	8.78	20.23	23.18	0	0	0	0	0	0	0	0	0	0	0	0	0	0	0	0	0	0	0	0	0	0
C88_C01H3G139220	1.39	0.42	2.48	1.6	0.68	1.57	1.24	2.94	2.49	0.81	2.3	0.94	0.41	4.02	0.26	2.14	1.62	4.11	3.38	2.72	2.16	0.65	1.71	2.62	2.26	0.12	1.15	0	0	0	0	0	0	0	0	0	0	0.15	0	0	0	0	0	0	0	0	0	0	0
C88_C01H3G139230	2.4	3.17	3.5	2.77	3.66	3.3	4.2	2.46	4.97	4.6	2.56	5.64	5.49	4.11	4.69	3.87	3.37	4.5	4.81	3.22	2.77	2.3	4.24	7.18	2.74	3.59	5.19	0	0	0	0	0	0	0	0.06	0.03	0.09	0.07	0	0	0.33	0	0.06	0.07	0	0	0.18	0	0.16
C88_C01H3G139250	3.25	4.75	4.5	1.93	3.31	7.23	5.37	5.62	6.33	3.81	5.76	3.17	4.81	4.66	6.6	5.88	7.57	5.01	5.7	6.54	8.59	6.3	8.29	7.5	5.99	4.49	3.83	0	0	0	0	0	0	0	0.09	0.045	0	0	0.08	0	0.09	0	0	0	0	0	0	0.1	0
C88_C01H3G139310	1.99	3.34	4.13	3.08	1.47	3.25	3.6	4.26	3.88	3.83	3.7	3.68	4.14	2.93	3.53	0.97	4.47	2.21	4.13	3.55	3.09	2.22	3.31	2.97	4.13	4.48	5.4	0	0	0	0	0	0	0	0	0	0	0	0	0	0	0	0	0	0	0	0	0	0
C88_C01H3G139320	0.1	0.62	0.25	0.32	1.08	0.96	0.41	0.51	0.16	0.23	0.38	0.21	0	0.19	0.09	0.45	0.23	0.68	0.15	0.08	0.19	0.21	3.16	5.27	0.17	0.08	0.19	0	0	0	0	0	0	0	0	0	0	0	0	0	0	0	0	0	0.18	0	0	0	0
C88_C01H3G139360	3.03	3.04	0.97	2.81	5.62	4.26	5.34	1.5	4.38	2.25	5.06	3.35	0.81	1.96	1.8	3.09	7.46	6.36	6.83	3.24	1.97	1.92	2.46	2.56	2.07	2.49	1.4	0.29	0	0	0	0	0	0	0	0	0	0	0	0	0.28	0	0	0	0	0.61	0.49	0	0.69
C88_C01H3G139400	0.96	0.89	0.67	0.37	0.42	0.09	1.16	1.09	1.06	0.54	1	1.09	0.21	0.22	0.41	1.05	1.08	0.53	0.27	1.1	0.45	0.42	0.62	1.02	1.54	0.99	0.45	0	0	0	0	0	0	0	0	0	0	0	0	0	0	0	0	0	0	0	0	0	0
C88_C01H3G139410	0.91	1.56	1.77	1.6	1.15	1.42	1.14	1.5	0.94	1.54	0.84	1.96	1.15	1.44	1.65	2.17	2.13	1.29	0.97	1.09	1.44	2.64	2.39	1.22	2	1.45	1.56	0	0.11	0	0	0	0	0	0	0	0	0.13	0	0.12	0	0	0	0.12	0	0	0	0	0.29
C88_C01H3G139430	1.1	1.06	0.76	1.63	1.26	1.11	1.65	0.78	1.02	0.82	1.03	0.64	0.98	1.02	1.07	0.69	1.06	1.22	0.95	1.08	0.88	0.44	0.93	0.59	0.81	1.77	1.32	0	0	0.18	0	0	0	0	0.14	0.07	0	0	0.13	0	0	0	0.13	0	0.14	0	0	0	0
C88_C01H3G139440	0.3	0.99	0.59	0.61	1.05	0.58	0.71	0.74	1.07	1.65	0.41	1.19	0.13	0.55	0.5	0.43	0.22	0	0.56	0.11	0.41	0.31	0.55	0.14	0.38	0.22	0.27	0	0	0	0	0	0	0	0	0	0	0	0.12	0	0	0	0	0	0	0	0	0	0
C88_C01H3G139710	2.1	2.34	2.99	3.15	1.16	4.11	2.68	3.5	1.49	3.33	2.05	4.08	2.4	3.69	2.77	3.63	2.81	3.54	2.51	3.09	3.07	1.87	3.52	8.2	2.1	2.07	2.57	0	0	0	0	0	0	0.03	0	0.015	0	0	0	0.03	0	0	0	0	0.03	0	0	0	0.08
C88_C01H3G139730	0.55	0.41	0.61	4.21	1.11	2.96	3.77	3.79	0.57	1.09	1.03	2.08	0.45	1.17	0.6	0.74	0.34	0.67	0.91	0.5	0.28	0.6	0.82	1.76	0.61	0.87	0.94	0.05	0.04	0.06	0	0	0	0	0	0	0	0	0	0	0	0	0.04	0	0	0	0	0	0
C88_C01H3G139760	38.61	75.12	67.85	16.72	60.77	43.18	64.79	21.71	75.48	24.72	27.96	44.75	49.79	76.66	56.7	71.23	95.49	68.36	54.32	179.66	107.59	76.58	102.96	30.17	50.64	18.79	42.27	0	0	1.74	0	0	0	0	0	0	0.47	0	0.32	0	0	0	0	0	0.35	0.39	0.31	0.37	0
C88_C01H3G139780	1.14	1.96	1.77	0.44	0.32	1.28	0.57	0.29	0.4	0.48	0.73	0.36	0.32	0.86	1.69	0.26	4.9	2.13	1.23	3.92	5.49	0.05	3.05	2.82	4.03	0.85	6.02	0	0	0	0	0	0	0	0	0	0	0	0	0	0	0	0	0	0.13	0	0	0	0
C88_C01H3G139790	11.76	13.29	15.15	49.45	47.62	33.65	39.51	35.32	16.43	8.99	7.76	12.48	6.06	8.33	4.47	2.93	12.95	5.48	15.13	17.5	6.61	5.22	5.72	3.79	6.9	12.74	8.9	0	0	0	0	0	0	0.28	0	0.14	0	0	0	0	0	0	0	0	0	0	0	0	0
C88_C01H3G139800	110.7	138.91	92.91	131.25	139.89	140.31	106.02	111.45	137.94	134.59	188.55	147.33	137.72	125.15	133.23	108.84	144.88	144.88	148.31	159.23	143.25	100.54	139.21	121.62	161.87	148.24	165.76	0.12	0	0	0	0	0	0.34	0.11	0.225	0.6	0.49	0.1	0	0	0.14	0.2	0	0.11	0.25	0.91	0.12	2.53
C88_C01H3G139820	49.68	42	47.82	41.95	40.88	40.76	44.89	34.42	34.96	36.31	37.03	36.95	34.14	45.78	37.58	50.44	46.77	49.75	49.35	44.92	49.58	42.89	46.16	50.03	46.06	40.65	44.6	0.11	0.38	0.13	0	0	0	0.1	0	0.05	0.14	0	0	0.1	0.21	0	0.37	0.21	1.04	0.47	0	0.33	0
C88_C01H3G139860	41.9	61.4	75.85	46.67	47.07	51.33	43.22	59.55	43.11	67.78	38.35	39.93	46.05	46.7	48.45	118.27	51.56	56.37	54	62.47	45.52	94.6	94.02	71.99	50.69	53.28	53.97	0	0	0	0	0	0	0	0	0	0	0	0	0	0	0	0	0	0	0	0	0	0
C88_C01H3G139870	189.18	154.07	143.02	106.15	118.24	91.93	119.51	91.38	139.18	133.35	157.72	177.35	158.78	187.27	167.7	136.15	108.01	160.71	135.25	124.55	152.65	131.53	121.76	138.16	136.82	115	134.75	0	0	0.11	0	0	0	0	0.08	0.04	0.35	0	0	0	0	0	0	0	0	0.19	0	0	0.22
C88_C01H3G139880	1.53	0.77	1.02	0	0	0.3	0.2	0	0.82	0.28	0.71	1.54	0.91	1.06	2.38	0	1.33	1.27	0.58	4.09	2.13	0.27	3.11	0.96	0.77	0	0	0.12	0	0	0.23	0	0	0	0	0	0	0.13	0.11	0	0	0	0	0.12	0	0	0.52	0	0
C88_C01H3G140070	0	0	0	0	0	0	0	0	0	0	0	0	0	0	0	0	0	0	0	0	0	0	0	0	0	0	0	0	0	0	0	0	0	0	0	0	0	0	0	0	0	0	0	0	0	0.29	0	0	0
C88_C01H3G140090	0.74	1.17	1.08	0.14	0.89	0.74	0.76	0.61	0.16	0.75	0.44	0.14	0.3	0.37	0.74	0.83	1.16	0.45	0.25	0.41	0.87	1.09	0.94	1.77	1.1	0.25	0.56	0	0	0	0	0	0.18	0	0	0	0	0	0	0	0	0	0	0	0	0	0	0	0
C88_C01H3G140130	8.9	16.64	11.35	20.49	7.03	11.44	15.7	17.75	40.16	19.18	17.71	25.16	26.58	15.49	15.65	4.17	4.28	3.52	11.6	15.67	4.58	2.68	5.87	4.64	5.45	15.35	6.34	0	0	0	0	0	0	0	0	0	0	0	0	0	0.14	0	0	0	0	0	0	0	0
C88_C01H3G140140	39.83	33.53	34	42.66	35.6	51.86	53.8	59.61	42.24	44.23	43.26	60.02	44.57	67.91	28.56	45.16	35.97	74.31	42.47	40.22	50.99	26.53	37.43	83.76	42.48	42.89	35	0	0	0.16	0	0	0	0	0.12	0.06	0	0	0	0	0	0.16	0	0	0.13	0	0	0	0
C88_C01H3G140300	2.47	2.73	2.84	1	1.23	1.93	2.33	2.48	3.19	2.24	1.69	2.49	2.86	3.08	3.1	3.05	2.24	2.73	2.42	3.44	2.99	2.19	3.88	3.43	3.86	5.38	3.78	0	0	0	0	0	0	0	0	0	0	0	0	0	0.1	0	0.09	0	0	0.22	0.09	0.1	0.49
C88_C01H3G140320	7.46	10.18	11.77	8.97	5.94	5.64	9.39	12.14	12.81	11.48	5.31	13.04	9.07	11.77	10.98	12.15	11.89	10.18	6.74	11.59	7.16	12.95	14.15	12.41	8.1	6.7	7.85	0	0	0	0	0	0	0	0	0	0	0	0	0	0	0	0	0	0	0	0	0	0
C88_C01H3G140350	5.95	7.07	6.72	5.57	5.5	6.34	4.56	7.38	10.22	7.24	6.78	3.81	3.85	4.51	4.36	2.36	9.49	2.09	9.35	6.2	4.52	3.8	2.4	3.31	3.94	5.87	3.76	0	0	0	0	0	0	0	0	0	0	0	0	0	0	0	0	0	0	0	0	0	0.61
C88_C01H3G140380	0.92	2.4	2.4	1.72	2.28	2.8	2.81	2.69	0.74	0.68	0.7	0.42	1.26	0.7	0.28	1.21	1.74	0.92	1.19	1.65	1.24	1.11	1.17	1.41	1.43	1.5	1.7	0	0	0	0	0	0	0	0	0	0	0	0	0	0	0	0	0	0.08	0	0	0.08	0
C88_C01H3G140410	0.88	0.7	1.15	0.28	0.58	0.95	1.9	0.41	0.71	0.7	0.46	1.16	0.78	1.94	1.63	0.2	1.93	1.46	2.03	1.93	1.84	0.35	0.69	1.71	0.71	0.25	1.63	0	0.09	0	0	0	0	0	0	0	0	0	0	0	0	0	0	0.05	0	0	0	0	0
C88_C01H3G140420	7.93	4.63	4.7	5.9	6.1	7.33	6.79	7.96	7.53	5.13	6.28	7.74	8.33	7.48	3.97	7.68	6.03	7.92	6.46	7.16	7.01	7.78	8.07	12.61	7.03	6.14	5.43	0.5	0.11	0	0	0	0	0.12	0.23	0.175	0	0.13	0.11	0.12	0.24	0	0.1	0.12	0	0.26	0	0.25	0.59
C88_C01H3G140460	0.08	0.16	0.1	0.08	0.07	0.06	0.2	0.34	0.03	0.03	0	0	0	0	0.07	0.03	0	0.09	0	0	0	0.09	0.27	0.12	0.03	0.12	0.19	0	0	0	0	0	0	0	0	0	0	0	0	0	0	0	0	0	0	0	0	0	0
C88_C01H3G140570	0.45	0.3	0.36	0.12	0.1	0	0.09	0.28	1.36	0.42	0.1	0.79	0.3	1.15	1.43	0.16	1.34	0.5	0.34	1.29	0.73	2.05	0.83	0.85	0.39	0.5	0.42	0	0	0	0	0	0	0.1	0	0.05	0	0	0	0	0	0	0	0	0	0.11	0	0	0
C88_C01H3G140580	1.92	1.81	2.46	2.28	1.72	1.93	2.09	2.21	1.78	2.32	1.45	1.55	1.46	1.33	1.76	1.36	2.31	1.27	1.96	1.97	1.4	1.41	1.61	1.2	1.4	1.4	1.98	0.05	0	0	0	0	0	0	0.02	0.01	0.03	0	0	0.02	0	0	0	0	0	0	0.02	0	0
C88_C01H3G140690	24.71	22.91	26.66	12.79	13.34	17.74	20.59	17.91	26.14	29.43	19.25	25.47	24.86	27.65	33.31	17.01	34.86	23.25	39.14	34.3	32.41	16.6	25.57	20.65	31.42	19.2	27.74	0	0	0	0	0	0	0	0.08	0.04	0	0.09	0	0.08	0	0	0.07	0.17	0	0	0	0	0
C88_C01H3G140760	1.11	2.83	1.49	6.11	1.84	4.7	1.9	1.47	1.97	5.9	3.99	4.48	2.44	1.99	1.57	1.68	0.94	1.07	4.52	0.91	1.51	1.56	0.77	1.4	1.65	2.94	1.65	0	0	0	0	0	0	0	0	0	0	0	0	0	0	0	0	0	0	0	0	0	0
C88_C01H3G140780	6.66	10.76	8.43	1.4	6.19	3.71	10.61	12.89	12.36	13.28	9.02	7.74	16.47	8.59	15.62	6.42	12.49	6	17.33	9.84	11.54	8.9	8.93	5.42	8.52	16.82	11.74	0	0	0	0	0	0	0	0	0	0	0	0	0	0	0	0	0	0.1	0	0	0	0
C88_C01H3G140800	0.31	0.94	0.56	0.56	0.76	1.46	0.87	0.71	1.19	0.69	0.79	1.8	1.45	1.15	1.05	0.34	0.93	0.52	1.29	2.08	1.37	0.66	0.69	1.02	0.6	0.58	0.29	0	0	0	0	0	0	0	0.07	0.035	0	0	0	0	0	0	0	0	0	0.08	0	0	0
C88_C01H3G140840	7.73	9.6	10.62	1.18	5.14	5.62	3.26	4.11	8.12	3.53	5.4	8.02	11.97	11.36	11.1	14.5	21.66	18.79	13.58	24.31	17.41	31.8	19.66	16.42	10.95	12.77	15.26	0	0	0	0	0	0	0	0	0	0	0	0	0	0	0	0.06	0	0	0	0	0	0
C88_C01H3G140890	0.41	1.72	0.66	1.37	0.45	0.79	0.37	0.49	1.03	1.09	1.06	1.25	1.14	0.3	0.7	0.47	0.17	0.35	0.69	1.05	0.55	0.16	0.07	0.3	0.51	1.23	0.25	0	0	0	0	0	0	0	0	0	0	0	0	0	0	0	0	0	0	0.05	0	0	0
C88_C01H3G140960	0.92	3.25	2.96	2.37	1.02	0.9	2.4	2.48	1.11	1.2	1.5	0.46	0.82	0.43	1.96	1.18	2.58	1.02	1.73	2.46	0.86	3.24	1.7	0.43	0.99	1.38	1.5	0	0	0	0	0	0	0	0	0	0	0	0	0	0	0	0	0	0	0	0	0	0
C88_C01H3G140970	0.23	0.08	0.47	0.18	0.21	0.27	0.14	0.34	0.33	0.3	0.05	0.23	0.1	0.38	0.35	0.3	0.35	0.19	0.39	0.4	0.16	0.2	0.04	0.11	0.15	0.17	0.22	0	0	0	0	0	0	0	0	0	0	0	0	0	0	0.07	0	0	0	0	0	0	0
C88_C01H3G140980	0.09	0.06	0.04	0	0	0.03	0.04	0.07	0	0.03	0	0.04	0	0	0.11	0.03	0.03	0.15	0.03	0.03	0.04	0.13	0.23	0.17	0.11	0	0.21	0	0	0	0	0	0	0	0	0	0	0	0	0	0	0	0	0	0	0	0	0	0
C88_C01H3G141020	4.34	7.51	7.71	3.53	5.7	6.69	4.44	4.14	1.69	4.7	4.28	2.39	4.8	5.13	5.14	8.64	5.9	6.26	3.57	4.83	5.99	8.61	6.71	11.77	4.4	3.45	5.86	0	0	0	0	0	0.46	0	0	0.14	0	0	0	0	0	0	0	0	0	0	0	0	0
C88_C01H3G141040	7.22	8.64	8.56	9.39	6.29	7.64	8.47	10.1	7.15	9.18	5.88	8.4	7.41	5.98	9.52	6.32	10.87	6.88	8.02	11.46	9.59	6.56	9.11	9.52	8.86	6.49	8.24	0.11	0.18	0.25	0	0	0	0	0.1	0.05	0	0.11	0.09	0	0	0	0.35	0.1	0.3	0.22	0.72	0.11	0
C88_C01H3G141110	8.69	8.06	7.09	4.78	5.31	6.17	4.53	3.65	6.35	7.22	5.71	8.25	7.73	7.46	6.94	7.28	5.79	11.14	8.28	6.69	7.33	5.45	5.78	9.88	7.01	5.37	8.4	0	0	0	0	0	0	0	0	0	0	0.07	0	0.26	0.33	0.25	0	0	0	0.07	0.06	0.14	0
C88_C01H4G141760	0.12	0	0	3.05	1.26	3.15	0.29	0.49	0.1	1.24	0.44	0.12	0.74	0.22	0	1.12	0.18	0.52	0.36	0.27	0.11	0.5	0.09	3.12	0.1	0.44	0.22	0.23	0	1.87	0	0	0	0.11	0.42	0.265	0.14	0.47	0.6	3.34	0	0.55	0.09	0.22	1.18	0	0.58	0	0
C88_C01H4G142220	0.28	0.37	0.56	0.86	0.37	0.32	1.11	0.8	0.78	0.72	0.51	0.14	0.49	0.39	0.7	0.61	1.03	0.15	0.52	0.74	0.39	0.49	0.31	0.52	0.47	0.73	0.13	0	0	0	0	0	0	0	0	0	0	0	0	0	0	0	0	0	0	0	0	0	0
C88_C01H4G142920	2.62	2.46	1.89	4.58	3.01	3.27	3.78	3.24	2.74	3.89	2.19	3.95	3.72	1.7	2	2.1	2.35	2.89	2.16	2.8	1.46	3.5	1.74	2.71	2.24	3.13	3.4	0.25	0	0	0	0	0	0	0	0	0	0	0	0	0	0	0.21	0	0	0	0	0	0
C88_C01H4G143290	1.84	2.01	4.07	0	0.81	0.54	6.47	0.95	2.78	4.8	1.71	1.16	2.05	5.98	7.63	1.01	13.25	10.2	13.17	15.14	7.92	1.3	3.23	7.59	0.59	0.86	1.71	0	0.19	0	0	0	0	0	0	0	0.28	0.23	0.19	0	0.21	0	0	0	0	0	0.37	0	0
C88_C01H4G143480	12.57	9.89	12.02	21.88	12.96	14.91	14.1	18.11	10.05	12.09	8.81	16.19	11.77	12.43	11.45	9.47	15.3	9.58	11.65	16.98	16.01	11.48	11.19	13.64	13.27	11.59	10.04	0	0	0	0	0	0	0	0	0	0	0	0	0.08	0	0	0	0	0	0.08	0	0	0
C88_C01H4G143630	1.32	2.33	1.46	3.92	2.63	3.24	2.66	1.37	1.46	2.59	1.69	1.67	0.88	0.92	0.84	0.6	1.73	0.73	0.87	0.38	1.54	0.47	0.37	0.62	1.28	2.23	1.38	0	0	0	0	0	0	0.15	0	0.075	0	0	0	0	0	0	0	0.15	0	0	0.27	0.32	0.38
C88_C01H4G144010	31.75	38.45	32.77	17.99	20.34	22.83	22.13	19.73	41.51	42.35	43.11	38.02	39.78	37.34	36.08	25.48	31.28	32.54	34.16	35.05	31.75	21.46	21.66	22.86	31.46	25.56	27.76	0.12	0.03	0	0	0	0	0	0	0	0.05	0.08	0	0	0.08	0.05	0	0	0	0	0.03	0	0
C88_C01H4G144660	0.63	0.08	0.2	0	0	0	0.1	0	0.2	0	0	0.38	0	0.23	0.11	0.09	0	0.14	0.48	0.39	0.23	0	0.09	0.59	0.22	0	0.59	0	0.21	0.14	0	0	0	0.11	0	0.055	0	0.25	0.32	0.11	0.34	0	0	0.12	0	0	0.1	0	0
C88_C01H4G144740	0.84	0.57	1.36	0.58	1.99	0.66	1.13	1.4	1.13	1.05	0.26	0.57	0.75	0	0.96	0.21	0.63	0.31	0.42	0.86	0.26	1.19	0.62	0.8	0.24	0.42	0	0.27	0	0	0	0	0	0	0	0	0	0.28	0	0.51	0	0	0	0.26	0	0	0.23	0	0.64
C88_C01H4G144750	0	0.22	0.26	0.85	0.29	0	0.13	0.27	0.26	0	0	0	0	0	0	0.12	0	0	0.12	0.13	0.3	0.35	0.12	0.15	0	0.12	0.46	0	0	0	0	0	0	0	0	0	0	0	0	0	0	0	0	0	0	0	0	0	0
C88_C01H4G144780	10.81	14.18	14.19	10.38	9.99	13.84	11.64	10.77	15.62	14.82	13.92	18.08	14.2	11.4	14.39	12.54	12.48	14.68	11.28	10.89	12.1	11.23	10.35	13.88	9.27	15.27	12.08	0	0	0	0	0	0	0	0	0	0	0	0	0.22	0	0	0.39	0	0.22	0	0	0	0
C88_C01H4G145810	0	0	0.2	0	0.07	0	0.26	0.4	0	0	0	0	0	0.3	0	0.06	0.06	0	0	0	0	0.46	0	0	0.56	0.61	0.08	7.71	0	0	0.73	0	0.29	3.99	0	0.18	0.79	0.24	0	0.07	1.78	0.19	0	0.08	0.22	1.73	0.13	1.18	0.37
C88_C01H4G145840	0	0	0	0	0	0	0.07	0	0	0	0	0	0	0	0	0	0	0.18	0	0.06	0	0	0.06	0	0	0.12	0	3.3	0	0	0.29	0	0	3.25	0	0.27	0.79	0.24	0	0.15	1.19	0	0	0.3	0.07	0.82	0.27	0.71	0.55
C88_C01H4G146360	0	0	0	0	0	0	0	0	0	0	0	0	0	0	0	0	0	0	0	0	0	0	0	0	0	0	0	0	0	0	0	0	0	0	0	0	0	0	0	0	0	0	0	0	0	0	0	0.27	0
C88_C01H4G146900	0.13	0.13	0.26	0.27	0.23	0.15	0.16	0	0.21	0.29	0.06	0.27	0.06	0.37	0.11	0.19	0.05	0.22	0.15	0.25	0.12	0.19	0.15	0.12	0.06	0.1	0.24	0.19	0.16	0.3	0	0	0	0.12	0.12	0.12	0.32	0.07	0	0.24	0.12	0	0.21	0.06	0	0.07	0.11	0.13	0.15
C88_C01H4G147320	13.37	12.15	8.31	4.89	6.1	9.11	12.12	6.42	12.84	19.27	14.01	17.39	14.19	15.61	17.21	5.98	21.59	9.07	16.87	11.53	18.03	6.98	6.05	11.37	15.9	13.88	14.81	0	0	0	0	0	0.75	0	0.38	0	0	0	0.36	0	0	0	0	0	0	0	0.35	0	0
C88_C01H4G147990	1.11	0.49	0.59	0.76	0.33	0.58	0	0.3	0.3	1.37	3.42	1.49	0.98	1.37	0.31	0.27	0	0	0.83	1.41	0.68	0.52	0.27	1.39	0.63	0.83	1.71	0	0.6	0.83	0	0	0	6.67	0	3.335	0.45	0	0	0.67	0.67	0	0.88	0.68	0	0	0.3	0.36	0.84
C88_C01H4G149210	0.43	0	0	0	0.19	0.17	0.17	0.18	1.9	0.16	0	0.22	0.38	0.6	0.55	0.47	1.12	0	1.45	0.49	0	1.96	0.32	0.2	0.37	0.32	1.19	9.51	1.05	0.24	2.69	0	0	1.17	0.19	0.93	1.56	17.9	3.42	3.71	9.75	2.5	1.88	1.98	0.58	10.83	0.17	4.98	0.97
C88_C01H4G150190	1.57	1.06	2.53	12.17	0.7	0.31	0.32	2.28	1.58	4.4	2.92	2.78	1.05	0	3.01	22.67	5.59	9.15	6.81	4.51	2.19	3.05	2.04	7.41	0.34	2.65	2.92	0	0	0	0	0	0	0	0	0	0	0	0	0	0	0	0	0	0	0	0	0	0
C88_C01H4G150620	7.79	8.95	8.69	4.36	8.64	6.61	4.77	5.9	8.71	8.46	7.23	8.39	12.33	7.35	8.97	6.36	5.82	6.28	7.55	7.47	10.18	6.5	6.63	3.98	8.49	8.7	6	0.25	0.32	0	0	0	0	0.6	0	0.3	0.32	0.13	0	0	0	1.08	0	1.71	0.24	0.8	0	9.08	3.59
C88_C01H4G150890	0	0.29	0.45	0.15	0.25	0.33	0.46	1.29	0.46	0.63	0.53	0.43	0.25	0.66	0.24	0	0.53	0.16	0.43	0.97	0.13	0.9	0.94	0.13	0.97	0.11	0.66	1.09	1.74	0.32	4.19	0	1.98	2.44	4.74	0.61	2.92	0.42	1.07	0.52	2.97	0.66	3.83	4.06	3.59	2	2.77	1.92	2.25
C88_C01H4G151920	7.37	8.82	7.84	14.87	7.23	13.16	11.58	12.32	8.77	10.02	4.76	5.33	9.26	8.03	7.89	6.78	8.14	4.97	7.23	7.71	5.66	8.11	7.46	4.98	6.87	11.04	7.29	0	0	0	0	0	0	0	0	0	0	0	0	0	0	0	0	0	0	0	0	0	0
C88_C01H4G153380	0	0.13	0.63	0.2	0	0.15	0.16	0.98	0.16	0.15	0	0.2	0	0.18	0	1.58	0.29	0	0.15	0.45	0	1.38	0.58	0.37	0.17	0.29	0.37	1.71	1.93	2.89	0	0	0	0.36	0	0.18	0	0	0.33	3.22	0.18	1.38	0.94	0.91	4.09	0.6	1.12	0.19	0
C88_C01H4G153460	0.23	0	0.75	0	0.41	0.91	0	0	0	0.17	0	0	0.21	0.65	0.2	2.04	1.57	1.55	0.35	0.89	1.3	2.29	1.89	3.73	0.6	0.17	1.73	0	0	0	0	0	0	0	0	0	0	0	0	0	0	0	0	0	0	0	0	0	0
C88_C01H4G153630	2.03	1.36	0.43	2.93	1.31	1.8	2.71	1.79	0.87	0.6	0.38	0.54	0.72	0.13	0.8	0.39	0.4	0	0.41	1.03	0.63	0.67	0.6	0	0.35	0.61	0.25	0	0	0	0	0	0	0	0	0	0	0	0	0	0	0	0	0	0	0	0	0	0
C88_C01H4G153640	0.38	0.55	0.42	0.64	0.42	0.52	0.77	0.48	0.35	0.71	0.31	0.34	0.38	0.31	0.77	0.14	0.25	0.05	0.25	0.29	0.22	0.27	0.14	0.09	0.16	0.29	0	0	0.04	0	0	0	0	0	0	0	0	0	0	0.04	0	0	0	0	0	0	0.04	0	0
C88_C01H4G153960	0.65	0.8	1.3	1.45	1.05	0.85	0.69	0.72	0.96	1.05	0.5	0.98	1.15	0.6	0.92	1.26	1.05	0.72	0.49	0.58	0.9	0.61	1.28	1.12	1.39	1.46	1.2	0.1	0	0	0	0	0	0	0	0	0	0	0	0	0	0	0	0	0	0	0	0	0
C88_C01H4G154490	0.34	0.63	0.68	0.61	0.15	0.6	0.21	0.21	0.89	0.38	0.32	0.52	0.3	0.47	0.58	0.19	0.32	0.57	0.45	0.26	0.32	0.06	0.31	0.24	0.29	0.51	0.24	9.19	0.49	2.31	0	0	0	0	0	0	1.14	0.17	0.43	0.78	9.37	0.5	0.88	0.47	0.85	0.6	1.04	0.16	0.19
C88_C01H4G154860	0	0	0	0	0	0	0	0	0	0	0	0	0	0	0	0	0	0	0	0	0	0	0	0	0	0	0	1.75	0.54	0.56	0	0	0	1.49	0.58	1.035	3	0.82	2.49	2.25	2.1	0.96	0.79	1.68	1.79	1	1.61	1.12	0.75
C88_C01H4G154880	0.08	0.21	0.44	0.32	0.21	0.37	0	0.13	0.31	0.29	0.43	0.47	0.42	0.22	0.33	0.11	0.7	0.17	0.47	0.6	0.36	0.33	0.58	0.15	0.27	0.06	0.07	2.4	1.15	1.41	0.91	0	0.68	0.64	1.03	0.17	0.95	0.62	0.52	2.98	1.63	0.82	1.67	2.16	0.99	1.5	1.9	2.19	0.88
C88_C01H4G157140	0	0	0	0	0	0	0	0	0	0	0	0	0	0	0	0	0	0	0	0	0	0	0	0	0	0	0	0	0	0	0	0	0	0	0	0	0	0	0	0	0	0	0	0	0	0	0	0	0
C88_C01H4G157890	0	0	0	0	0	0	0	0	0.09	0	0	0	0	0.11	0	0	0	0	0	0.18	0	0	0	0	0.1	0	0	0.56	0	0.26	0	0	0	2.2	0	1.1	5.48	1.27	8.08	2.21	13.17	1.75	0.28	0.32	3.88	2.46	1.6	0	0.26
C88_C01H4G158490	0.56	0.67	0.8	0.11	0.2	0.09	0.27	0.09	0.27	0.17	0.31	1.01	0.59	1.24	3.12	0.08	0.92	1.11	0.5	5.53	3.83	0.08	2.72	0.21	1.53	0.08	0.21	0	0	0	0	0	0	0.2	0	0.1	0	0.11	0	0	0.1	0	0	0	0.5	0	1.54	0	0
C88_C01H4G159720	0.41	0.27	1.3	5.43	2.15	5.39	0	0.34	0	0.3	0	3.27	0.36	0	0.34	0	0	0	0	0	0	0	1.5	0.76	0.35	0	0	9.77	0	2.75	0	0	0	0	0	0	0	0	0	0	0	0	0	0	1.47	0	0.66	0.39	0.92
C88_C01H4G160590	2.68	3.08	0.61	36.67	22.66	6.58	38.69	2.53	1.54	0	0	0	0.34	0.35	4.22	3.07	16.86	0.42	9.78	3.8	1.07	1.08	5.37	0.72	1.97	0.29	6.74	0.37	0	2.16	0	0	0	0	0	0	0.93	0.38	0	0	0	0	0	0	0	0	0.31	0	1.73
C88_C01H4G162170	0	0	0	0	0	0	0	0	0	0	0	0	0	0	0	0	0	0	0	0	0	0	0	0	0	0	0	0	0	0	0	0	0	0	0	0	0	0	0	0	0	0	0.4	0	0	0	0	0	0
C88_C01H4G162270	0	0	0	0.31	0	0	0	0	0.24	0	0.55	0.3	0	0	0	0	0	0.98	0.22	0.23	0	0	0	0.28	0.25	0	0	0.29	0	0	0	0	0	0	0	0	0	0	0	0	0	0	0	0.27	0	0	0	0	0
C88_C01H4G162310	0	0	0	0	0	0	0	0	0	0	0	0	0	0	0	0	0	0	0	0	0	0	0	0	0	0	0	0	0	0	0	0	0	0	0	0	0	0	0	0	0	0	0	0	0	0	0	0	0
C88_C01H4G163280	0.34	0.37	1.08	0.12	0.4	1.57	0.45	0.28	0.27	0.08	0.1	0.79	0.1	0.1	1.42	0	17.77	0.49	0.25	1.54	6.12	0	11.47	1.37	9.1	0.08	8.29	0.32	0	0	0	0	0	0.2	0	0.1	0	0	0.09	0	0	0	0	0	1.92	0.68	7.45	0	0
C88_C01H4G165080	57.27	45.82	49.56	39.27	63.4	36.71	48.17	78.42	31.41	32.92	13.64	13.57	32.18	37.61	36.84	5.56	6.91	2.71	11.05	14.86	17.31	15.88	3.42	4.35	2.1	5.6	3.79	0	0.11	0	0	0	0	0	0	0	0.17	0	0	0	0.12	0	0.11	0	0	0	0.11	0	0
C88_C01H4G165100	1.33	10.7	9.6	10.96	5.29	13	12.27	12.64	10.16	7.92	6.79	8.71	4.14	5.55	6.77	7.75	5.46	5.15	5	6.09	3.09	4.67	10.31	15.02	1.71	9.95	7.4	0	0	0	0	0	0	0	0	0	0	0	0	0	0	0	0	0	0	0	0	0	0
C88_C01H4G165150	0.46	0.18	0.29	0.94	1.54	0.72	1.18	2.42	0.37	0.41	0.51	2.12	0.24	0.42	0.23	0.4	0.48	0.41	2.69	0.56	0.59	0.51	0.74	0.34	0.39	0.55	0.59	0	0	0	0	0	0	0	0	0	0	0	0	0	0	0	0	0	0	0	0	0	0
C88_C01H4G165170	0.52	0.18	0	0.2	0.12	0.31	0.11	0.05	0.47	0.1	0.06	0.33	0.23	0.24	0.22	0.05	0.1	0.29	0.05	0.15	0.12	0	0	0.18	0	0.1	0.18	0	0	0	0	0	0	0	0	0	0.08	0	0	0	0.06	0	0.05	0	0.12	0	0.05	0.06	0
C88_C01H4G165180	9.61	10.81	10.84	6.97	14.25	9.35	9.6	5.59	11.92	10.26	15.92	11	5.08	9.64	10.15	8.15	16.12	16.11	12.9	14.69	10.86	6.21	8.06	8.56	6.24	7.78	12.78	0	0	0	0	0	0	0	0.23	0.115	0	0	0	0	0	0	0	0	0	0	0	0	0
C88_C01H4G165190	3.41	4.09	5.81	1.6	2.75	2.39	2.54	3.26	3.75	3.83	2.44	2.05	3.78	4.49	3.1	3.36	3.57	5.62	2.7	3.2	3.39	4.33	5.34	5.01	5.84	3.49	4.94	0.81	0.24	0.27	0	0	0	0.22	0.16	0.19	0	0.06	0	0	0.16	0	0.05	0.11	0	0.06	0.1	0	0.14
C88_C01H4G165230	1.16	0.88	0.68	0.8	0.44	0.67	0.68	0.67	1.06	0.66	0.72	0.74	0.76	1.15	0.79	0.39	0.12	0.34	0.58	0.35	0.75	0.41	0.46	0.47	0.36	0.46	0.47	0	0	0	0	0	0	0	0	0	0	0	0	0	0	0	0	0	0	0	0	0	0
C88_C01H4G165240	1.37	0.77	0.43	0.71	0.61	1.19	1.04	1.07	1.84	1.7	0.71	1.08	1.15	2.47	1.68	0.33	0.4	0.25	1.15	0.76	0.42	0.91	0.34	0.57	0.46	1.08	0.42	0	0	0	0	0	0	0.07	0	0.035	0	0.08	0	0	0	0	0.06	0	0	0	0.12	0	0
C88_C01H4G165320	0.05	0.07	0.04	0.11	0.05	0.08	0.21	0.17	0.04	0	0.05	0	0	0	0.04	0	0.16	0	0.28	0.04	0	0.04	0	0.15	0.14	0	0	0	0	0	0	0	0	0	0	0	0	0	0	0	0	0	0	0	0	0	0	0	0
C88_C01H4G165330	3.32	3.9	4.18	8.8	4.82	11.68	10.09	9.9	4.86	5.12	3.3	4.42	3.58	6.38	3.72	10.2	3.63	7.21	4.99	5.52	4.4	5	7.62	15.18	4.57	3.9	4.07	0.11	0.1	0.13	0	0	0	0	0.31	0.155	0	0.12	0.2	0.32	0	0.14	0	0.22	0.21	0.12	0.68	0.11	0
C88_C01H4G165400	0.88	1.56	1.99	0.74	0.42	1.44	1.86	2.12	2.32	1.73	0.82	1.13	1.99	0.67	1.63	0.47	2.03	0.44	1.8	2.02	0.74	0.51	0.89	0.83	1.37	1.14	1.71	0	0	0	0	0	0	0	0	0	0	0	0	0	0	0	0	0	0	0	0	0	0
C88_C01H4G165440	0.31	0.51	0.75	0.18	0.16	0.28	0.61	0.81	0.79	1.13	0.54	0.77	0.56	0.71	0.84	0.2	0.8	0.5	1.04	0.62	0.54	0.16	0.36	0.42	0.88	0.64	0.58	0	0	0	0	0	0	0	0	0	0	0	0	0	0	0	0	0	0	0	0	0	0
C88_C01H4G165570	0	0	0	0	0	0	0	0	0	0	0	0	0	0	0	0	0	0	0	0	0	0	0	0	0	0	0	0	0	0	0	0	0	0	0	0	0	0	0	0	0	0	0	0	0	0	0	0	0
C88_C01H4G165600	0.35	0	0.28	1.27	0.16	0.41	0.57	0.29	0.14	0.13	0.16	0	0	0.16	0.45	0.26	0	0	0.93	0.27	0	0.5	0.39	0.17	0.15	0.26	0.16	0	0	0	0	0	0	0	0	0	0	0	0	0	0.16	0	0	0	0	0	0	0	0
C88_C01H4G165630	0.47	0	0	0.49	0.42	0.18	0.57	0.78	0.95	0	0.22	0.71	0	0.22	0	0.34	0.53	0	0	0.54	0	0.33	0	0.44	0.4	0.53	0.22	0	0	0	0	0	0	0	0	0	0	0	0	0	0.21	0	0.19	0.22	0.43	0.24	0.38	0.23	0
C88_C01H4G165660	1.46	1.52	2.15	1.99	2.25	1.49	1.66	1.99	1.45	1.21	1.13	1.03	1.3	0.82	1.38	1.26	1.44	1.39	1.28	1.3	1.32	1.1	2.15	1.53	1.22	1.04	1.32	0	0	0	0	0	0	0	0	0	0	0	0	0	0	0	0.03	0.03	0	0.03	0	0.07	0
C88_C01H4G165670	12.74	9.73	12.52	7.93	6.8	8.85	9.17	14.99	12.9	15.62	10.2	7.97	13.78	13.35	15.57	9.93	18.47	7.54	17.03	16.03	14.9	8.73	9.82	8.17	15.92	10.28	11.52	0	0	0	0	0	0	0.1	0.19	0.145	0	0	0	0	0.1	0.26	0	0	0.1	0	0	0	0
C88_C01H4G165820	0	0	0	0	0	0	0	0	0.11	0	0	0.13	0	0	0	0	0	0	0	0	0.12	0	0	0	0	0	0.37	0	0	0	0	0	0	0	0	0	0	0	0	0	0	0	0.11	0	0	0	0	0	0
C88_C01H4G165830	0	0.07	0.16	0	0.09	0	0.08	0	0	0	0.09	0	0	0.09	0	0	0.07	0	0.07	0.08	0.18	0	0.07	0	0.17	0	0	0	0	0.11	0	0	0	0	0	0	0.12	0	0	0	0	0	0	0.27	0	0	0	0	0
C88_C01H4G165930	1.16	8.83	3.65	0.96	1.65	1.55	1.87	3.85	3.19	8.33	3.35	3.99	5.08	1.41	2.37	2.46	3.57	2.45	1.31	1.34	2.49	3.44	2.67	1.65	2	4.01	2.38	0	0	0	0	0	0	0	0	0	0.14	0	0	0	0	0	0	0	0.11	0	0	0	0
C88_C01H4G165980	11.26	9.82	11.29	41.79	30.37	22.02	19.44	27.01	14.95	9.64	16.73	10.78	11.52	7.84	6.21	9.85	6.73	9.97	12.29	7.31	4.71	6.34	7.49	7.95	11.1	5.48	8.36	0	0	0	0	0	0	0	0	0	0	0	0	0	0	0	0.45	0	0	0	0	0	0
C88_C01H4G165990	1.79	1.58	1.8	1.15	1.68	2.19	1.89	1.2	1.71	2	2.5	2.71	3.09	1.87	1.71	0.57	4.6	2.35	2.36	2.65	2.6	1.97	0.91	1.37	1.82	2.6	2.08	0	0	0	0	0	0	0	0	0	0	0	0	0	0	0	0	0	0	0	0	0	0
C88_C01H4G167630	0.6	0.94	0.32	0.21	3.37	0.31	1.13	1.41	0.65	0.45	0.65	0.3	0.98	0.65	0.6	0.59	0.75	1.33	0.83	0.38	0.56	0.35	0.22	1.98	0.77	0.53	0.93	0.19	0	0	0	0	0	0.09	0.18	0	0	0	0	0	0	0.35	0	0	0.18	0.1	0.41	0	0.23
C88_C01H4G167670	1.66	3.63	2.48	11.62	4.2	3.89	2.31	1.1	1.78	7.4	12.31	10.35	4.52	1.23	0.75	2.74	3.47	1.96	3.16	2.62	4.31	0.47	1.22	5.1	6.72	9.76	4.2	0	0	0	0	0	0	0	0	0	0	0	0	0	0	0	0.09	0	0	0.11	0.09	0	0
C88_C01H4G168170	0.77	0.22	0.83	0	0.17	0.86	0	0	0	0.67	0	0.52	0	0.6	3.5	0.05	0.29	1.64	1.36	1.43	0.96	0.05	2.38	1.46	0.33	0.05	0.3	0	0	0	0	0	0	0	0	0	0	0	0	0	0	0	0	0	0.06	0	0	0	0.15
C88_C01H4G168280	0.81	0.55	0.98	0.5	1.94	0.51	1.24	0.34	0.07	1.39	0.15	0.08	1.67	0	1.45	0	0	0.18	0.55	1.62	0.23	1.43	0.36	0.54	0.56	0.06	0.23	0	0.13	0	0.15	0	0	0	0	0	0	0.08	0	0	0.22	0	0	0.08	0	0	0.2	0.24	0
C88_C01H4G168360	0	0.1	0	0	0	0	0.24	0	0	0	0	0	0	0	0.13	0	0	0	0.11	0	0.14	0.11	0	0	0	0	0	0	0	0	0	0	0	0	0	0	0	0	0	0	0	0	0	0	0	0.15	0	0	0
C88_C01H4G168830	0.43	0.98	1.1	0.35	0.3	0.13	0.21	0.21	0.76	0.45	0.4	0.95	0.53	0.48	1.02	0.44	1.86	0.28	0.77	0.98	1.43	0.12	0.51	0.4	0.88	0.26	0.56	0.17	0	0	0	0	0	0.08	0	0.04	0	0	0.07	0	0	0	0.07	0	0.08	0.26	0.07	0.25	0
C88_C01H4G170160	0.09	1.3	0.85	1.9	0.93	2.82	1.06	2.18	0.28	1.64	0.24	0.97	0.39	0.24	0	0.96	0	0.68	0.33	0	0	0.49	0.45	0.33	0.53	0.92	0.24	7.04	0.22	1.99	0	0	0	1.11	0.31	0.71	0.53	0.26	0.44	1.2	0.64	0.72	0.49	1.06	2.78	0.71	1.29	0.17	1
C88_C01H4G170220	0.93	1.09	0.37	1.67	4.1	4.17	0.56	1.15	1.86	0.69	3.66	2.57	1.44	0.64	0	1.52	0.35	0.77	0.52	0	0.86	0.33	0.17	0.44	0.6	2.08	0.86	0	0.19	0.26	0	0	0	0	0.82	0.41	0	0	0	0.42	0	0	0	0.43	0.21	0	0.19	1.35	0
C88_C01H4G171630	2.15	8.13	1.19	3.61	2.02	28.76	2.6	1.67	17.55	10.23	4.88	13.17	2.64	16.25	5.14	12.87	15.4	3.88	9.53	1.03	1	0.38	2.09	3.42	1.62	10.39	10.62	0	0	0	0	0	0	0	0	0	0	0	0	0	0	0	0	0.75	0.12	0	0.55	0	0
C88_C01H4G171880	0.19	0.16	0.04	0.05	0.21	0.11	0.15	0	0.19	0.17	0.04	0.14	0.12	0.13	0.24	0.31	0.24	0.31	0.04	0.14	0.17	0.23	0	0.22	0.28	0.31	0.17	0.63	0.46	0.37	0.63	0	0.16	0.17	0.37	0.15	0.96	0.14	0.55	0.89	0.25	0.76	0.22	0.95	1.31	1.08	1.1	0.45	0.64
C88_C01H4G172490	0.17	0.67	0.33	0.17	0.44	0	0.13	0.28	0.87	0.25	0.85	0.17	0.15	0	1.06	0.91	0.12	2.76	1.19	0	0.23	1.05	0.37	0.94	0.36	0.56	0.31	0.64	0	0.09	0.89	0	0	0.83	0.07	0.81	0.2	2.89	0.28	0.3	0.45	8.92	0.66	0.15	0.15	0.59	0	5.96	0.38
C88_C01H4G172960	0.64	0.14	0.17	0	0.85	2.94	0.09	2.04	0.6	1.84	0.9	0.86	0.86	0.8	0.55	0.16	0.72	0.36	0.08	0.98	8.67	1.36	0.16	0	0.18	0.72	1.29	0	0	0	0.48	0	0	0	0	0.58	0	0	0	0.1	0	0	0	0.1	0.29	0	0.7	0	0
C88_C01H4G173020	2.19	0.2	0.48	0.41	2.29	0.47	0.4	4.28	0.32	2.08	0.09	0.7	0.27	2.77	4.82	0.36	0.3	1.54	0.6	0.08	2.87	0.14	2.5	0.84	3.25	0.22	0.18	0	3.83	0	0	0	0.26	0.09	0.18	0	0.24	0.2	0.25	0	0.72	0	0.16	0.28	0.18	0	0.24	0	0.45
C88_C01H4G174640	0.38	1.03	0.61	0	0.68	0	3.07	1.27	2.62	1.28	0.89	2.89	0	5.5	4.87	1.67	0.71	0.85	1.73	1.31	2.13	2.42	0.85	1.62	0	4.3	1.24	0	0	0	0.17	0	3.51	0.17	0	0	0	0.19	0	0	0.17	0	0.15	1.94	0	0	0	0	0
C88_C01H4G175380	0.25	0.08	0.2	0.52	0	0.1	0.1	0.41	0.1	0	0	0.13	0.67	1.39	0	0	0	0.83	0	0.48	0	0	0.83	0.24	0.21	0.56	0	0	0.1	0.28	0	0	0	0	0.22	0.11	0.46	0	0	1.37	0.57	1.6	3.28	0	0.34	0.25	0	0.24	0.85
C88_C01H4G176100	0.88	0.53	0.28	0.36	0.23	0.89	1.41	0.58	0.99	0.98	0.57	2.13	0.63	2.2	0.75	0.45	0	0.58	0.26	0.74	0.82	2.41	0.91	1.99	0.45	1.58	2.12	3.9	0.43	0.5	0	0	0.54	0	0	0	0.11	0	0.15	0.08	0.08	0	0	0.08	0.16	0.09	0.14	0	0
C88_C01H4G176150	0.29	0.49	0.35	0.46	0.13	0.69	0.59	1.46	0.47	0.44	0.27	1.04	0.39	0.68	0.13	0.21	0.22	0.49	0.11	0.56	0.14	0.21	0.54	0.69	0.51	1.43	0.68	10.23	0.36	3	0	0	0	0.27	0.39	0.33	0	0.59	0.25	0.54	0.54	0.17	0.47	1.23	0.93	0.15	3	0.29	1.34
C88_C01H4G176930	3.02	1.96	1.78	0.68	0.88	1.14	0.53	0.55	1.18	2.25	1.58	2.05	2.18	1.36	1.8	0.14	0.99	1.41	2.2	2.88	1.14	0.53	1.43	0.67	3.64	2.33	1.09	0	0	0	0.04	0	0	0	0.04	0.05	0	0	0	0	0	0	0	0	0	0	0.04	0	0
C88_C01H4G177350	1.92	1.61	0.64	6.44	0.85	0.5	5.79	0	3.22	0.36	0	0.16	1	0.15	1.9	7.01	1.56	4.08	0.36	0.24	0.6	4.4	0.47	2.26	4.4	0	3.42	0	0.13	0	0	0	0	0	0	0	1.17	0.8	0.54	2.04	0.15	1.12	3.19	0	4.78	0	3	0	0
C88_C01H4G177600	0.14	0.28	0.33	0.57	0.25	2.93	0.89	0.23	1.12	0.31	0.39	0.7	0	0.52	1.65	0.1	1.14	0.15	0.84	0.95	0.9	0	1.33	1.18	0.95	0	0.77	9.1	0.68	6.12	0	0	0	0	0	0	1.52	7.86	0.82	1.39	10.23	2.75	0.99	0.77	0.63	0.98	6.78	3.49	4.09
C88_C01H4G178810	0.97	1.39	0.1	0.13	0.11	0.2	0.99	0	0	0.19	1.2	0.52	1.44	1.56	0.66	0.05	0.1	0	0.1	0.15	2.23	0	0	0.06	1.17	1.26	1.32	0.31	0	0	0	0	0	0.29	0.11	0.2	0	0	0.27	0.47	0	0.15	0	1.2	0.06	0	0.84	0.19	0
C88_C01H4G180930	0.97	1.09	1.14	0.07	0.34	0.51	0.57	0.37	1.15	0.96	0.78	0.59	0.86	0.78	1.1	0.57	1.65	0.72	0.63	0.99	1.2	0.5	0.62	0.67	0.33	0.34	1.08	0.44	0.85	0.59	0	0	0	0.29	0.46	0.375	0.71	0.51	0.65	0.83	0.41	0.6	0.41	0.48	0.41	0.2	0.74	0.19	0.29
C88_C01H4G182310	0.09	0.06	0.07	0.09	0.12	0	0.11	0.11	0.11	0.07	0.08	0.14	0.28	0.12	0.11	0.13	0	0	0.17	0.07	0.17	0.03	0.17	0.08	0.19	0.07	0.12	0.09	0.07	0.05	0	0	0	0	0.12	0.06	0.11	0.13	0.04	0.04	0.04	0	0.04	0.08	0.04	0	0.22	0.04	0.2
C88_C01H4G182400	0.2	0.07	0.24	0.1	0.62	0	1.21	0.33	0.81	0.37	0	0.3	0.27	0.28	0.26	0.29	0	0.33	0	0	0.47	0.07	1.7	0	0.09	0.3	0.09	0	0.33	0.68	0	0	0	0.73	0	0.365	0.37	0	0.17	0	0.09	0	0	0	0	0	1.14	0	0
C88_C01H4G182540	0.22	0.2	0.18	0.39	0.4	0.18	0.54	0.37	0	0.11	0.14	0	0.07	0.21	0.13	0.38	0.17	0.08	0.17	0.29	0	0.42	0.11	0.14	0.13	0.11	0.14	0.22	0.18	0.17	0	0	0	0.14	0.2	0.17	0.09	0.07	0	0.14	0.2	0	0.42	0.21	0.14	0.15	0.24	0	0.17
C88_C01H4G183680	0.43	0.92	0.69	3.98	1.52	0.07	0.21	0.99	0.76	1.21	0.56	0.17	0.3	0.24	2.18	0.19	0.32	0.28	3.35	0.46	1.27	1.57	0.63	0.73	0.15	0.06	1.43	0.17	1.4	0.48	0.08	0	0.15	0.47	0.98	0.09	0	1.45	0	0.39	0	0.2	0.68	1.19	0	0.52	0.49	0.17	1.94
C88_C01H4G183990	8.08	0.32	0.38	0.25	0.63	7.53	0.67	0.2	1.05	0.71	0.44	8.51	6.03	0.44	1.51	0.17	1.24	3.42	0.81	9.54	7.95	2.17	0.35	0.34	2.45	2.05	0.99	0	0.19	0	0	0	0	0.32	0	0.16	0.14	0.35	0	0	0.11	0	0	0	0	0.24	0	0.12	0
C88_C01H4G184000	9.5	7.67	8.58	10.56	21.93	5.81	13.35	9.83	3.46	3.76	2.9	2.25	4.36	8.82	5.67	6.82	2.22	3.45	1.9	2.61	3.31	11.18	2.74	5.03	3.18	3.56	1.93	0.29	0.24	0	0	0	0	0	0.26	0.13	0	0.15	0	0	0	0.35	0.47	0	0.13	0.3	0.12	0.14	0
C88_C01H4G184080	7.2	0.76	1.52	39.45	17.42	2.67	4.26	2.51	2.13	0.56	0	0	0.34	1.76	0.64	1.93	4.81	1.26	4.56	2.61	1.06	2.13	2.52	1.43	1.62	0.57	3.87	0	0	0.43	0	0	0	0	0	0	0	0.38	0	0	0	0.44	0.3	0	0	0	0	0	0
C88_C01H4G184230	0.7	0.31	0.19	4.32	1.85	2.37	1.31	1.93	1.31	0.17	1.08	0.23	0.62	0.22	0.2	0.34	0.17	0.52	0.35	0.53	0.43	0.49	0	0.44	0.2	0.7	0	0	1.91	2.11	0	0	0	0.63	1.23	0.93	0.28	0	0.2	0.85	0	0.81	1.11	0	0.42	0	0.19	1.13	1.58
C88_C01H4G184360	1.98	3.18	1.9	7.54	2.62	0.93	4.92	3.76	4.3	4.86	3.12	2.19	3.34	5.69	7.55	6.49	3.99	1.75	3.87	2.57	2.57	1.67	3.07	5.21	2.2	2.37	2.75	0.19	0.16	0.45	0	0	0	0.36	0.35	0.355	0	0.2	0	3.96	0.18	4.15	0	0.73	0.36	0.2	0	0.19	3.59
C88_C01H4G184870	1.62	3.26	0.58	0.93	0.16	0.7	0.43	1.49	0.29	0.54	0	0.36	2.24	2.17	2.6	0.53	5.39	0	0.54	0.14	4.18	1.01	1.6	0.17	2.16	0.13	0.33	0	0.15	0	0	0	0	0.16	3.81	1.985	0	2.33	0.45	0.33	0	0	3.58	0.33	0	0.18	0.29	0.35	1.23
C88_C01H4G184960	1.12	0.38	1.01	0.14	0.49	0.44	0.11	0.23	2.36	0.31	4.02	0.28	1.74	0.65	1.42	0.41	1.36	0	15.04	0.43	1.69	0.79	1.34	0.39	0.48	0.73	1.04	0.13	0.34	0	0.88	0	0.49	0	0	0.15	0	0.42	0.47	0.25	0	2.12	0.22	0.13	0.25	0.99	0.46	0.41	0.32
C88_C01H4G185110	0	0.16	0.37	0	0	0	0	0	0.37	0	0.43	0.23	0.62	0	0.59	0	0.17	0.26	0	0	0	0.16	0.69	0.22	0.6	0	0	0	0	0	0	0	0	0.21	0.21	0.21	8.48	3.47	0.59	0.85	2.97	2.44	0.93	0	0	0.71	0	0.23	0.53
C88_C01H4G185570	1	1.05	1.16	0.23	0.98	0	0.8	0.18	0.18	0.5	0.93	0.56	0.59	0.1	0.28	0.16	1.33	1.11	0.42	0.6	0.21	0.31	0.91	0.31	0.95	0.33	1.55	0	0.18	0.13	0.1	0	0	0.6	0.1	0.12	0	0	0	0.3	0	0.26	0.09	0.1	0.1	0.11	0	0	0
C88_C01H4G185660	0.11	0.77	2.29	0.24	0.2	1.97	0.92	1.42	1.19	2.04	2.76	1.15	0.51	0.53	0.19	0.92	1.54	0.13	2.66	0.7	0.64	0.24	0.42	0.43	0.98	1.2	1.06	0	0	0	0	0	0	0	0	0	0	0	0	0	0	0	0	0	0	0	0	0	0
C88_C01H4G186200	0.92	0.62	0.99	5.88	4.36	1.33	3.59	0.89	1.49	1.26	1	0.93	1.23	0.29	0.26	0.45	0.81	0	0.46	0.24	0.43	0.76	0.11	0.15	0.13	0.92	0.57	0	0.13	0.17	0	0	0	0	0	0	0	0	0	0.14	0.14	0	0	0	0	0	0.13	0	0
C88_C01H4G186700	4.77	4.62	4.04	1.37	2.34	3.52	4.26	5.26	8.53	7.89	4.43	8.55	4.24	4.92	5.62	2.32	2.97	4.98	4.39	8.91	1.48	4.47	2.35	3.74	0.68	2.58	4.18	0.51	0	0	0	0	0	0	0	0	0	0.26	0.45	0	0	0	0	0	0	0	0	0	0
C88_C01H4G186870	0.08	0.23	0.14	0	0	0	0	0	0.27	0.13	0.08	0.34	0.15	0	0.57	0.06	0.25	0.09	0.06	0.13	0.31	0.24	0.19	0.08	0.22	0.44	0.16	0.08	0	0.1	0	0	0	0	0	0	0	0.84	1.14	0.08	0.61	0.3	0	0.08	0.08	0	0	0	0
C88_C01H4G187050	1.39	1.04	1.49	2.39	2.05	1.45	1.74	1.15	1.62	1.5	1.58	2.03	4.82	2.3	1.31	0.79	2.08	3.25	3.73	3.31	2.73	1.2	0.91	3.93	3.18	0.81	1.58	0	0	0	0	0	0	0	0	0	0	0	0	0	0.14	0	0	0	0	0	0	0	0
C88_C01H4G187060	0.51	0.29	0.29	0.37	0.13	0.11	0.23	0.18	0.29	0.38	0.07	0.22	0.13	0.13	0.49	0.42	0.38	0.4	0.49	0.56	0	0.46	0.54	0.14	0.06	0.27	0.34	0	0	0	0	0	0	0	0	0	0	0	0	0	0	0	0	0	0	0.07	0	0	0
C88_C01H4G187200	2.62	0.32	1.53	3.2	3.8	3.17	2.11	1.18	2.69	0.36	4.65	1.2	0.42	2.66	0.2	1.22	0.18	2.11	1.97	1.09	1.99	1.01	0.35	3.37	1.84	1.96	2.43	0.23	0	0	0	0	0	0.22	0	0.11	0	0	0	0	0.22	0.28	0.19	0	0	0.24	0	0	0
C88_C01H4G187260	3.87	2.06	3.56	2.46	1.51	3.25	1.92	2.64	2.11	4.79	1.74	3.67	3.24	3.64	3.82	2.03	3.15	3.21	2.74	1.7	5.07	0.48	2.69	1.66	5.07	0.81	4.44	0.11	3.82	0.26	0	0	0	0.05	0.25	0.15	0.07	0	0	0.05	0.1	0.13	0	0.05	0.15	0.17	0.05	0.11	0
C88_C01H4G187290	0.07	0	0	0	0	0	0	0	0	0	0	0	0	0.07	0	0	0	0	0.06	0	0	0	0	0	0	0	0	0	0	0	0	0	0	0	0	0	0	0	0	0	0	0	0	0.07	0	0.08	0.06	0	0
C88_C01H4G187630	0.77	2.33	0.93	0	1.37	1.81	3.72	0	1.86	0	0	0.78	1.03	1.43	0.33	1.41	1.15	1.28	1.45	3.84	1.79	2.44	2.57	0	0.99	0.29	2.15	0	0	0	0	0	0	0	0	0	0	0	0	0	0	0	0	0.36	0	0	0	0.37	0
C88_C01H4G187640	4.79	3.31	3.38	5.24	2.96	4.77	4.9	4.81	2.57	5.63	1.75	3.66	3.1	4.04	2.96	5.19	2.5	3.54	3.83	3.44	2.56	3.68	4.72	5.34	5.11	4.68	4.72	0.14	0	0.16	0	0	0	0.13	0.13	0.13	0.18	0.14	0.12	0.13	3.04	0	0	0.13	0.26	0	0.47	0.56	0.33
C88_C01H4G187660	0.31	0.42	0.5	1.28	1.09	0.97	1.24	2.05	0.5	0.46	0.29	0.62	0	0.57	0.53	0.23	0.92	0	0	0.47	0.57	0.44	0	0	0	0.7	0.29	0	0	0	0	0	0	0	0	0	0	0	0	0	0	0	0.25	0	0	0	0	0	0
C88_C01H4G187750	0.56	0.14	0.17	0	0	0.22	0.06	0	0.34	0.37	0.46	0.14	0.31	0.59	1.85	0	0.63	0.39	0.11	1.4	1.11	0	0.78	0.6	0.06	0	0.13	0	0	0	0	0	0	0	0	0	0	0	0	0	0	0	0	0	0	0	0	0	0
C88_C01H4G188370	0.97	1.09	1.3	0.67	1.72	1.01	0.52	0.27	0.78	0.72	1.2	0.65	1.44	0.9	0	3.07	2.18	3.23	0.49	1.24	1.51	4.11	4.55	4.27	6.95	0.73	1.2	0	0	0	0	0	0	0	0	0	0	0	0	0	0	0	0	0	0	0	0	0	0
C88_C01H4G188440	0.24	0.04	0.2	0.32	0.27	0.24	0.34	0	0.44	0.23	0.06	0.25	0.22	0	0.16	0.27	0.05	0	0.14	0.09	0.11	0.09	0.14	0.06	0.16	0.14	0.11	0	0	0.07	0	0	0	0	0	0	0	0	0	0	0	0	0.05	0.06	0.11	0	0.05	0	0
C88_C01H4G188460	1.03	0.31	0.18	0.24	0.1	0.18	0.46	0.47	0.83	0.6	0.21	0.46	0.81	2.01	0.97	0.33	0.77	1.9	0.69	0.79	1.48	4.58	1.77	1.94	0.98	0.51	0.21	0	0	0	0	0	0	0	0	0	0	0	0	0	0	0	0	0	0	0	0	0	0
C88_C01H4G188470	0.45	0.3	0.09	0	0.4	0.09	0.18	0.09	1.46	0.76	0	0.57	0.3	1.79	1.25	0.17	0.76	1.5	0.6	1.38	1.26	3.11	0.25	0.32	0.39	0.25	0.32	0	0	0	0	0	0	0	0	0	0	0	0	0	0	0	0	0	0	0	0	0	0
C88_C01H4G188730	0	0	0	0	0	0	0	0	0	0	0	0	0	0	0	1.22	0	0	0	0	0	0	0	0	0	0	0	0	0	0	0	0	0	0.43	0	0.215	0.29	0	0	14.33	0	0	0	0.88	0	0	0	0.23	0
C88_C01H4G188810	0.12	0.38	0.45	0.29	0.19	0.22	0.27	0.23	0.13	0.12	0.03	0.06	0.11	0.09	0.26	0.39	0.7	0.52	0.28	0.45	0.78	0.52	0.92	0.15	0.67	0.28	0.63	0	0.18	0.04	0	0	0	0	0	0	0.08	0.06	0	0	0	0	0.02	0	0.08	0	0.03	0.03	0
C88_C01H4G188860	0.63	0.3	0.22	0.83	0.71	0.14	0.29	0.3	0.65	0.8	0.91	0.63	0.72	1.25	0.46	0.2	0.4	0.4	0.74	0.48	1.16	5.54	0.13	0.34	0.77	0.74	1.41	0	0.07	0	0	0	0	0.32	0	0.16	0.11	0.18	0	0	0	0	0	0	0.08	0	0.15	0.17	0.2
C88_C01H4G188920	0	0	0.04	0.05	0.13	0.16	0.04	0.12	0	0.04	0.09	0.1	0	0.09	0	0	0	0	0.08	0.04	0.14	0	0	0.05	0.09	0	0.09	0	0	0	0	0	0	0	0	0	0	0	0	0	0	0	0	0	0	0	0	0	0
C88_C01H4G188930	1	1.63	1.26	0.74	1.58	0.61	1.32	0.89	1.84	2.18	1.86	0.72	1.46	1.52	2.61	1.25	2.03	1.26	2.42	2.34	3.45	1.76	3.48	1.01	3.49	1.44	1.39	0	0	0	0	0	0	0	0	0	0	0	0	0	0	0	0	0	0	0	0	0	0
C88_C01H4G188940	0.07	0.16	0.08	0.07	0.17	0.15	0.09	0.06	0.15	0.25	0.09	0.07	0.06	0.22	0.16	0.1	0.16	0.05	0.23	0.25	0.2	0.12	0.14	0.2	0.18	0.09	0.2	0.02	0.02	0.03	0	0	0	0	0	0	0	0	0	0	0	0.05	0	0	0	0	0.06	0.05	0.05
C88_C01H4G188960	1.38	1.6	1.51	3.35	1.66	2.25	3.01	1.97	1.11	1.3	1.74	1.26	1.67	1.28	1.38	2.19	1.59	1.66	1.13	1.82	1.05	1.23	0.83	1.3	1.93	2.15	1.39	0	0	0	0	0	0	0	0	0	0	0	0	0	0	0	0	0	0	0.13	0	0	0
C88_C02H1G000280	0.33	0.07	0.17	0	0.19	0.25	0.26	0.18	0	0.32	0.2	0.66	0.39	0.3	0.09	0.32	0.08	0.12	0.24	0.33	0.3	0.08	0.24	0.31	0.37	0.08	0.1	0.1	0.09	0.24	0	0	0	0.1	0.1	0.1	0	0.11	0.18	0.2	0.39	0	0.86	0	0.1	0	0.26	0.1	0.74
C88_C02H1G000330	0	0	0	0	0	0	0	0	0	0	0	0	0	0	0	0	0	0	0	0	0	0	0	0	0	0	0	0	0	0	0	0	0	0	0	0	0	0	0	0	0	0	0	0	0	0	0	0	0
C88_C02H1G000990	0	0.08	0	0	0	0	0	0	0.1	0	0.23	0	0	0	0	0	0	0	0	0	0	0	0	0	0	0	0	0	0	0	0	0	0	0	0	0	0.15	0	0.1	0	0	0	0	0.11	0	0	0.1	0	0
C88_C02H1G001200	0	0	0.13	0	0	0	0	0	0	0	0	0.34	0	0	0	0.12	0	0	0	0	0	0	0	0	0	0	0	0	0	0	0	0	0	0	0	0	0	0	0	0	0	0	0	0	0	0	0.14	0	0
C88_C02H1G001260	0	0	0	0	0	0	0	0	0	0	0	0	0	0	0	0	0	0	0	0	0	0	0	0	0	0	0	0	0	0	0	0	0	0	0	0	0	0	0	0	0	0	0	0	0	0	0	0	0
C88_C02H1G001650	0	0.11	0	0	0.14	0.12	0	0	0	0.24	0	0.16	0	0	0	0.12	0	0	0	0	0	0	0	0	0	0	0	0.15	0	0	0	0	0	0	0	0	0	0	0	0.14	0	0	0	0	0	0	0	0.15	0
C88_C02H1G001690	0	0	0	0.16	0	0	0	0	0.12	0	0	0	0	0	0.13	0.11	0	0	0.11	0	0	0	0	0	0	0	0	0	0.12	0	0	0	0	0	0.27	0.135	0	0	0	0	0	0.18	0	0	0	0	0	0.15	0.34
C88_C02H1G001700	0	0	0	0	0.12	0	0.11	0	0	0	0	0	0	0	0	0.1	0	0	0	0	0	0	0	0	0.11	0	0	0	0	0	0	0	0	0	0	0	0	0	0	0	0	0	0	0	0	0	0.11	0	0
C88_C02H1G001930	0.17	0.44	0.4	0.85	0.73	0.52	1.2	1.23	0.27	0.99	0.31	0.83	0.44	0.46	0.84	0.48	0.49	0.37	0.12	0.76	0.46	0.47	0.24	0.62	0.57	1.36	0.61	0	0	0	0	0	0	0	0	0	0	0	0.14	0	0	0	0	0	0.3	0	0	0	0
C88_C02H1G001990	0	0	0.6	0.51	0.87	0.19	0	1.64	1.39	0.37	0	0	0.22	1.15	0.42	2.52	0.37	0.55	0.74	0.57	0.46	6.26	2.92	0.93	1.7	2.78	2.29	1.91	0	0.28	0	0	0	0.45	0.22	0.335	0.9	1.47	0	0	0.45	2.59	0.39	0.23	0.45	0.5	0	0.48	0.56
C88_C02H1G002090	0.1	0.4	0	0	0	0	0	0.08	0	0.07	0	0	0.09	0.09	0	0	0.15	0	0	0.08	0.09	0	0.37	0	0.09	0.15	0	0	0	0	0	0	0	0	0	0	0	0	0	0	0.54	0	0.08	0	0	0	0.16	0	0
C88_C02H1G002200	0.06	0.12	0.19	0	0.05	0.09	0.05	0.24	0.09	0	0.16	0.06	0	0	0	0.04	0.04	0	0.09	0.09	0.11	0.04	0.22	0.06	0	0	0	0	0	0	0	0	0	0	0	0	0	0	0	0	0	0	0	0	0	0	0	0	0
C88_C02H1G002300	0	0	0	0	0	0	0	0	0	0	0	0	0	0	0	0	0	0	0	0	0	0	0	0	0	0	0	0	0	0	0	0	0	0	0	0	0	0	0	0	0	0	0	0	0	0	0	0	0
C88_C02H1G002610	0.43	0.22	0.17	0	0.19	0.42	0.09	0	0.69	0.4	0.1	0.11	0.29	0	0.18	0.23	0.16	0.12	0.32	0	0.1	0.23	0.32	0.1	0.28	0.72	0.1	0	0	0	0	0	0	0	0	0	0	0	0	0	0	0	0	0	0	0	0	0	0
C88_C02H1G002720	0	0	0.11	0	0	0	0	0	0	0.1	0	0	0.12	0	0	0	0.1	0	0	0	0	0	0.1	0.12	0.11	0	0	0	0	0	0	0	0	0	0	0	0	0	0	0	0	0	0	0	0	0	0	0	0
C88_C02H1G002800	0.51	0.26	0.27	0.7	0.25	0.62	0.99	1.3	0.5	0.63	0.37	0.62	0.7	0.57	0.43	1.23	0.34	0.25	0.59	0.6	0.42	0.55	0.79	1.11	0.48	0.55	0.57	0.11	0.09	0	0	0	0	0	0.1	0.06	0.14	0.11	0.09	0.31	0.1	0.2	0.09	0	0.15	0.23	0.23	0	0.13
C88_C02H1G002840	0	0	0	0	0	0	0	0	0	0	0	0	0	0	0	0	0	0	0	0	0	0	0	0	0	0	0	0	0	0	0	0	0	0	0	0	0	0	0	0	0	0	0	0	0	0	0	0	0
C88_C02H1G003330	0	0	0	0	0	0	0	0	0	0	0	0	0	0	0	0	0	0	0	0	0	0	0	0	0	0	0	0	0	0	0	0	0	0	0	0	0	0	0	0	0	0	0	0	0	0	0	0	0
C88_C02H1G003590	0	0	0.03	0.04	0.07	0	0.06	0	0	0	0	0.04	0.03	0.03	0	0	0.03	0.04	0.03	0	0	0.03	0	0	0	0	0	0.79	0.33	0.84	0	0	0	0.07	0.33	0.2	0.13	0.29	0.19	0.2	0.17	0.22	0.74	0.27	0.13	0.04	0.15	0.07	0.34
C88_C02H1G004020	0	0	0	0	0	0	0.12	0	0	0	0	0	0	0	0	0	0	0	0	0	0	0	0	0	0	0	0	0	0	0	0	0	0	0	0	0	0	0	0	0	0	0	0	0	0	0	0	0	0
C88_C02H1G004080	0.48	1.33	0.99	0.78	0.42	0.43	0.6	0.91	1.1	0.82	0.57	0.76	0.73	0.25	0.58	0.8	1.18	0.3	0.67	1.36	0.64	0.67	0.96	0.39	0.53	0.72	0.7	0	0	0	0	0	0	0.06	0	0.03	0	0	0	0	0	0.08	0	0	0	0	0	0	0
C88_C02H1G004250	0	0	0	0	0	0	0	0	0	0	0	0	0	0	0	0	0	0	0	0	0	0	0	0	0	0	0	0	0	0	0	0	0	0	0	0	0	0	0	0	0	0	0	0	0	0	0	0	0
C88_C02H1G004290	0	0.66	0	1.01	0	0.38	0.39	0	0	2.18	0.91	1.97	0.43	0.45	0.41	0.36	0.36	0	0	0.75	0.91	0	0	0.46	0.84	1.46	0.45	0	0	0	0	0	0	0	0	0	0	0	0	0	0	0	0	0	0	0	0	0	0
C88_C02H1G004360	0	0	0	0	0.21	0.06	0	0.07	0	0	0	0.08	0.14	0	0.07	0.06	0.06	0.18	0.06	0.06	0.07	0	0.24	0	0.07	0	0.07	0	0	0	0	0	0	0	0	0	0	0	0	0	0	0	0	0	0	0.08	0	0	0
C88_C02H1G004420	1.02	0.44	1.1	0.06	0.33	0.63	0.57	0.39	0.52	0.81	0.98	0.75	1.02	1.3	1.21	0.38	1.04	1.51	1.1	0.93	1.27	0.57	0.67	0.67	1.65	0.63	0.95	0.06	0	0.07	0	0	0	0.03	0	0.015	0.08	0.03	0.03	0.06	0	0	0	0.06	0.08	0	0.1	0	0
C88_C02H1G004540	0.16	0.04	0	0	0.14	0	0	0	0	0	0.1	0	0	0.1	0.04	0	0.24	0	0.04	0.04	0.05	0.04	0.04	0	0	0	0.05	0	0	0	0	0	0	0	0.09	0.045	0	0	0	0	0	0	0	0.05	0	0	0.04	0.05	0
C88_C02H1G004550	0.51	0.42	0.66	0.26	0.28	0.4	0.66	0.63	0.61	0.89	0.59	0.51	0.84	0.47	0.48	0.46	0.52	0.42	0.71	0.29	0.59	0.67	0.37	0.12	0.32	0.33	0.47	0	0	0	0	0	0	0	0	0	0	0	0	0	0	0	0	0	0	0	0	0	0
C88_C02H1G004560	0.16	0.16	0.31	0.32	0.69	0.37	0.76	0.58	0.25	0.64	0.44	0.24	0.28	0.07	0.07	0.46	0.53	0.09	0.35	0.6	0.15	0.22	0.23	0.15	0.2	0.29	0.15	0	0	0	0	0	0	0	0	0	0	0	0	0.21	0.07	0	0	0	0	0.08	0	0	0
C88_C02H1G004570	0	0.04	0	0	0	0.05	0	0.11	0	0	0	0.07	0	0	0.06	0	0	0	0.05	0.05	0	0	0.05	0	0	0	0	0	0	0	0	0	0	0	0	0	0	0	0	0	0	0	0	0	0	0	0	0	0
C88_C02H1G004590	1.21	1.06	0.93	0.59	0.74	1.03	0.51	0.48	0.68	0.98	0.83	0.53	0.89	0.63	0.58	0.38	0.78	1.16	0.71	1.2	1.12	0.59	0.7	0.49	0.94	0.55	1.02	0	0	0	0	0	0	0.14	0.09	0.115	0	0	0.04	0	0.05	0	0.04	0	0	0	0	0	0
C88_C02H1G004680	0.36	0.14	0.17	0.07	0	0	0.23	0.12	0	0.05	0	0.07	0.06	0	0	0.05	0	0.08	0.11	0.16	0.13	0.15	0.32	0	0	0	0	0	0	0	0	0	0	0	0	0	0	0	0	0	0	0	0	0	0	0	0	0	0
C88_C02H1G004700	2.82	3.25	4.05	6.65	3.92	4.42	4.37	3.17	3.25	5.11	4.87	2.85	5.02	3.18	2.74	3.09	3.62	1.12	3.34	3.54	3.75	3.12	3.58	1.33	3.8	4.68	3.93	0	0	0	0	0	0	0	0	0	0	0	0	0	0	0	0	0	0	0	0	0	0
C88_C02H1G004780	0.77	1.16	1.35	0.45	0.55	0.83	0.5	0.36	0.43	1.29	0.27	0.87	0.39	0.76	1.68	0.46	1.69	1.17	1.02	1.69	2.46	0.68	0.68	1.32	1.94	0.83	1.21	0	0	0.05	0	0	0	0	0	0	0	0	0	0.04	0.13	0.06	0.11	0.09	0	0	0	0	0
C88_C02H1G004920	0	0	0	0	0	0	0	0	0	0	0	0	0	0	0	0	0	0	0	0	0	0	0	0	0	0	0	0	0	0	0	0	0	0	0	0	0	0	0	0	0	0	0	0	0	0	0	0	0
C88_C02H1G004930	0	0	0	0	0	0	0	0	0	0	0	0	0	0	0	0	0	0	0	0	0	0	0	0	0	0	0	0	0	0	0	0	0	0	0	0	0	0	0	0	0	0	0	0	0	0	0	0	0
C88_C02H1G005060	0.35	0.18	0.21	1.27	0.23	0.48	0.49	0.87	0.35	0.72	0.33	0.44	1.01	0.33	0.6	0.06	0.2	0	0.26	0.94	0.41	0.49	0.26	0.25	0.15	0.39	0.33	0	0	0	0	0	0	0	0	0	0	0	0	0	0	0	0	0	0	0	0	0	0
C88_C02H1G005080	0.07	0.05	0	0	0	0.17	0	0	0	0.11	0	0	0.06	0.2	0	0	0.11	0	0.05	0.06	0.07	0.05	0.05	0	0	0	0	0	0	0	0	0	0	0	0	0	0	0.07	0	0	0	0	0	0	0.07	0	0	0.07	0
C88_C02H1G005300	0.48	2.1	1.26	0.87	1.49	0.38	2.13	2.3	1.26	1.89	1.34	1.34	1.07	0.45	1.74	1.23	2.98	0.93	1.18	1.2	0.67	1.44	1.43	0.68	1.66	1.63	2.24	0	0.1	0.14	0	0	0	0	0	0	0.44	0	0	0.11	0	0	0.19	0	0	0.24	0	0	0
C88_C02H1G005590	5.32	7.42	5.59	6.33	4.71	5.77	5.1	4.23	6.42	8.08	7.6	5.98	5.28	6.08	6.43	2.84	7.19	6.34	7.09	9.39	6.09	3.89	5.75	6.75	5.44	6.44	6.27	0	0	0	0	0	0	0	0	0	0	0	0	0	0	0	0	0	0	0	0	0	0
C88_C02H1G005760	1.02	0.57	0.41	0	0.45	0.66	0.95	0.56	1.36	1.39	1.1	0.68	1.21	1.26	1.44	0.37	1.9	0.94	0.89	1.43	2.68	0.48	0.25	0.16	0.73	2.54	0.47	0	0	0	0	0	0	0.31	0	0.155	0	0	0	0	0	0	0	0	0	0	0	0.16	0
C88_C02H1G006080	0	0	0	0	0	0	0	0.13	0	0	0.14	0.15	0	0	0.26	0	0	0	0	0	0	0	0	0.14	0	0	0.14	0	0	0	0	0	0	0	0	0	0	0	0	0	0	0	0	0	0.14	0	0.12	0	0
C88_C02H1G006170	0	0	0	0	0	0	0	0	0	0	0	0	0	0	0	0	0	0	0	0	0	0	0	0	0	0	0	0	0	0	0	0	0	0	0	0	0	0	0	0	0	0	0	0	0	0	0	0	0
C88_C02H1G006290	0.18	0	0	0	0	0	0	0	0	0	0	0	0	0	0	0	0	0	0	0	0	0	0	0	0	0	0	0	0	0	0	0	0	0	0	0	0	0	0	0	0	0	0	0	0	0	0	0	0
C88_C02H1G006500	0.13	0	0.11	0	0.12	0	0	0.11	0.16	0	0.12	0.14	0	0.06	0.06	0.05	0	0.22	0.05	0	0	0	0	0.13	0.17	0.05	0.06	0.65	0.05	0.08	0	0	0	0	0	0	0	0.27	0.17	0.12	0.18	0.16	0.05	0	0.12	0	0	0.06	0
C88_C02H1G006510	0	0	0.03	0	0	0	0	0	0	0	0	0	0.03	0	0.03	0	0	0	0	0	0.04	0	0	0	0	0.03	0	0	0.03	0	0	0	0	0	0	0	0	0	0	0	0	0	0	0	0	0	0	0	0
C88_C02H1G006550	0.64	1.28	0.9	0.2	0.26	0.31	0.94	0.53	0.87	0.95	0.46	0.79	0.65	0.77	0.62	0.36	2.16	0.54	1.22	1.87	2.05	0.86	0.4	0.74	1.13	0.55	1.59	0	0	0	0	0	0	0	0	0	0.06	0	0	0	0	0	0	0	0	0	0.08	0	0
C88_C02H1G006790	1.65	0.69	0.17	0	0	1.29	0	1.19	5.63	1.69	2.87	4.98	7.69	1.15	0.35	0	0.31	0.91	1.24	0.31	0.96	0.29	0	0.58	0.18	4.16	1.15	0	0	0	0	0	0	0	0	0	0	0	0	0	0	0	0	0	0	0	0	0	0
C88_C02H1G006920	17.25	6.08	9	12.45	20.59	6.75	7.62	7.13	10.06	4.82	21.62	27.39	6.14	13.2	7.69	6.29	7.09	26.73	10.38	7.25	9.21	6.37	5.42	15.02	8.87	10.98	10	0	0.35	0.49	0	0	0	0	0.38	0.19	0	0	0	1.18	0.39	0.5	0.69	0	0.39	0.44	0.7	0.42	0
C88_C02H1G006970	0.83	0.69	0.41	0.74	0.73	0.56	1.24	0.51	0.33	0.31	0.67	0.52	0.73	1.15	1.14	0.68	0.46	0.57	0.7	0.87	0.67	0.87	0.61	0.49	0.88	1	0.29	0	0.17	0	0	0	0	0.09	0	0.045	0	0	0	0.09	0	0.12	0	0.1	0	0	0	0	0
C88_C02H1G007050	0	0	0	0	0	0	0.1	0	0	0	0	0	0	0	0	0	0.09	0	0	0	0	0	0	0	0	0	0	0	0	0	0	0	0	0	0	0	0	0	0	0	0	0	0	0	0	0	0	0	0
C88_C02H1G007070	0	0	0	0	0	0	0	0	0	0	0	0	0	0	0	0	0	0	0	0	0	0	0	0	0	0	0	0	0	0	0	0	0	0	0	0	0	0	0	0	0	0	0	0	0	0	0	0	0
C88_C02H1G007220	0.26	0	0.42	0.27	0.93	1.03	0.42	0.22	0.42	1.76	1.22	3.17	0.47	0.97	0.22	0.76	0.2	0.87	1.38	0.8	1.22	0.18	0.19	0.49	0.67	0.98	0.49	0	0	0	0	0	0	0	0.23	0.115	0	0	0	0.24	0.72	0.31	0	0	0	0	0.21	0	0
C88_C02H1G007250	0	0.14	0.08	0.21	0	0	0.17	0.26	0.08	0.23	0.19	0.21	0	0	0	0	0.08	0	0	0.24	0.19	0.07	0.08	0	0	0.23	0	0	0	0	0	0	0	0	0	0	0	0	0	0	0	0	0	0	0	0	0	0	0
C88_C02H1G007300	0	0	0	0	0	0	0.4	0	0	0	0	0	0	0	0	0	0	0	0	0	0	0	0	0	0	0	0.23	0	0	0.28	0	0	0	0	0	0	0.3	0	0	0	0.23	0	0	0	0	0	0.4	0	0
C88_C02H1G007390	2.27	1.52	2.73	5.55	3.26	3.1	3.41	5.16	5.93	3.38	1.32	3.43	1.51	2.37	5.05	2.89	1.48	0.31	2.35	1.95	1.32	1.79	1.88	2.4	0.97	2.12	1.05	0	0	0	0	0	0	0	0.25	0.125	0	0	0	0.26	0	0	0	0.26	0	0	0	0	0
C88_C02H1G007400	0.29	0.19	0	0	0.25	0	0	0.24	0.46	0	0.27	0.58	0.51	0.53	0.73	0.21	0.21	0	0	0	0	0	0.21	0	0.24	0	0.26	0	0	0.32	0	0	0	0	0	0	0	0	0	0	0	0	0.45	0	0	0	0	0	0
C88_C02H1G007430	4.63	3.5	5.58	1.19	5.63	7.25	6.51	9.58	6.52	3.45	4.84	6.42	2.06	1.07	0.98	5.91	12.12	3.2	6.54	1.33	4.3	6.52	3.85	4.91	3.48	13.44	11.82	0	0	0	0	0	0	0	0	0	0	0	0	1.05	0	0	0	0.54	2.1	0.58	1.41	0	0
C88_C02H1G007500	1.13	0	0	0	0	0.44	0.09	0	0.18	0.34	0.21	0.34	0.2	0.21	0	0.08	0.08	0	0.08	0.09	0	0	0	0.11	0.29	0.25	0.31	0.22	0	0	0	0	0	0	0	0	0	0.11	0.09	0	0	0	0.18	0.1	0	0	0.09	0.22	0
C88_C02H1G007630	0.12	0	0.1	0	0	0.1	0	0.1	0.29	0.18	0	0	0.11	0	0.31	0	0	0	0.18	0.47	0	0	0	0.11	0.1	0.09	0	0	0	0	0	0	0	0	0	0	0	0	0	0	0	0	0	0	0	0	0	0	0
C88_C02H1G007700	0	0	0	0	0.13	0	0	0	0	0	0	0	0	0.28	0	0	0	0	0	0	0	0.1	0.11	0	0	0	0	0	0	0	0	0	0	0	0	0	0	0	0	0	0	0	0	0	0	0	0	0	0
C88_C02H1G008320	1.27	0.57	0.51	0.87	0	0.99	0	3.49	1.36	7.23	0.2	1.49	10.89	1.57	18.1	4	8.36	1.64	0.79	1.61	6.67	14.85	0.78	0.6	0.36	10.59	1.18	0	0	0	0	0	0	1.91	0	0.955	1.28	0	0	0	0.19	0	0	0.59	0.19	0.43	2.06	0.2	0
C88_C02H1G008380	0.48	0	0	0.49	0.21	0.84	0	0.2	0.19	0.18	1	1.44	0	1.33	0.41	0.26	0.54	1.19	0	1.55	0	0.08	0.26	0.11	0.61	0.27	0	2.42	2.05	1.48	0	0	0	0.32	0.53	0.425	0.14	0.47	1	1.3	0	0.7	0.28	0.88	0.32	0	2.62	0.35	0.81
C88_C02H1G009380	0.26	1.59	2.11	0.54	0.58	0.51	0.74	0.11	0.64	0.49	0.73	0.4	0.23	0.49	1.79	0.58	0.79	0.58	0.3	4.02	0.37	1.48	0.78	0.5	0.68	1.68	1.95	0.13	0	0.15	0.47	0	0.12	0.12	0.12	0.43	0.16	0.26	0	0.12	0	0.46	0	0.12	0.12	0	0.64	0.13	0.6
C88_C02H1G010650	1.78	0.86	4.91	0.26	0.9	2.79	0.41	0.42	0.21	0.38	1.89	4.37	0.91	2.13	4.76	0	6.67	10.44	2.88	9.55	12.55	0.36	10.74	5.04	3.5	0.19	1.89	0.49	0	0.58	0	0	0	0.46	0	0.23	0	0	0.21	0	0	0	0	0	0	0	1.66	0	0
C88_C02H1G010780	0	0.74	0.18	1.14	0.39	3.1	1.06	0.91	1.42	0.98	0	0.44	0	0.61	1.31	0.16	0.16	0	0.66	1.85	0	0.15	0	0.41	0	0.16	0.2	2.55	1.08	1.99	1.58	0	0.19	1	1.36	0.48	0.8	1.31	1.85	1.8	2.6	1.28	0.53	1.02	1.2	2.89	0.72	2.35	3
C88_C02H1G010930	0.39	0.74	0.42	0.4	0.29	0.2	0.84	0.59	1.26	0.78	0.61	0.33	0.81	0.79	1.77	0.67	0.88	0.79	0.34	0.35	0.24	0.83	1.2	0.25	0.73	1.12	1.33	1.57	1.23	0.96	0.93	0	0.57	0.71	1.03	0.07	0.63	2.07	1.1	1.31	1.72	1.52	0.78	1.27	1.06	1.25	1.01	1.39	0.44
C88_C02H1G011250	0.76	1.47	0.97	3.27	4.48	3.55	2.98	2.94	1.7	1.41	2.88	2.52	0.81	0.98	0.71	1.49	1.53	1.59	1.25	0.98	1.05	1.17	1.01	0.93	1.23	2.04	1.97	0	0	0	0	0	0	0	0	0	0	0.08	0	0	0	0	0	0	0	0	0	0	0
C88_C02H1G011350	10.83	5.16	0.84	1.44	5.87	1.37	0.56	0.29	0.56	1.3	1.3	1.41	4.04	0.65	0.59	1.02	4.96	4.25	4.21	0.53	0	9.83	0.52	9.87	2.7	3.14	0.32	0	0.29	0	0	0	0	6.96	0	3.48	0	0.35	0	0.32	0.32	0	0	0	0	0	0	0.34	0
C88_C02H1G011420	8.48	33.84	34.42	26.73	33.56	12.72	22.71	33.33	9.48	11.93	10.72	5.7	6.92	3.72	11.2	39.19	53.89	17.74	11.7	11.17	9.19	43.6	66.16	15.98	16.17	21	26.46	0	0	0	0	0	0	0	0	0	0	0	0	0	0	0	0	0	0	0	0	0	0
C88_C02H1G011430	12.77	29.02	26	14.31	32.46	7.86	24.09	19.67	8.22	7.49	5.33	4.99	2.84	2.07	8.54	23.16	51.28	12.19	14.77	16.1	15.27	29.08	67.44	10.97	31.75	12.19	24.58	0	0.13	0	0	0	0	0	0.42	0.21	0	0	0	0	0	0	0	0	0	0	0	0	0
C88_C02H1G011440	16.12	10.65	12.35	14.85	15.98	15.66	16.86	16.56	15.13	13.82	11.34	14.28	14.55	19.94	9.33	9.79	17.7	14.86	12.86	17.17	14.74	12.02	13.53	15.18	13.61	14.44	16.54	0	0	0	0	0	0	0	0	0	0	0	0	0	0	0	0	0	0	0	0	0	0
C88_C02H1G011450	8.41	7.19	8.17	8.78	7.07	7.97	7.47	7.65	7.35	7.47	6.65	7.95	7.29	7.03	7.98	6.25	6.79	7.11	8.33	8.14	8.73	6.69	6.17	7.43	6.54	7.12	9.5	0.05	0	0	0	0	0	0	0	0	0	0	0	0	0	0	0	0	0	0	0	0	0
C88_C02H1G012100	0.61	0.41	0.16	8.57	1.97	0.63	1.95	0.84	0.33	0.3	0.19	0	0.36	1.13	0.17	0.3	0.76	0.22	0.61	0.15	2.07	5.13	0.45	1.91	0.87	8.04	5.45	0	0	0	0	0	0	0.18	0.71	0.445	0	0	0	0.37	0	0	0.32	0.37	0	0.41	0.16	0	0.46
C88_C02H1G012140	1.47	2.02	1.52	1.51	1.73	1.92	1.35	1.79	2.53	2.19	1.56	2.26	1.74	1.75	1.84	1.53	2.98	2.09	2.32	3.53	1.88	1.23	1.55	1.05	1.56	2.2	1.1	0	0.17	0	0	0	0	0	0	0	0	0	0	0	0	0	0	0	0	0	0	0	0
C88_C02H1G013830	2.23	2.09	2.14	2.45	1.58	2.32	2.03	3.19	4.78	3.43	2.62	2.1	2.51	2.07	2.39	5.09	1.89	1.31	2.35	3.18	1.66	4.39	4.94	2.94	2.42	3.34	2.07	0.72	0.12	0	0.13	0	0.26	0.4	0	0	0	0.29	0	0.41	0.41	0	0.47	0.69	1.07	0.15	0.24	0.43	0
C88_C02H1G014200	5.32	9.07	12.16	0.84	0.72	1.92	4.6	17.61	4.28	25.31	9.12	17.75	22.94	18.24	9.73	1.19	4.59	11.78	3.39	7.2	6.47	7.78	6.05	65.54	8.78	21.46	12.54	0	0	0	0	0	0	0	0	0	0	0	0	0	0	0.48	0	0	0	0	0	0	0
C88_C02H1G014360	0	0	0	0	0.17	0	0.15	0.32	0.31	0	0	0	0.34	0.18	0.33	0	0	0	0.14	0	0	0.68	0	0	0.66	1.01	0.18	5.19	0	0	1.89	0	0	3.3	0	0.83	0.7	7.06	0.16	1.05	3.32	2.46	0.31	0.71	0.17	2.13	0.31	1.12	0
C88_C02H1G014810	0.37	0.27	0.2	0.13	0.11	0.13	0.69	0.61	0.3	0.24	0.11	0.12	0.33	0.46	0.21	0.06	0.18	0.09	0.22	0.22	0.23	0.29	0.06	0.15	0.07	0.25	0.3	0	0.03	0	0	0	0	0	0.04	0.04	0	0	0	0	0.04	0	0	0	0	0	0.03	0	0
C88_C02H1G014980	0	0.08	0.46	0.35	0.5	0	0.55	0.28	0.83	0.09	0.11	0.12	0.2	0.21	0.39	0.25	0.09	0.13	0.17	0.44	0.42	1.77	0.84	0.11	0.59	0.94	0.11	4.18	1.5	0.64	0.41	0	0.6	1.45	0.3	1.11	2.63	1.47	0.67	1.87	2.28	0.93	2	1.37	2.58	0.58	0.19	1	1.04
C88_C02H1G015370	0	0	0	0	0	0	0	0	0	0	0	0	0	0	0	0	0	0	0	0	0	0	0	0	0	0	0	0	0	0	0	0	0	0	0	0	0	0	0	0	0	0	0	0	0	0	0	0	0
C88_C02H1G015900	0.44	0.37	0.26	0.68	1.36	0.09	0	0.27	0.09	0	0.1	0.33	0	0.1	0.19	0.16	0.41	0.49	0.33	0.5	0	0.77	0.4	0.52	0.28	0.41	0.41	6.23	2.33	0	0	0	0	0.1	0.87	0.485	0	0	0	0.1	0	0	0	0.1	0	0.11	0.09	0	0
C88_C02H1G017620	3.73	3.91	5.42	0.96	4.94	4.19	3.37	3.28	3.56	2.6	3.24	2.82	3.52	2.81	6.92	1.87	14.62	3.87	5.43	3.56	9.52	1.8	2.58	1.54	5.19	3.49	10.59	0.67	0.19	0	2.92	0	1.43	0.84	1.23	1.26	0.28	0.69	0.39	1.06	0.42	2.17	0.93	1.29	1.26	1.41	1.14	1.35	0.53
C88_C02H1G017980	8.39	10.79	7.01	3.96	3.71	3.83	3.93	1.45	6.47	8.07	4.87	5.99	6.53	5.84	6.23	0.76	4.96	4.64	7.36	9.35	5.84	1.72	4.65	2.3	3.9	5.49	2.59	0.34	0.29	0.39	0.94	0	0.92	0.32	0.92	1.51	0	0.35	0.59	0	0	0.41	0	0	0.95	0	1.42	0.34	0.79
C88_C02H1G018030	0.12	0.45	0.68	0.12	0.43	0.66	0.68	2.1	0.19	0.95	0.06	0.43	0.32	0.06	0.05	0.35	0.36	0.13	0.41	0.05	0.28	0.17	0.31	0.63	0.16	0.68	0.39	0.99	0.45	0.68	0	0	0	0.22	0.21	0.215	0.07	0.12	0	0.06	0	0.21	0.29	0.28	0.88	0.06	0.54	0.23	0
C88_C02H1G018210	9.74	9.68	5	6.03	12.41	16.16	4.69	4.19	8.15	16.83	14.84	18.47	10.75	16.64	9.26	8.53	4.66	8.63	8.8	5.06	13.03	9.05	4.32	15.41	4.01	4.09	5.79	1.5	0.32	1.32	0	0	0	1.76	1.03	1.395	8.51	4.26	7.86	1.77	1.42	2.27	2.17	1.08	0.71	2.36	2.54	1.13	0
C88_C02H1G018560	2.94	11.52	10.15	43.3	7.79	58.47	6.35	1.03	5.54	16.98	16.04	17.53	12.55	7.65	0.77	8.07	4.73	14	1.95	0.6	1.78	1.11	18.85	8.61	6	7.61	9.12	13.72	92.57	25	0	0	0	0.2	0.4	0.3	0.14	7.4	0.85	20.97	3.8	8.02	6.73	0.1	1.23	0.68	2.48	1.31	0
C88_C02H1G018690	2.83	0.24	0	1.09	0.31	0.28	0.57	3.37	0.28	4.35	0.16	0	0.47	0.16	0	0.13	0.26	2.16	8.66	0	4.44	0.12	0.13	0.33	0	0	3.29	0	1.3	0	0	0	0	0.16	0	0.08	0	0.35	0	0.16	0	0	1.13	0.16	0	0.18	0.14	0	9.23
C88_C02H1G019180	0.96	0.36	0.09	0.22	0.09	0.08	0.26	0	0.43	0	0.1	0.75	0.38	0.2	0.18	0.23	1.28	1.3	0.56	0.9	1.29	0	1.34	0.4	0.09	0.08	0.2	0	0	0	0	0	0	0	0.09	0.045	0.39	0	0	0	0	0	0	0	0	0	0.09	0	0
C88_C02H1G019320	0	0	0.21	0	0.24	0	0	0	0.64	0	0.25	0.81	0.95	0.25	2.26	0	0.2	0.3	0	0	0.5	0.19	2.76	0	0.69	0.2	0	0	0	0	0	0	0	0	0	0	0	5.3	0.22	2.18	7.76	3.11	0.21	0	0	5.39	0	1.81	2.42
C88_C02H1G019630	3.33	27.2	10.56	5.97	0	6.45	1.41	10.31	0.71	15.29	5.05	18.93	2.81	4.56	1.64	8.45	0.39	9.52	5.81	4.02	0.82	3.33	13.74	31.89	0.9	3.55	1.47	0	0.14	0.2	0	0	0	0	0	0	0	0	0	0.16	0	0	0	0.32	2.54	0	1.86	0	0
C88_C02H1G019650	1	1.62	1.31	3.96	0.75	1.17	1.66	6.82	0.06	1.85	0.33	0.36	0.13	0.73	0.24	0.62	0.58	0.63	1.12	0.6	0.53	0.8	0.26	1	4.02	4.9	2.38	0.27	0.17	0.24	0	0	0	0.06	0.06	0.06	0	0.07	0.18	0.13	0.13	0.08	0.23	0.26	0.58	0	0.41	0	0.16
C88_C02H1G019760	10.1	4.24	12.49	2.22	5.79	3.86	8.97	20.08	1.24	4.3	0.79	1.94	5.42	2.86	1.57	7.25	1.44	2.13	3.48	2.53	3.58	7.7	3.13	5.37	4.16	7.16	4.65	0.3	0	0.09	0	0	1.48	0.14	0	1.17	0	0.23	0.06	0.07	0.07	0	0	0	0.07	0.16	0	0.22	0
C88_C02H1G019790	1.07	0.89	2.78	0.27	0.71	0.63	5.57	19.41	0	2.98	0.25	0.81	0.24	0.25	0	2.33	0.2	0.59	0	0.2	0	1.13	0.59	3.77	1.37	4.59	2.47	0	0	0	0	0	0	0	0	0	0	0	0	0	0	0	0.21	0	0	0	0	0	0
C88_C02H1G019800	0.46	0.92	1.88	0.13	0.23	0.31	2.72	7.12	0.05	2.33	0.12	0.46	0.06	0.67	0	1	0.05	0.43	0.05	0.05	0.18	0.92	0.58	3.07	1.23	5.76	2.84	0	0	0	0	0	0	0	0	0	0	0	0	0	0	0	0	0	0	0	0	0	0
C88_C02H1G019810	2.27	3.22	4.98	3.02	3.07	1.93	9.64	17.7	0.32	2.43	0.8	0.6	1.19	1.05	1.02	4.13	1.4	1.99	0.9	0.97	1.36	7.03	2.61	3.33	2.34	6.89	3.65	0	0	0.08	0	0	0	0	0	0	0	0	0	0	0	0	0	0	0.06	0	0	0	0
C88_C02H1G019850	0.33	0.26	0.26	0.13	0.4	0.1	3.04	6.49	0.42	0.88	0.06	0.2	0.35	0.36	0.17	0.71	0.2	0.36	0.15	0.15	0.24	2.71	1.5	0.62	1.68	3.96	1.94	0	0	0	0	0	0	0	0	0	0	0	0	0	0	0	0	0	0	0	0	0	0
C88_C02H1G019930	0.35	0.16	0.52	0	0.31	0.05	0.75	0.19	0.24	0.26	0.11	0.29	0.1	0.38	0.7	0	1.09	0.78	1.32	0.67	0.76	0	0.39	0.44	0.6	0.04	0.43	0.06	0	0	0.1	0	0.26	0	0	0	0	0	0.05	0.11	0.05	0	0	0	0	0	0.05	0	0
C88_C02H1G020010	11.77	10.92	14.68	5.02	3.5	3.45	7.31	3.88	10.8	12.94	6.83	5.74	7.93	8.1	13.5	2.95	13.39	7.22	10.72	14.68	8.79	5.11	5.09	4.76	7.33	6.13	8.44	0	0	0	0	0	0	0	0.08	0.04	0.11	0	0.08	0	0.25	0	0	0	0	0.09	0	0	0
C88_C02H1G020320	24.45	26.76	28.82	30.89	33.9	26.37	32.02	34.26	27.83	25.92	32.32	27.98	29.2	25.55	29.74	22.49	32.1	23.89	27.68	29.12	29.26	33.47	27.34	27.59	30.22	36.46	33.12	0	0	0	0	0	0	0	0	0	0	0	0	0	0	0	0	0	0	0	0	0	0
C88_C02H1G020390	34.55	26.96	34.23	17.44	34.29	23.44	23.78	16.62	27.51	23.36	41.9	25.23	17.24	30.09	29.03	9.25	26.87	25.75	39.78	30.44	38.31	20.58	16.15	15.6	18.13	19.27	29.44	0	0	0	0	0	0	0	0	0	0	0	0	0	0	0	0	0	0	0	0	0	0
C88_C02H1G020460	15.8	45.33	44.59	255.06	53.02	58.65	103.61	66.74	4.9	41.95	13.96	15.35	4.23	17.84	7.59	29.28	8.68	10.74	11.89	12.8	7.42	18.34	22.36	21.32	12.07	16.53	12.36	0	0.16	0	0	0	0	0	0	0	0	0	0.16	0	0	0	0	0	0	0	0	0	0
C88_C02H1G020520	6.08	5.17	5.53	7.1	8.96	5.39	6.51	7.04	4.57	2.72	4.14	2.86	4.69	1.88	4.82	2.66	10.6	1.79	8.54	11.46	5.65	4.28	3.59	1.91	2.78	2.12	3.01	0	0	0	0	0	0	0	0	0	0	0	0	0	0	0	0	0	0	0	0	0	0
C88_C02H1G020680	1.19	1.5	1.55	4.46	4.35	3.26	1.68	3.08	0.72	1.78	0.97	1.35	1.06	0.83	0.89	1.74	1.23	0.99	1.46	1.02	1.11	1.47	1.43	0.84	1.28	1.56	1.11	0	0	0	0	0	0	0	0.13	0.065	0.18	0	0	0	0	0	0	0	0	0	0.12	0	0
C88_C02H1G020690	0.84	0.19	0.45	1.15	1.98	1.53	0.9	3.47	2.7	0.83	0.26	1.13	0.75	0.26	0.47	0.2	0.84	0.31	0.42	0.85	0.26	1.18	1.65	0.26	1.68	4.61	1.3	0	0	0	0	0	0	0	0	0	0	0	0	0	0	0	0	0	0	0	0	0	0
C88_C02H1G020700	1.98	2.81	1.68	0.91	1.17	1.29	2.83	2.46	1.51	1.8	2.35	1.78	1.67	2.04	2.43	1.45	2.22	2.44	2.32	2.36	2.46	1.63	1.95	2.07	2.93	2.06	3.07	0	0	0	0	0	0	0	0	0	0	0	0	0	0	0	0	0	0	0	0	0	0
C88_C02H1G020720	9.45	3.08	7.13	2.95	5.7	6.27	3.22	4.98	10.83	7.47	3.06	4.76	3.82	4.78	4.74	4.7	2.03	3.96	3.77	4.27	4.52	3.83	3.39	3.64	4.18	1.39	6.25	0	0	0	0	0	0	0.26	0	0.13	0	0	0	0.13	0.13	0.33	0	0.13	0.13	0	0	0	0
C88_C02H1G020730	1.79	2.43	2.18	1.67	1.31	1.86	1.63	1.42	2	2.36	2.59	1.98	2.97	2.46	2.78	2.26	2.06	1.87	2.25	2.13	2.53	1.89	2.65	1.75	2.57	2.66	2.05	0	0	0	0	0	0	0	0.03	0.015	0	0	0	0	0	0	0.03	0	0	0	0	0	0
C88_C02H1G021150	0.31	0.52	0.75	1.29	1.52	0.37	1.38	3.09	0	0.7	0.14	0.16	0.42	0.43	0.66	1.48	0.35	0.86	0.35	0.6	0.43	1.54	1.15	1.47	0.4	1.87	1.01	0.15	0.13	0	0.28	0	0	0	0	0	0	0	0	0	0.14	0	0	0.43	0	0.31	0	0	0.35
C88_C02H1G021270	0	0	0	0	0	0	0	0	0	0	0	0	0	0	0	0	0	0	0	0	0	0	0	0	0	0	0	0.29	8.72	3.01	0	0	0	0	1.56	0.78	0	0.88	0	0.81	0.27	0.34	1.88	0.27	0	0	0.72	0	0
C88_C02H1G023560	9.86	7.07	4.3	2.98	1.8	1.79	3.75	1.27	6.63	10.44	5.92	3.85	3.02	2.76	3.17	2.66	1.78	1.88	5.12	20.65	1.97	3.35	4.39	5.68	3.64	14.83	10.8	0	0.35	0	1.9	0	0.22	0	0.45	0.74	0	0	0	0.15	0	0	0	0.08	0.08	0	0	0	0
C88_C02H1G023930	0	0.52	0.47	1.01	0	0.61	3.61	1.29	0	0.22	0.63	0.2	0	0.36	0.08	0.43	0	0.11	0	0	0	0	0	0.74	0	0	0	0.47	0.16	0	0	0	0	0	0	0	0	0	0	0	0	0	0	0	0	0.2	0.08	0	0
C88_C02H1G024000	13	0.26	0.93	0.6	0.86	0.3	0.47	0.64	18.41	0.87	0	0.59	0.52	1.26	1.15	11.17	0.29	0	0.44	0.44	0.18	2.05	10.89	1.64	0.17	0.73	0.54	0	0	0	0	0	0	0.18	0	0.09	0.71	1.35	0.33	0	60.16	2.49	0.62	0	0.53	0	0	0.38	3.96
C88_C02H1G024280	0.86	0.07	0.26	0	0.19	0	0.17	0.18	2.94	0.24	0.2	0.33	0.29	2	0.91	0.16	1.12	0	0.32	0.08	0.1	0.53	0.08	0.1	1.38	0.08	0.3	0.1	3.61	7.65	0	0	0	0	0.09	0.045	0	0.11	0.09	0.88	0.2	0	0.17	0.1	0	0.22	1.75	0.31	0
C88_C02H1G024460	0.58	3.6	0.46	0.54	0.46	0.36	0.14	0.19	1.76	0.99	0.32	0.64	2	1.93	0.39	0.93	0.13	0.13	0.13	0.09	0.59	0.53	0.34	7.66	0.1	0.82	0.8	1	0	0	0.21	0	0.2	0	0.25	0.19	0.56	0.52	0.19	0.42	0.31	0.27	0.18	0.69	0.37	0	0.05	0.56	2.35
C88_C02H1G025250	0.61	0.28	0.53	0.29	0.12	0.29	0.3	0.66	0.11	0.11	0.61	0.19	0.25	0.66	0.48	1.65	0.18	0.21	0.53	0.22	0.22	0.2	0.24	0.58	0.2	0.74	0.04	0.09	0.19	0	0.13	0	0.08	0.13	0.04	0.05	0.91	0.09	0	0.09	0.09	0.05	0.19	0.09	0.17	0.1	0.04	0	0.11
C88_C02H1G025270	0	0.08	0	1.08	0.31	1.46	0.28	0.1	0.28	0.17	0	0	0.1	0.22	0.1	0	0.09	0.13	0.18	0.36	0.32	0.74	0.26	0	0	0.17	0	0.22	0.1	0.13	0	0	0	0	0	0	0.28	0	0.1	0	0.11	0	0	0.11	2.11	0.24	0.28	0	0
C88_C02H1G025290	3.12	0.85	2.97	0.24	0.71	1.45	1.21	0.96	0.28	0.77	0	0.12	1.13	0.64	3.04	6.65	8.37	3.07	0.7	1.94	4.08	15.27	4.78	1.74	1.68	1.38	4.18	0.11	0	0	0	0	0	0	0	0	0.28	3.67	1.26	0.21	0	1.75	0.55	0	1.57	0.35	0.28	0	0
C88_C02H1G025390	3.15	5.97	2.42	0.14	0.24	10.82	0	0.34	0.44	3.88	3.31	8.56	8.04	5.59	0.47	0.6	0.41	10.16	0.1	0.31	0.76	0	0.1	2.06	0.47	0	0.13	0.4	0.56	4.02	0	0	0	0	0.24	0.12	0	0	0	0	0	0	0.33	0.38	0	0	0.22	0	0
C88_C02H1G026300	0	0	0	0	0.34	0	0	0	0	0	0	0	0	0	0.32	0	0	0	0	0	0	0.53	0.28	0	0	1.7	0.35	3.65	0	0	0.34	0	0	2.06	0	0	0.46	8.66	0	1.38	3.79	3.97	1.21	0	0.34	1.53	0.31	1.47	0.86
C88_C02H1G026810	9.14	8.42	9.47	2.65	7.35	4.55	2.67	5.02	6.55	7.98	6.25	6.61	7.68	5.01	5.15	8.78	16.14	20.5	11.69	9.97	9.65	15.43	16.26	8.84	10.75	12.25	16.19	0	0.95	0	0	0	0	0.08	0.15	0.115	0	0	0.07	0.45	0	0	0	0	0	0	0.07	0	0.19
C88_C02H1G026840	0.12	0.08	0.19	0.36	0.36	0.45	0.37	0.58	0.19	2.11	0.16	0.06	0.82	1.94	1.92	1.56	1.9	0.06	0	2.21	1.29	0.04	2.48	0.11	0.4	0.13	1.24	0.06	0	0	0	0	0	0	0	0	0	0	0	0	0	0	0.18	0	0	0.18	0	0	0
C88_C02H1G026870	0	0	0	1.99	1.28	0.38	0	0.4	0.39	0.36	0	0	0	0.45	0	0	0	0	0.36	0	0	0	0	0	0	0	0.45	0.47	0	0	0	0	0	0.44	0.85	0.645	1.76	0	0	0.44	0.44	0	0.77	0.45	0.44	1.46	0	0.47	0
C88_C02H1G026990	0.25	0.83	0.4	0	0	0.58	0.99	0	0.2	0	0	0	0	0.23	0.63	0	0.74	0.27	0.56	3.97	0.23	0	0.55	0.47	2.97	0.19	7.11	0	0	0	0.22	0	0	0	0	0	0	0	0	0	0	0	0	0	0	0	0.2	0	0
C88_C02H1G027020	0.56	0.12	0.9	0.58	0.33	0.15	0.75	7.54	7.63	0.28	0	9.75	0.66	6.73	0.16	1.08	0.69	9.26	6.16	0.14	0.35	0.92	9.48	0.35	0.48	0.28	0.69	3.76	0.15	0	0	0	0	2.86	0.16	1.51	2.48	0.18	2.34	0.34	0.17	2.17	0	0	1.85	0.19	8.17	0	2.53
C88_C02H1G027380	0.53	0.93	0.73	0.35	0.34	0.79	1	0.67	0.42	0.75	0.71	0.48	0.51	0.36	0.41	0.49	0.93	0.37	0.47	0.7	0.94	0.78	0.32	0.59	0.86	0.43	0.58	0.05	0	0	0	0	0	0	0	0	0	0	0.04	0	0	0	0.04	0.04	0	0	0	0	0
C88_C02H1G028340	0.83	1.68	0	0	3.68	1.95	12.04	0.46	2.23	9.72	0.26	0	2.72	1.03	1.65	0	6.85	0	18.8	1.91	0	0.59	10.05	1.83	3.33	0	6.7	0	0.23	0	1.99	0	2.18	0	0	0.3	0	0	0	0	0	0	0	0	0	0	0	0	0
C88_C02H1G029450	0	0	0	0	0	0	0	0	0	0	0	0	0	0	0	0	0	0	0	0	0	0	0	0	0	0	0	0	0	0	0	0	0	0	0	0	0	0	0	0	0	0	0	0	0	0.38	0	0	0
C88_C02H1G029540	2.64	14.78	5.66	25.89	19.09	11.03	3.54	2.55	1.77	11.48	9.82	7.99	5.49	3.68	0.75	7.71	4.28	3.41	2.98	1.01	4.09	0	0	3.73	4.53	14.52	2.86	0	6.86	0.5	0	0	0	0.4	2.72	1.56	0	1.75	0	2.41	0.8	0.51	1.75	0.41	0	0	1.08	0.85	1
C88_C02H1G029950	0	0	0	0	0	0	0	0	0	0	0	0	0	0	0	0	0	0	0	0	0	0	0	0	0	0	0.07	7.28	1.11	0.45	1.64	0	0	1.58	1.4	0.34	3.66	2.13	2.67	6.15	3.11	5.46	2.72	0.37	1.94	0.32	0.71	2.92	0.72
C88_C02H1G030170	0	0	0	0	0	0.09	0.18	0	0.09	0	0	0	0	0.1	0	0.24	0	0	0.08	0	0	0	0	0	0	0	0.1	0.11	0	0	0	0	0	0	0	0	0	0	0.09	0.1	0	0.13	0	0	0.2	0	0	0	0
C88_C02H1G030650	4.3	2.75	4.13	5.63	4.27	4.76	5.65	3.65	3.8	10.08	3.51	3.6	4.11	6.62	2.58	3.06	2.74	3.72	4.5	4.49	2.44	3.62	2.95	2.67	2.97	2.75	2.92	0	0	0.12	0	0	0	0.09	0.37	0.23	0	0	0.79	0	0	0	0	0	0	0.11	0	0.1	0
C88_C02H1G030780	11.25	5.55	6.13	10.72	10.51	16.44	7.16	5.79	8.71	3.95	13.79	21.61	5.85	15.56	4.14	4.18	6.5	34.53	9.9	13.46	16.95	2.09	7.06	32.17	13.65	8.26	14.18	0	0	0	0	0	0	0	0	0	0	0	0	0	0	0	0	0	0	0	0	0	0
C88_C02H1G030920	0.04	0.77	0.27	1.19	0.15	0.03	0.21	0.49	0.14	0.32	0.16	0.09	0.61	0.24	0.72	0.06	0.41	0.28	0.06	0.2	0.08	0.54	0.44	0.16	0.11	0.61	0.28	0	0.1	0.1	0.27	0	0.04	0.12	0.15	0.09	0.05	0.04	0	0	0.04	0.05	0.07	0.24	0.08	0	0.03	0.04	0
C88_C02H1G031080	0	0	0.28	0.36	0.15	0	0.14	0	0	0.13	0.16	0	0	0	0	0.13	0	0	0	0	0	0	0.13	0	0	0	0	0	0	0	0	0	0	0	0	0	0	0	0	0	0	0	0	0	0	0	0	0	0
C88_C02H1G031550	4.36	3.69	4.9	4.04	2.93	4.36	3.15	2.81	4.49	4.28	4.13	3.6	5.12	2.99	4.96	4.26	3.39	3.09	4.2	3.8	3.4	3.31	2.77	3.61	7.92	3.2	3.48	0.34	0	0	0	0	0	0	0	0	0	0	0	0	0	0	0	0	0	0	0	0	0
C88_C02H1G031710	6.24	4.92	6.92	0.2	1.58	2.87	0.96	0.41	3.51	5.83	4.42	4.8	8.9	10.58	3.62	11.85	3.11	12.61	4.77	5.76	3.41	9.13	7.32	15.49	2.8	5.27	9.29	0.1	0	0.11	0	0	0	0.09	0	0.045	0	0	0.08	0.09	0	0	0	0	0	0	0.97	0	0
C88_C02H1G031740	4.57	3.6	4.81	1.46	7.53	2.71	6.21	6.26	1.65	0.7	1.46	1.11	2.24	2.49	2.81	15.64	14.38	10.47	4.04	3.86	4.54	32.73	22.26	13.66	7.17	8.39	9.66	0	0.26	0.36	0	0	0	0	0.56	0.28	0.38	0.94	0.8	0.14	0.43	0.92	1	0.15	0.71	0.16	0.39	0.46	0.36
C88_C02H1G032140	9.59	2.9	2.69	2.23	4.45	8.44	1.54	2.18	9.46	4.11	9.35	11.61	9.81	5.56	3.87	2.8	21.69	5.31	7.94	8.06	6.02	1.69	2.84	5.65	6.58	9.7	4.67	0	0	0.54	5.58	0	0.42	0.65	0.42	0	5.82	0.95	1.21	0.66	7.64	0.56	0	0.67	1.09	0.73	1.95	0.23	0
C88_C02H2G033400	1.78	5.65	6.34	1.58	3.83	4.79	2.05	7.17	1.23	4.37	0.47	1.28	2.49	2.37	5.63	1.86	4.19	0.56	1.73	4.29	1.66	1.79	1.88	0.48	1.75	0.95	3.55	0.49	1.88	0.86	0.23	0	0	0	0	0.28	0	0.25	0	0.7	0.7	0	0.2	0	0.23	0.77	0.41	0.25	0
C88_C02H2G033900	3.75	1.8	2.15	6.9	4.73	4.29	6.55	4.32	4.52	3.09	4.22	2.83	4.05	3.1	3.41	4.49	4.6	3.7	4.73	2.96	3.6	3.86	4.84	3.78	2.87	3.41	3.35	0	0	0	0	0	0	0	0	0	0	0	0	0	0	0	0	0	0	0	0.11	0	0
C88_C02H2G034940	0	0	0	0	0.32	0	0	0	0	0	0	0	0	0	0	0	0.27	0	0	0	0	0	0	0	0	0	0	0	0	0	0	0	0	0	0	0	0	0	0	0	0	0	0	0	0	0	0	0	0
C88_C02H2G035270	3.2	2.27	4.98	2.13	0.91	3.16	2.49	2.72	4.99	5.95	3.49	6.16	4.35	4.28	4.79	2.4	3.23	3.85	5.1	3.59	3.06	1.79	3.27	3.99	1.85	3.24	2.71	0.36	0.31	0.11	0.17	0	0	0	0.33	0	0.11	0	0	0	0.09	0.33	0	0	0.17	0.47	0.46	0.09	0
C88_C02H2G035520	5.6	9.84	7.7	7.42	7.08	13.35	16.28	10.15	10.94	11.72	9.91	9.41	9.49	7.92	9.28	6.81	21.32	7.08	15.25	17.93	12.39	5.63	6.5	7.53	5.49	17.57	9.65	0.26	0.22	0	0.24	0	0	0	0.23	0	0	0	0.45	0.24	0	0	0	0	0.48	0	0.22	0	0.6
C88_C02H2G035670	0.11	0.13	0.09	0.27	0.03	0.15	0.03	0.03	0.21	0.06	0.17	0.11	0	0.1	0	0.16	0.06	0.12	0.14	0	0.1	0.05	0.08	0.07	0.1	0.11	0.03	1.23	0.43	1.1	0	0	0	0.1	0.4	0.25	0.18	0.67	0.09	0.34	0.31	0.17	0.78	0.38	0.1	0.11	0	0.11	0.09
C88_C02H2G035750	0.54	0	8.62	4.07	0.84	0.32	7.65	7.54	1.09	0	0.38	0.14	0.24	0.38	0.12	0.3	1.42	0.3	0.51	0.1	0.25	0.1	0	0.13	0.47	0.71	0.5	0	0.22	0	0	0	0	0.12	0	0.06	1.49	0	0	0.12	0	0.16	0.32	0.13	0.12	0.41	0.11	0	0
C88_C02H2G036460	0	0.62	0.74	0	0	0	0	0.76	0	0	0.86	0	0	0	0	0	0	0	0	0	0	0	0	0	0	0.69	0	0	0	0	0	0	0	0	0	0	0	0	0	0	0	0	0	0	0	0	0	0	0
C88_C02H2G036750	1.64	0.85	1.31	0.56	1.13	1.42	1.17	2.1	1.61	0.81	1.52	1.65	2.1	2.02	1.85	0	0.41	1.21	1.09	1.39	1.18	1.15	1.34	1.03	2.49	2.04	2.02	0	0.15	0	0	0	0	0	0	0	0	0.72	0.15	0.17	0.17	0	0.29	0.17	0	0.37	0	0	0
C88_C02H2G036840	0.94	0.98	1.68	0.77	1.05	1.42	0.8	1.94	1.15	1.3	2.09	1.2	0.94	1.39	1.56	0.86	2.05	2.11	1.55	3.24	1.83	0.61	0.97	1.32	2.19	0.72	3.39	0.06	0.03	0.42	0	0	0	0.03	0	0.015	0.04	0.15	0.03	0.28	0	0	0	0	0.28	0	0.03	0.03	0
C88_C02H2G036920	0.8	0.92	0.73	0.35	0.34	0.56	0.73	0.78	0.98	0.93	0.49	0.57	0.81	0.74	1	0.58	0.45	0.46	0.68	0.67	0.7	0.67	0.59	0.79	0.65	0.65	0.49	0	0.06	0	0	0	0	0	0	0	0	0	0	0	0	0	0	0	0	0	0	0	0
C88_C02H2G036930	1.7	1.4	2.36	5.1	3.69	5.75	3.35	3.33	2.05	5.53	2.01	2.26	2.75	1.87	1.38	3.44	2.08	1.63	3.09	2.42	1.08	3.7	1.94	2.48	1.66	2.32	2.08	0.07	0.19	0	0	0	0	0.14	0.75	0.445	0	0.08	0	0.07	0	0	0	0	0.14	0.55	0.06	0	0
C88_C02H2G036970	1.52	1.83	1.56	1.41	1.48	1.89	1.26	1.43	2.07	1.68	1.27	0.79	1.73	1.46	1.78	1.38	1.45	1.92	1.5	2.85	1.95	1.11	1.16	1.73	1.48	1.06	1.65	0	0	0	0	0	0	0	0	0	0	0.05	0.04	0	0	0	0	0	0	0.05	0	0	0
C88_C02H2G037050	0.24	0.32	0.38	0.36	0	0.37	0.85	0.29	0.38	0.35	0.55	0.12	0.21	0.22	0	0.17	0.88	0.13	0.62	0.27	0.33	0.33	0.61	0.22	0.1	0.7	0.33	0	0	0	0	0	0	0	0	0	0	0	0	0	0.11	0.14	0.19	0.33	0	0.24	0	0.11	0
C88_C02H2G037060	19.97	11.64	0.16	0.62	11.24	1.1	5.18	1	5.35	19.67	4.49	0.61	0.54	0.56	0.34	0.59	12.66	0.45	0.61	20.8	0.56	8.23	11.32	0.19	1.73	25.82	12.73	7.78	9.08	13.9	0	0	0	11.14	0	5.57	0	0.6	6.27	7.16	0	13.16	0	0.37	0.55	0.2	0.16	0.39	0.91
C88_C02H2G037120	5.65	2.27	5.13	8.18	4.03	6.49	9.67	8.32	11.11	6.12	4.09	4.74	6.4	7.9	7.11	6.69	4.12	3.74	7.46	5.44	5.12	6.97	5.97	6.43	4.6	9.46	6.13	0	0	0	0	0	0	0	0	0	0	0	0	0	0	0	0	0	0	0	0	0	0
C88_C02H2G037190	0.19	0.55	1.2	0.8	0.47	0.45	0.27	0.72	0.7	0.54	0.36	0.24	0.34	0.27	0.7	0.49	0.87	0.59	0.84	0.92	0.63	0.99	1.07	0.32	0.5	0.04	0.36	0.05	0.04	0	0	0	0	0	0.13	0.065	0	0	0.04	0	0.04	0	0	0.04	0.09	0	0	0	0.22
C88_C02H2G037210	0.92	1.1	1.39	0.32	0.18	0.32	0.66	0.08	1.07	2.97	2.18	2.47	1	0.95	0.61	0	0.92	1.47	2.07	3.67	1.61	0.14	0.53	1.44	0.53	0.54	0.28	0.2	0.08	0	0	0	0	0	0	0	0	0	0	0.09	0	0	0	0.09	0	0	0.33	0	0
C88_C02H2G037420	6.94	4.99	5.17	6.9	5.92	8.34	5.28	8.2	5.09	5.08	7.25	7.87	4.85	7.48	3.37	4.61	5.09	7.27	4.66	6.25	5.76	3.92	2.84	3.97	5.85	5.94	5.29	0	0	0.14	0	0	0	0	0.11	0.055	0.15	0	0.21	0	0	0.29	0.1	0	0	0	0	0	0.28
C88_C02H2G037640	0	0	0	0	0	0	0	0	0	0	0	0	0	0	0	0	0	0	0	0	0	0	0	0	0	0	0	0	0	0	0	0	0	0	0	0	0	0	0	0	0	0	0	0.19	0.06	0	0	0	0
C88_C02H2G037690	6.43	1	0.26	0	0	0.64	1.06	0.55	0.53	0.37	0.31	1.16	0.15	0.61	0.28	0	0.37	0	0.37	0.13	0.15	0.35	4.75	1.71	0.28	0	0.46	0.16	0	0	0	0	0	0	0.29	0.145	0	0	0.28	0	0.6	0	0.13	0	0	0	0	0	0.75
C88_C02H2G037700	0.65	1.24	0.96	1.12	0.96	0.93	1.91	2.15	4.62	0.89	1.01	5.9	2.31	1.01	1.66	3.56	1.78	0.72	0.98	1.24	1.11	1.07	1.28	1.02	1.02	3.41	3.32	0	0.18	0	0	0	0	0	0.19	0.095	0	0.11	0	0	0	0.13	0.09	0	0.1	0.11	0	0.1	0
C88_C02H2G037800	3.37	1.69	3.38	3.47	2.23	1.48	4.39	2.44	4.57	4.86	3.13	2.76	2.62	3.32	3.04	3.84	3.3	3.49	3.32	2.41	2.74	2.66	2.33	0.79	1.98	2.52	3.12	0	0	0	0	0	0	0	0	0	0	0	0	0	0	0	0.5	0	0.38	0	0	0	0
C88_C02H2G037810	1	1.1	1.89	0.84	1.36	1.77	1.17	0.98	1.31	1.49	0.84	1.01	0.73	1.43	1.62	0.53	1.49	1.21	1.37	1.04	0.84	1.4	1.14	0.77	1.01	0.88	0.93	0.17	0.15	0.1	0	0	0	0.16	0.08	0.12	0	0	0	0.25	0	0.32	0	0.17	0.25	0.09	0.07	0	0.21
C88_C02H2G038170	1.2	0.58	0.83	2.48	0.76	2.02	6.62	0.85	0.28	0.9	0	0.17	0.15	0	0	0	4.62	0	0.65	3.02	4.79	0.36	0.38	0.97	2.36	1.93	0.16	0.99	0.28	0.58	0	0	0	0	0.45	0.225	0.83	0	0	0.16	0	0.2	2.46	0.32	0.16	0	0	0.17	0.39
C88_C02H2G038220	0	0.11	0.2	0.09	0.07	0.13	0.14	0.42	0.82	0.06	0.39	0.34	0.68	1.49	1	0.25	0.13	0.09	0.38	0.13	0.39	0.59	0.31	0	0.58	1.2	0.86	0	0	0	0	0	0	0	0	0	0	0.17	0	0	0	0	0	0	0	0.09	0	0	0
C88_C02H2G038400	0.96	0.29	1.19	0.36	2.86	0.89	0.7	0.22	0.42	0.26	0.24	0	0.62	0.32	0.67	3.96	3.93	2.03	0.33	0.87	1.06	12.56	3.17	2.31	1.05	0.79	1.87	0.08	0	0.1	0	0	0	0	0	0	0.21	0.61	0.29	0.08	0	0	0.07	0	0.16	0	0	0	0
C88_C02H2G038410	1.74	0.35	0.63	0.54	1.39	0.41	0.42	0.65	0.14	0	0.32	0.09	0.93	0.08	0.74	2.23	4.82	2.41	1.25	0.2	0.24	14.53	5.67	0.66	0.82	0.65	1.05	0	0.07	0	0	0	0	0.08	0	0.04	0.32	0.52	0.37	0.4	0	0	0.14	0	0	0	0	0.08	0
C88_C02H2G038740	0.12	0	0.1	5.29	1.84	9.07	0.98	0.81	0.1	0	0	0	0.11	0	0	0.36	0.46	0.81	0.09	0	0.57	0.52	0.27	0.57	2.09	0.91	0.57	0	0.1	0	0	0	0	0	0	0	0	0	0	0	0	0	0	0	0	0	0	0	0
C88_C02H2G040610	0	0	0.07	0	0	0.13	0	0	0	0	0	0.08	0	0	0.07	0	0	0	0	0	0	0.06	0	0	0	0	0	1.35	0.4	2.69	0	0	0	0	0.22	0.11	0.3	0	0.21	0.22	0	0.19	0.52	0.15	0.3	0	0.2	0.08	0
C88_C02H2G041860	1.31	13.45	2.45	17.08	5.4	11.25	4.55	3.97	1.4	13.31	8.5	6.15	2.33	0.4	0	2.54	0.65	0.96	0.98	0.33	0	0.31	0	0	3.36	6.53	3.24	0.42	7.5	6.89	0	0	0	0	0.38	0.19	0	1.73	0	0.79	1.19	0	0	0	0	0	0	0	0
C88_C02H2G042470	0.85	1.85	0.91	0.98	1.76	1.56	1.37	1.02	1.53	2.19	1.94	0.86	1.6	1.5	1.93	0.55	2.41	0.42	2.07	1.67	0.88	0.53	1.75	1.7	0.98	1.71	1.76	0.09	0	0	0	0	0	0	0	0	0	0	0	0	0	0	0	0	0	0	0	0	0
C88_C02H2G042480	8.55	1.7	4.45	1.47	7.98	1.24	3.69	1.83	4.71	3.3	2.06	2.87	2.54	4.7	6.86	9.93	4.97	4.91	11.8	14.88	13.83	12.36	23.51	3.73	9.64	17.55	7.35	0	0	0	0	0	0	0	0	0	0	0	0	0	0	0	0	0	0	0	0	0	0
C88_C02H2G042490	5.23	0.64	1.52	0.49	1.82	0.25	1.02	1.57	4.84	0.35	1.91	0.8	2.82	6.61	2.55	3.81	2.25	1.05	6.79	4.96	5.74	9.69	12.4	1.04	3.26	4.39	2.5	0.15	0	0	0	0	0	0	0	0	0	0	0	0	0.14	0	0	0	0	0	0	0	0
C88_C02H2G042570	0.95	0.24	0.86	1.47	0.84	1.02	1.24	0.69	1.24	1.15	0.33	0.24	0.42	0.99	0.5	1.04	0.62	0.53	0.89	1	1.88	0.5	0.7	1.46	0.2	0.53	0.88	0.11	0.19	0.13	0	0	0	0.11	0.42	0.265	0	1.42	0.2	0.32	0.32	0.14	0.28	0.11	0	0	0.19	0.23	0
C88_C02H2G042730	0.18	0.18	0.07	0	0.08	0.28	0.22	0.07	0.14	0.27	0.17	0.09	0.08	0.08	0.15	0.07	0.13	0.3	0.34	0.14	0.17	0	0	0.17	0.15	0.27	0.25	0	0	0	0	0	0	0	0	0	0	0	0	0	0	0	0	0	0	0	0	0	0
C88_C02H2G042940	2.9	9.39	4.65	23.63	16.64	9.06	33.52	22.55	1.75	3.59	2.69	2.92	2.36	0.45	3.07	4.22	2.88	1.34	3.27	1.48	2.02	1.53	5.53	7.04	4.14	3.97	1.79	0	0	0	0	0	0	0	0	0	0	0.24	0	0	0	0	0	0	0	0	0	0	0
C88_C02H2G043120	0.13	0.27	0.54	0.14	0.24	0.21	0.11	0	0.11	0.2	0.12	0	0.12	0.12	0	0	0	0.3	0.1	0	0.12	0.28	0.2	0	0.23	0.1	0.12	0.26	0.22	0	0	0	0	0.12	0	0.06	0	0	0	0.24	0.37	0.16	0.11	0.12	0.12	0	0.11	0.26	0
C88_C02H2G043230	0.53	1.43	1.93	4.12	0.94	3.34	3	5.74	2.36	2.58	1.49	2.15	1.19	2.72	1.13	2.72	1.2	2.07	3.01	3.67	1.73	1.5	1.18	3.77	2.97	1.6	1.48	0	0	0	0	0	0.93	0	0	0	0	0	0	0	0	0	0	0	0	0	0	0	0
C88_C02H2G043260	0	0.14	0	0.43	0.37	0.16	0	0.69	0.17	0.31	0	0	0.19	0.19	0.18	0.3	0.16	0.23	0	0	0	0.29	0.77	0	1.07	0.94	0.19	5.04	0	0.24	2.81	0	0.91	1.89	0	0.91	0.51	8.92	0.18	0.57	3.61	1.46	1.83	0.58	0.57	3.59	0	2.02	0.47
C88_C02H2G043280	0	0	0	0	0	0	0	0	0	0	0	0	0	0	0	0	0	0	0	0	0	0	0	0	0	0	0	0	0	0	0	0	0	0	0	0	0	0	0	0	0	0	0	0	0	0	0	0	0
C88_C02H2G043330	4.42	22.64	5.98	6.5	5.14	7.69	4.47	5.42	7.64	9.15	8.44	13.95	19.59	7.9	3.55	7.41	14.14	5.98	4.37	4.38	8.06	4.38	4.42	6.25	4.49	13.37	3.88	0.16	0.13	0.18	0	0	0	0.15	0.36	0.255	0.2	0.33	0.14	0.37	0.15	0.29	0.26	0.3	0.37	0.33	0.2	0	0
C88_C02H2G043460	2.18	2.44	3.11	12.49	4.07	5.68	7.39	8.22	3.7	3.61	1.8	3.66	2.15	1.8	1.23	2.47	2.35	1.34	3.28	1.85	1.35	2.39	3.58	2.05	1.25	4.72	1.8	0.23	0.4	0.27	0	0	0	0.22	0	0.11	0.29	0.48	0.41	0.88	0	0.28	0.19	0.9	0	0.24	0.59	0	0
C88_C02H2G043640	0.15	0.1	0.12	0	0.14	0.03	0.49	1.37	0	0.11	0.11	0.04	0.03	0.21	0.07	0.17	0.03	0.13	0.12	0.03	0.04	0.32	0.14	0.04	0.43	1.87	0.96	0.04	0	0	0	0	0	0	0	0	0	0.04	0	0	0	0	0	0	0	0	0	0	0
C88_C02H2G043690	2.23	0.45	0.49	0.84	0.12	0.53	0.33	0.78	0.65	0.76	1.88	0.34	0.3	0.13	0.23	0.49	0.35	0.22	0.31	0.21	0.25	0.14	0.25	0.83	0.35	0.35	0.13	0	0	0.15	0	0	0	0.06	0	0.03	0.08	0.07	0.06	0.12	0	0	0	0	0.18	0.07	0	0.07	0
C88_C02H2G043780	0	0	0	0	0	0	0	0	0	0	0	0	0	0	0	0	0	0	0	0	0	0	0.08	0	0.09	0	0.1	0	0	0	0	0	0	0	0.1	0.05	0	0	0	0	0	0	0	0	0	0	0	0	0
C88_C02H2G043820	0	0	0	0	0	0	0	0	0	0	0	0	0	0	0	0	0	0	0	0.05	0	0	0	0	0	0	0	0	0	0	0	0	0	0	0	0	0	0.06	0	0	0	0	0	0	0	0	0.05	0	0
C88_C02H2G043860	0	0	0	0	0	0	0	0	0	0	0	0	0	0	0	0	0	0	0	0	0	0	0	0	0	0	0	0	0	0	0	0	0	0	0	0	0	0	0	0	0	0	0	0	0	0	0	0	0
C88_C02H2G043890	0	0	0	0	0	0	0	0	0	0	0	0	0	0	0	0	0	0	0	0	0	0	0	0	0	0	0	0	0	0	0	0	0	0	0	0	0	0	0	0	0	0	0	0	0	0	0	0	0
C88_C02H2G043900	0	0	0	0.05	0	0	0	0	0	0	0	0	0	0	0	0	0	0	0	0	0	0	0	0	0	0	0	0	0	0	0	0	0	0	0	0	0	0	0	0	0	0	0	0	0	0	0	0	0
C88_C02H2G043930	0.08	0	0	0	0	0	0	0	0	0	0.15	0	0	0	0	0	0.12	0	0	0.12	0	0.06	0	0	0	0	0	0.15	0	0	0	0	0	0.07	0.14	0.105	0	0.08	0.07	0	0.07	0	0	0	0	0	0	0.08	0.36
C88_C02H2G043970	0	0	0	0	0	0	0	0.06	0	0	0	0	0	0	0	0	0	0	0	0	0	0	0	0	0	0	0	0	0	0	0	0	0	0	0	0	0	0	0	0	0	0	0	0	0	0	0	0	0
C88_C02H2G044010	0	0	0	0.13	0	0	0	0.21	0	0.09	0	0	0	0.12	0	0	0.09	0	0	0	0	0	0	0	0	0	0	0	0	0	0	0	0	0.11	0.11	0.11	0.15	0	0	0	0	0	0	0	0	0.13	0.1	0	0
C88_C02H2G044130	0	0	0	0	0	0	0.07	0	0	0	0	0	0	0	0	0	0	0	0	0	0	0	0	0	0	0.07	0	0	0	0	0	0	0	0	0	0	0	0	0	0	0	0	0	0	0	0	0	0	0
C88_C02H2G044180	0	0	0	0	0	0	0	0	0.09	0	0	0	0	0	0	0	0	0	0	0	0	0	0	0	0	0	0	0	0	0	0	0	0	0	0	0	0	0	0	0	0	0	0	0	0	0	0	0	0
C88_C02H2G044310	0	0	0.13	0	0	0.13	0	0	0	0	0	0.84	3.11	0	0	0	1.12	0	0	0	0.15	0	0	0	0	0	0	0	0.14	0	0	0	0	0	0.29	0.145	0	0	1.26	4.09	0	0	0	0.15	0.15	0	0	0.32	0
C88_C02H2G044340	0	0	0.06	0.07	0	0	0.06	0	0	0	0	0	0	0	0	0.05	0.05	0	0	0.05	0.07	0	0	0	0	0	0	0	0	0	0	0	0	0	0.12	0.06	0	0	0	0	0.06	0	0.06	0	0.06	0.07	0	0	0
C88_C02H2G044410	0	0.04	0.05	0	0	0.04	0	0	0	0.04	0	0	0	0	0.1	0	0	0.06	0.04	0	0.05	0.04	0	0.05	0	0	0	0.11	0	0	0	0	0	0	0	0	0	0.06	0	0.05	0	0	0	0	0.05	0	0.05	0	0
C88_C02H2G044420	0	0	0	0	0	0	0	0	0	0	0	0	0	0	0	0	0	0	0	0	0	0	0	0	0	0	0	0	0	0	0	0	0	0	0	0	0	0	0	0	0	0	0	0	0	0	0	0	0
C88_C02H2G044520	0	0	0	0	0	0	0.07	0.07	0	0	0	0.09	0	0	0.14	0	0	0	0	0.13	0	0	0	0	0.07	0	0	0	0	0	0	0	0	0.08	0.37	0.225	0	0	0	0	0.15	0.2	0	0	0	0	0	0	0
C88_C02H2G044530	0	0.06	0	0	0	0	0.07	0.21	0	0.19	0.08	0.17	0.15	0.24	0	0.12	0.06	0	0	0.06	0	0.06	0	0	0	0	0	0.08	0.07	0	0	0	0	0.08	0.07	0.075	0	0	0.14	0	0.23	0	0.07	0	0	0	0.07	0.25	0
C88_C02H2G044540	0	0.17	0	0	0	0.2	0	0	0	0	0	0	0	0	0	0	0	0	0	0	0	0	0	0	0	0	0	0	0	0	0	0	0	0	0	0	0	0	0	0	0	0	0	0	0	0.26	0	0	0
C88_C02H2G044550	0	0	0	0	0	0	0	0	0	0	0	0	0	0	0	0	0	0	0	0	0	0	0	0	0	0	0	0	0	0	0	0	0	0	0	0	0	0	0	0	0	0	0	0	0	0	0	0	0
C88_C02H2G044600	0.07	0.2	0	0	0	0.06	0	0	0.06	0	0	0	0.07	0	0	0	0.17	0	0.11	0	0.07	0	0.05	0.07	0	0	0	0	0	0	0	0	0	0.07	0.13	0.1	0	0	0.06	0.07	0.07	0.09	0	0.14	0.07	0.07	0	0.07	0.34
C88_C02H2G045710	6.55	3.16	0.18	0.12	0.51	0.36	0.37	0.09	3.14	0.34	0.11	0.23	0.2	0	0	1.09	0.17	0.25	0.26	3.95	6.4	0.4	7.47	3.03	6.01	1.2	5.97	0.33	2.45	1.04	0	0	0	2.7	0.2	1.45	0	0	0	0	0.1	0.4	0.09	0.96	0	0	0.09	0	0
C88_C02H2G045910	0.64	1.94	2.5	1.55	1.42	1.43	1.03	0.18	0.52	2.32	0.3	0.11	2.1	3.58	2.37	0.63	0.24	0	0.16	0.74	0.8	0.75	0	0.5	0.74	0.56	1	0.72	0	0.61	0	0	0	0.58	0.19	0.385	0.13	1.17	0.45	1.66	1.56	1.5	0.85	0.1	0.87	1.73	0	0.1	0
C88_C02H2G046260	0.54	0.26	0.49	1.11	1.83	1.56	0.68	0.82	1.29	0.34	0.36	0.08	1.5	0.85	0.46	2.12	0.11	0.51	1.15	0.76	0.43	1.29	1.08	1.15	0.33	0.46	0.07	1.03	0.38	0.26	0	0	0	0.14	0.14	0.14	0.56	0.08	0.19	0.42	0.84	0.8	0.24	0.43	1.66	0.7	0.62	0.37	0.87
C88_C02H2G046310	2.03	0.26	1.73	5.5	2.25	0.99	2.14	3.15	0.82	0.09	0.35	0	0.9	1.41	1.51	1.58	0.19	1.69	1.43	0.49	0.71	1.97	1.03	1.44	0.33	0.76	0.47	1.47	0.62	0.72	0	0	0	0.58	0.45	0.515	1.54	0.25	0.32	0.81	2.08	1.18	0.51	0.24	2.53	0.9	0.31	0.12	0.29
C88_C02H2G046580	17.24	10.42	15.33	32.02	18.41	26.73	11.6	12.46	11.12	14.57	17.88	14.4	9.12	10.09	6.33	14.16	7.66	12.72	7.6	7.24	7.79	12.67	8.84	15.94	9.06	12.09	8.65	0	0	0	0	0	0	0	0	0	0	0	0	0	0	0	0	0	0	0	0	0	0
C88_C02H2G046830	1.71	0.03	0.26	0	0	0	0	0	0.62	0	0	0	0	0	0	0	0	0	0.79	0	0	1.66	0	0	0	0.03	0	0	0	0.28	0	0	0	0	0.61	0.305	0	0	0	0	0	0	0	0	0	0	0	0	0.92
C88_C02H2G047020	0.71	1.18	1.98	1.09	3.74	1.38	1.7	1.17	1.13	0.26	0.33	0.71	0.94	1.96	0.3	1.29	0.53	26.92	12.47	0	0.65	1.24	0	1	1.21	0.26	2.62	0	3.46	9.95	0	0	0	0	0.93	0.465	0	0	0	0.32	0	0	11.21	10.1	0	0	0.29	0	0.8
C88_C02H2G047400	1.18	1.3	1.22	1.92	0.45	2.71	0.2	0.21	0.34	1.01	0.39	0.34	0.3	0.71	0.72	0.74	1.07	0.19	0.44	0.77	0.55	0.83	0.12	0	0.87	0.51	0.31	0	0	0	0	0	0	0	0	0	0	0	0	0	0	0	0	0	0	0	0	0	0
C88_C02H2G047960	0.14	0.64	0.77	1.84	1.21	0	0.33	0	0.11	0.61	0.13	0.41	0	0.38	0	0.7	0.72	0.3	0	0.1	0.25	1.35	0.2	0.13	0.47	0.1	0.64	3.3	3.14	2.94	0	0	0	0	0.36	0.18	0.83	1.36	0.92	0.75	0	0.32	0.22	0.63	0.25	0.14	0.22	0.13	0.31
C88_C02H2G048000	1.61	1.62	0.86	1.94	1.66	1.05	1.51	0.89	0.43	0.2	0.25	0.27	0.48	0.5	0	0.78	0.4	1.19	0	0.62	0.25	1.13	0.59	0.51	0	0.6	0.5	1.81	1.76	1.21	2.4	0	0.47	2.19	3.55	0.58	3.58	4.53	1.8	6.84	0.73	3.44	2.13	0.99	2.67	2.71	1.31	2.08	1.83
C88_C02H2G048600	0.08	0.27	0.45	0.33	0.29	0	0.13	0.27	1.82	0	0.52	0.08	0	0.22	0.62	0.29	0	0	0	0.12	0	0.68	0.06	0	0	0	0	4.27	0.07	2.46	0	0	0	0.51	0.07	0.29	0.1	0.16	0.14	0.66	0.37	0	0	0.15	2.19	0.16	0.13	1.48	0
C88_C02H2G048640	0.9	0.91	1.26	7.2	1.59	7.22	1.99	2.79	1.27	4.36	3.55	1.59	1	1.67	1.15	0.49	1.68	0	1.02	1.38	0.21	1.27	2.16	0.21	1.16	1.52	1.04	1.3	2.58	4.07	0	0	0	0	1.39	0.695	0.82	0.67	0	3.28	2.66	2.62	0.54	0.62	3.87	0.68	1.83	0.65	0.51
C88_C02H2G048770	0.55	0.37	2.21	9.24	0.37	0.43	0.66	1.6	3.11	0.41	2.94	0.97	3.31	1.92	0.7	0.2	0.52	1.22	0.41	2.42	0.13	0.48	0.92	4.02	0.24	0.31	1.66	0.66	0.23	0.62	0	0	0	0.37	0.12	0	0.17	0.27	0.23	0.5	0	0.48	0.11	0.64	0	0.14	0.11	0.4	0.31
C88_C02H2G048820	0	0	0.41	0.17	0.3	0.27	0.27	2.95	0.14	0.25	0.16	0	0.15	5.35	0.14	18.06	0.13	0.19	10.34	0	0.16	18.02	0	11.34	0.15	0.25	0.16	0	2.78	0	0	0	0	4.3	0.15	2.225	0	0	0.43	0	0	0	0	0	0.46	1.71	0	0.16	0
C88_C02H2G048950	6.35	3.84	6.03	0.18	0	5.53	4.74	2.52	3.67	0.07	3.49	4.42	3.5	3.49	4.25	5.74	9.03	2.57	0.4	5.61	0.42	5.92	3.31	4.55	2.76	2.88	0.83	0.52	0.15	1.21	2.16	0	0	0	0.08	0.1	2.06	0.36	1.88	0.08	0.16	2.71	1.71	5.88	2.59	1.63	0.07	0.26	0.41
C88_C02H2G049140	0	0	0	0	0.47	0	0	0	0	0	2.97	0	0.95	0.99	0	0	0	1.18	0.8	0	0	0.75	0.39	0.5	0.46	0	0.99	0.51	0	0	1.91	0	2.8	0.97	0	6.36	0.65	5.3	0	0.49	0.97	6.84	0	1.48	0	9.7	0	4.65	0
C88_C02H2G050540	18.52	17.12	12.9	10.81	3.71	7.65	5.61	5.49	8.43	12.49	12.01	7.75	8.7	12	12.16	2.04	7.57	5.8	12.1	15.22	8.44	2.7	9.55	4.28	7.19	6.8	7.46	0.34	0	1.18	2.19	0	0.92	2.53	1.54	1.51	0	0	0.29	0.95	0	0.81	0.28	0	2.53	0.35	2.56	0.68	1.58
C88_C02H2G050600	0	0	0	0.05	0.04	0.04	0.23	0.23	0.04	0	0	0	0.04	0.18	0	0	0.07	0	0.07	0.04	0	0.43	0.07	0	0.16	0.32	0.26	0.64	0.04	0.05	1.02	0	0	1.71	0.04	0.46	0.57	0.7	0.12	0.13	0.13	0.06	0.19	0.44	0.34	0.72	0.12	0.46	0.43
C88_C02H2G051180	3.4	24.19	21.28	105.61	20.54	157.77	23.14	9.61	28.91	42.18	38.76	36.78	43.95	30.09	5.58	58.16	11.87	42.32	5.11	1.59	7.94	9.63	116.07	35.07	20.67	18.95	31.01	28.41	141.14	45.04	0	0	0	0	0.39	0.195	0	12.3	0.83	43.58	3.59	13.4	14.9	0.91	4.16	4.32	6.69	1.7	0
C88_C02H2G051360	2.18	0.34	0.74	1.21	0.22	0	0.07	0.14	0.34	0.56	0.78	0.51	0.22	3.42	1.28	0.18	0.25	1.39	0.57	0.51	0.08	0.12	0.25	0.32	0.14	0.19	0.23	0.08	0.14	0.38	0	0	0	0.15	0.07	0.11	0.1	0.33	0.14	1.37	0	0.88	0	0.23	0	0	0.27	0.08	0
C88_C02H2G052220	1.39	0.51	0.2	0.91	0.56	8.82	0.92	0.21	0.82	0.47	0.47	0.26	0.23	6.35	0.54	2.03	5.02	0.7	1.91	0.58	2	2.49	0.47	0.72	0.65	0.09	8.46	1.1	0.73	1.72	0	0	0	0.46	0.56	0.51	0.31	0.88	0.53	7.61	9.79	0.3	0.1	0.82	0.69	0.51	0.62	0.74	0.57
C88_C02H2G052430	0.36	0.08	0.67	0.43	0.05	0.05	0.48	1.33	0.05	0	0.17	0	0	0.28	0.05	0.22	0.09	0.13	0.13	0.05	0.06	0.5	0.13	0.56	0.41	0.36	0.39	2.07	0.24	0.34	0.8	0	0.05	0.97	0.05	0.9	0.22	0.77	1.2	0.6	0.16	1.32	0.09	0.22	1.24	0.12	0.1	1.15	0.27
C88_C02H2G052860	3.41	4.25	5.18	1.51	3.01	2	1.47	0.81	4.51	4.8	4.86	0.74	1.52	3.28	3.72	1.33	1.27	0.4	4.12	9.21	0.34	2.57	4.41	0.92	2.71	1.64	3.39	0.23	0.7	0.27	4.03	0	1.06	0.55	0.21	0	1.18	0.6	3.48	1.11	0.33	0.43	0.29	3.49	0.11	0.25	1.29	0.12	2.21
C88_C02H2G053120	2.13	0.85	1.33	2.11	3.28	0.86	0.95	1.63	0.82	0.41	0.51	1.19	1.19	1.46	1	0.46	0.71	0.44	1.84	3.8	0.95	2.05	0.17	1.41	0.47	0.65	1.02	0.15	0.06	0.09	0	0	0	0.21	0.21	0.21	0	0	0.13	0.14	0.07	0	0	0	0.07	0	0.13	0.08	0.18
C88_C02H2G053350	0.56	0.94	0	2.31	0.74	0.66	1.57	1.85	1.35	1.04	0.52	1.69	1.99	0.52	0.24	1.22	0.84	1.24	1.26	1.5	0	0.79	0.83	1.58	1.2	4.81	1.56	0	0	0	0	0	0	0	0	0	0	0	0	0	0	0	0	0	0	0	0	0	0
C88_C02H2G053380	7.59	3.17	4.14	15.8	6.97	8.63	10.12	8.89	4.38	2.56	11.57	4.91	11.34	9.57	4.26	9.92	3	9.67	12.83	8.54	4.26	2.42	1.8	16.72	4.05	11.26	5.58	0	0.12	0.16	0	0	0	0.13	0.13	0.13	0.35	0	0.48	0	0	0	0	0	0.13	0	0	0.14	0
C88_C02H2G053560	0.79	0.2	0.24	0	0.44	0.23	0.4	0.33	20.38	1.62	3.03	2.79	4.4	6.98	17.05	0.65	0.22	0.77	0.37	1.59	0.55	0.7	1.32	0.37	0.17	0.67	0	0	0	0	0	0	0	0.18	0	0.09	0	0.98	0.25	0.27	10.98	0.58	0	0	0	0.3	0	0	0
C88_C02H2G053610	11.25	9.93	9.62	14.18	8.66	14.59	9.29	8.53	10.82	11.87	7.74	10.92	9.92	11.7	9.82	10.87	11.14	11.88	10.74	10.91	12.49	17.52	15.86	12.66	17.33	14.9	13.44	0	0	0	0	0	0	0.09	0	0.045	0	0	0	0	0	0	0	0	0	0	0	0	0.24
C88_C02H2G053670	23.13	18.83	15.85	14.2	18.15	18.5	14.19	15.04	27.39	18.38	29.92	33.53	18.72	19.05	19.41	14.97	21.94	24.73	23.85	18.07	25.83	12.79	10.56	19.57	19.38	20.62	24.84	0	0	0	0	0	0	0	0	0	0	0	0	0.24	0.24	0	0.21	0	0	0	0.21	0	0
C88_C02H2G053680	2.13	3.54	3.92	3.24	2.99	3.03	3.34	2.8	2.65	2.49	2.02	1.85	2.28	3.19	2.87	8.47	2.89	3.64	2.66	2.74	2.92	6.6	6.4	4.37	3.48	2.54	2.83	0	0.08	0.05	0	0	0	0.04	0.04	0.04	0	0	0.12	0.09	0.09	0.06	0	0	0	0.05	0	0.09	0
C88_C02H2G053720	9.59	11.99	8.83	14.94	14.74	13.98	10.76	13.97	13.33	13.31	13.15	10.76	10.56	9.2	9.34	11.05	10.34	8.68	10.99	10.57	6.88	10.73	10.79	9.34	9.16	14.77	12.13	0	0	0.25	0	0	0	0	0	0	0	0.11	0	0	0	0	0	0	0	0	0	0	0
C88_C02H2G053750	2.36	4.06	2.99	4.59	1.81	4.16	3.14	4.06	3.51	3.55	2.74	3.62	2.63	2.91	2.58	1.19	2.68	1.56	1.98	4.1	2.91	1.82	3.09	2.74	3.12	2.65	1.86	0.04	0	0.05	0	0	0	0	0	0	0	0	0	0.08	0	0	0	0	0	0.05	0.07	0	0.1
C88_C02H2G053780	15.26	18.95	15.9	17.84	15.31	13.54	21.21	15.82	20.89	22.21	18.82	16.99	12.15	15.21	15.08	14.12	19.06	18.65	14.91	14.27	17.35	17.62	20.19	12.44	19.14	19.27	17.12	0	0	0	0	0	0	0.21	0	0.105	0	0	0	0	0	0	0.18	0.21	0	0	0	0.22	0
C88_C02H2G054090	9.82	13.46	16.89	12.9	8.19	9.3	13.41	12.62	10.15	13.48	7.97	8.65	8.78	9.4	11.24	8.48	15.22	8.81	14.01	12.25	12.06	10.37	13.14	8.96	10.15	8.59	12.19	0	0.04	0	0	0	0	0	0	0	0	0	0	0	0	0	0	0	0	0	0	0	0
C88_C02H2G054100	11.12	9.84	11.39	3.56	7.43	11.11	12.6	7.34	11.42	8.9	16.13	13.84	20.02	9.36	10.47	6.47	26.87	12.82	20.45	13.63	22.99	6.83	5.45	7.39	9.29	14.55	14.91	0	0	0	0	0	0	0	0	0	0	0	0	0	0	0	0	0.26	0	0.09	0	0	0
C88_C02H2G054140	12	7.98	8.72	11.79	11.72	9.57	10.46	14.8	12.75	9.27	9.78	10.96	10.17	7.98	8.65	7.93	7.11	6.14	10.31	7.53	7.05	7.81	7.7	6.61	9.13	9.16	8.09	0	0.19	0	0	0	0	0	0.1	0.05	0	0.11	0	0.1	0.21	0	0	0	0.31	0.11	0.18	0	0
C88_C02H2G054150	1.03	0.14	0.33	0.36	0.73	0.32	2.21	0.34	1	0.87	0.26	0.69	0.74	1.02	1.64	0.2	1.7	0.53	5.86	7.01	0.7	0.34	0.81	0.13	0.47	0.21	1.54	0.07	0	0.08	0	0	0	0	0	0	0.17	0.14	0.23	0	0	0	0	0.06	0	0	0.22	0	0
C88_C02H2G054640	2.8	6.05	3.57	2.1	6.41	64.31	1.63	0.95	1.94	49.49	3.78	3.46	2.94	2.83	0.43	2.41	2.28	32.91	1.43	6.41	2.36	1.16	0.94	12.08	2.4	5.8	1.77	0	0	0	0	0	0	0.35	0.34	0.345	0	0	0	0	0	0	0	0.12	0	0	0	0.49	0
C88_C02H2G054940	9.7	9.07	16.4	32.15	15.63	17.07	24.76	44.13	18.96	10.58	9.65	10.13	11.4	8.36	11.18	9.85	8.54	5.75	8.86	10.06	4.51	11.21	5.89	6.2	2.08	8.04	5.79	0	0	0	0	0	0	0	0	0	0	0	0	0	0	0	0	0	0	0	0	0	0
C88_C02H2G054990	13.47	21.12	24.5	7.15	15.09	8.03	9.74	6.18	8.15	13.5	10.77	9.81	15.54	10.15	8.72	63.98	12.85	18.45	17.26	10.9	14.24	37.24	33.59	31.39	8.35	10.08	12	0	0	0	0	0	0	0	0	0	0.16	0	0	0	0	0.31	0	0	0	0	0	0	0
C88_C02H2G055080	108.36	101.74	104.78	3.21	25.16	44.21	49.14	13.86	90.63	63.27	106.77	59.33	174.73	140.33	203.16	43.49	123.79	201.89	132.27	190.02	246.21	52.92	140.81	59.45	140.36	213.34	119.72	0	0	0	0	0	0	0	0	0	0	0	0	0	0	0	0	0	0	0	0	0	0
C88_C02H2G055090	16	13.09	15.56	6.62	13.22	13.07	20.26	7.73	18.52	14.61	31.57	20.25	19.64	20.05	20.03	9.29	39.81	26.76	32.17	19.46	32.66	12.65	7.94	11.99	17.53	23.53	21.9	0	0	0	0	0	0	0	0	0	0	0	0	0.11	0	0	0	0	0	0	0	0	0
C88_C02H2G055110	4.3	7.99	3.32	5.8	6.44	6.6	6.11	9.58	5.19	6.28	5.07	6.17	7.36	2.61	4.07	6.76	2.72	2.93	3.36	2.02	4.92	6.4	2.69	4.83	3.12	8.92	3.84	0	0	0	0	0	0	0	0	0	0	0	0	0	0	0	0	0	0	0	0	0	0
C88_C02H2G055130	6.27	5.15	5.26	5.02	5.38	6.74	5.64	4.57	5.05	4.67	5.48	5.19	5.58	5.65	5.17	6.35	8.4	5.7	5.56	4.22	5.3	6.98	8.51	4.58	7.38	5.82	6.95	0	0	0	0	0	0	0	0	0	0	0	0	0	0	0.11	0	0	0	0	0	0	0
C88_C02H2G055210	72.28	49.21	43.23	39.87	41.98	32.96	43.26	30.88	46.78	52.43	62.4	80.11	46.49	48.01	56.15	31.7	53.81	60.51	50.17	52.37	59.7	30.2	37.63	45.2	54.19	41.53	48.26	0	0	0	0	0	0	0	0.23	0.115	0	0	0	0	0	0	0.21	0	0	0	0	0	0
C88_C02H2G055220	19.55	19.35	17.23	13.05	15.02	18.55	10.81	10.47	22.95	14.2	23.8	19.54	16.67	19.62	16.46	19.16	13.17	15.07	16.4	13.1	16.07	14.88	15.15	18.86	14.97	16.56	15.61	0	0.13	0	0	0	0	0	0	0	0	0	0	0	0	0	0	0	0	0	0	0	0
C88_C02H2G055280	1.14	1.49	1.4	0.76	0.42	1.05	0.7	0.72	1.19	1.3	1.44	1.02	1.26	1.06	1.03	0.69	0.96	0.45	1.37	1.54	1.06	0.85	0.7	0.89	0.69	0.55	1.37	0	0	0	0	0	0	0	0	0	0	0	0	0	0	0	0	0	0	0	0	0	0
C88_C02H2G055300	6.33	9.29	7.78	13.86	7.52	13.77	11.27	7.85	7.16	6.77	9.36	6.78	8.62	6.42	5.54	11.82	9.31	10.5	6.1	7.25	7.16	7.09	10.23	12.66	14.07	11.1	10.09	0	0	0	0	0	0	0	0	0	0	0	0	0	0	0	0	0	0	0	0	0	0
C88_C02H2G055310	13.39	11.6	11.62	20.46	15.93	20.19	13.98	15.51	12.34	12.15	13.22	14.36	14.62	11.18	10.23	16.07	9.19	10.37	10.08	12	11.42	12.84	13.4	15.82	13.36	15.59	12.43	0	0	0	0	0	0	0	0.32	0.16	0	0	0	0	0.11	0	0	0	0	0.12	0	0	0
C88_C02H2G055330	9.54	16.22	14.7	23.35	20.61	15.35	18.36	22.95	10.38	13.32	10.87	9.29	8.19	9.05	8.47	24.98	15.63	11.04	11.91	12.59	10.87	20.13	25.3	11.12	15.71	19.07	15.49	0	0	0	0	0	0	0	0	0	0	0	0	0	0	0	0	0	0	0	0	0	0
C88_C02H2G055350	4.7	11.51	6.98	14.78	11.95	9.56	7.74	7.68	7.18	9.54	10.26	8.29	6.9	2.29	3.19	5.14	5.71	1.69	4.16	2.96	4.58	2.4	2.86	2.99	4.23	8.62	4.36	0	0	0	0	0	0	0	0	0	0	0	0	0	0	0	0	0	0	0	0	0	0
C88_C02H2G055380	5.8	9.57	13.97	16.45	12.83	14.18	13.4	17.4	6.81	8.64	7.18	6.58	11.83	5.61	4.31	28.74	9.94	8.03	9.82	12.01	6.29	20.58	14.29	10.93	6.22	10.5	9.65	0	0	0	0	0	0	0	0	0	0	0	0	0	0	0	0	0	0	0	0	0	0
C88_C02H2G055410	17.87	21.65	27.39	17.87	14.15	14.39	21.42	16.76	17.38	20.45	14.36	18.82	15.66	16.08	20.6	12.45	25.91	19.78	23.48	34.03	18.33	13.13	19.51	14.56	18.98	13.98	21.04	0	0	0	0	0	0	0	0.23	0.115	0	0	0	0	0	0	0	0	0	0	0	0	0
C88_C02H2G055430	3.1	3.3	2.54	2.8	3.54	5.82	3.53	2.89	4.89	4.96	4.92	4.76	5.69	4.44	3.84	3.54	5.51	7.66	4.91	5.29	4.74	5.73	4.54	6.03	5.38	5.13	6	0	0	0	0	0	0	0	0	0	0	0	0	0	0	0	0	0	0	0	0	0	0
C88_C02H2G055450	0.66	0.74	0.36	8.22	1.76	2.95	0.53	3.48	1.6	0.16	2.47	0	0.79	0.41	1.88	4.36	0.17	0.25	1.33	1.35	0.21	2.8	1.47	1.88	0.57	1.66	1.44	0	0.18	0	0	0	0	0	0	0	0	0	0	0	0	0	0	0	0	0	0	0	0
C88_C02H2G055530	10.52	39.71	17.88	66.2	39.07	37.76	34.29	35.77	45.56	51.9	65.01	64.8	39.43	28.07	27.78	53.37	33.88	43.58	25.5	13.77	24.58	32.38	50.35	44.51	35.68	75.3	53.77	0.07	0	0.09	0	0	0	0	0.07	0.035	0	0	0	0	0.07	0.09	0	0	0	0.08	0.06	0	0
C88_C02H2G055560	1.38	2.03	1.52	0.71	1.95	1.53	2.38	2.66	1.11	1.5	1.23	0.89	1.62	1.11	1.02	0.73	1.08	0.63	0.66	0.67	1.23	1.06	0.56	0.59	0.81	1.37	0.76	0	0	0	0	0	0	0	0	0	0	0	0	0	0	0	0	0	0	0	0	0	0
C88_C02H2G055580	3.45	3.69	3.94	4.01	3.52	3.38	4.49	3.46	3.56	3.55	3.52	4.31	4.15	3.7	4.58	5.67	4.79	4.3	4.86	4.53	3.48	3.21	2.84	4.35	4.04	3.28	3.11	0	0.08	0.11	0	0	0	0	0.04	0.02	0.06	0	0	0	0.04	0	0.04	0.09	0.04	0.05	0	0.05	0
C88_C02H2G055600	6.92	10.43	8.62	8.9	7.56	8.09	6.99	9.16	5.24	9.94	6.8	8.21	7.53	8.23	5.04	5.1	9.98	10.27	6.55	7.9	9.83	5.44	5.77	12.26	6.7	9.45	8.99	0	0	0	0	0	0	0	0	0	0	0	0	0	0	0	0	0	0	0	0	0	0
C88_C02H2G055610	20.14	16.11	14.92	14.64	23.52	13.13	12.85	15.16	16.62	12.69	22.78	16.4	20.21	18.21	12.93	26.36	13.12	18	13.41	12.63	20.63	22.16	20.6	18.72	15.5	17.4	15.09	0	0	0	0	0	0	0	0	0	0	0	0	0	0	0	0	0	0	0	0	0	0
C88_C02H2G055620	15.49	10.39	12.86	15.97	19.05	21.03	22.3	19.15	18.91	14.85	17.86	15.97	13.3	16.03	15.12	18.31	20.49	16.36	16.48	19.05	16.04	14.65	16.18	15.93	13.89	15.87	14.21	0.34	0.15	0	0	0	0	0	0	0	0	0	0.15	0	0	0	0	0	0.16	0	0.14	0.17	0
C88_C02H2G055630	1.14	1.65	1.76	1.5	1.73	2.28	2.75	1.66	2.02	1.87	1.19	1.7	1.7	0.68	1.59	1.06	1.29	1.11	1.34	1.74	1.36	1.99	1.89	0.99	1.56	2.63	1.57	0	0	0	0	0	0	0	0	0	0	0	0	0	0	0	0	0	0	0.05	0	0	0
C88_C02H2G055700	4.02	2.25	2.75	1.53	2.04	2.15	1.31	1.97	3.29	2.22	1.66	2.85	2.78	2.55	3.73	2.82	2.95	1.65	3.92	5.06	2.69	3.35	2.64	1.19	1.4	1.5	1.86	0	0	0	0	0	0	0	0	0	0	0	0	0	0	0	0	0	0	0	0	0	0
C88_C02H2G055710	1.47	2.71	1.92	1.26	0.87	1.48	2.16	1.06	1.68	2.23	2.05	1.85	2.4	2.27	2.34	0.8	2.75	2.3	2.07	3.09	2.28	1.08	1.18	1.79	1.73	1.38	3.58	0	0	0	0	0	0	0	0	0	0	0	0.05	0.06	0	0	0	0	0	0	0	0	0
C88_C02H2G055720	6.62	6.39	4.83	10.19	8.64	8.26	12.58	12.23	6.41	6.08	5.88	7.51	4.36	4.99	6.19	7.73	7.98	6.44	6.33	4.87	6.29	8.19	8.98	6.23	9.43	8.83	8.51	0	0	0.05	0	0	0	0	0	0	0	0	0	0.04	0	0	0	0	0	0.04	0.03	0	0
C88_C02H2G055730	5.53	4.23	3.51	3.85	5.01	5.03	3.82	4.04	4.76	4.79	3.23	3.89	4.24	4.3	3.93	4.22	3.85	4.98	4.94	3.84	4.66	4.16	3.8	3.64	4.3	5.3	7.05	0.74	0	0	0	0	0	0	0	0	0	0	0	0	0	0	0	0	0	0	0	0	0
C88_C02H2G055900	0	5.3	1.02	1.58	7.67	1.2	0.61	1.27	0.41	0.19	0.24	0	0.68	1.18	0.43	15.99	0.19	1.13	0.19	0.19	0.47	1.79	1.13	1.2	0.66	15.84	11.12	0.98	0.21	38.3	0	0	0	0.46	0.22	0.34	15.16	45.33	0.21	25.3	44.06	2.97	1.01	1.41	15.45	23.43	0.21	0.74	0.58
C88_C02H2G056100	0.51	0	5.76	3.7	0	0.4	0.41	0	0	0	0.48	0	0	0	0	0.37	0	0	0	0	0	0	0	0	0	0	0	9.89	2.94	30.14	0	0	0	0.46	0.45	0.455	0	2.04	0	0.93	1.4	3.59	3.26	0.47	0.93	0	0	0	0
C88_C02H2G056330	6.97	5.93	5.86	4.12	2.63	3.52	1.36	1.34	5.95	5.06	4.58	4.2	7.33	4.18	6.78	0.81	3.37	2.54	3.96	7.66	3.24	1.61	3.33	2.88	6.99	5.6	3.79	0.08	0.14	0	0.3	0	0.3	0	0.6	0.18	0	0	0	0.15	0	0	0	0	0.62	0	0.55	0	0
C88_C02H2G057720	0	0	0.84	0	2.79	10.71	0.42	1.74	0	0.78	0	2.12	0	0.98	0.45	0.38	2.36	0.58	0.79	0.4	0.49	0	7.78	8.43	17.15	0.39	4.4	0	0	0	0	0	0	0	0	0	0	0	0	0	0	0	0	0	0	0	0	0	0
C88_C02H2G058170	6.15	7.62	3.11	2.07	1.06	22.58	0.11	1.44	2.04	14.93	9.68	22.9	7.01	15.25	0.79	1.85	0.5	11.83	0	1.02	1.12	1.03	0.99	4.4	0.8	2.6	0.5	0	0	0	0	0	0	0	0	0	0	0	0	0	0	0	0	0	0	0	0	0	0
C88_C02H2G058200	1.3	0.22	1.04	1.67	0.86	1.78	0.26	1.61	1.04	0.72	0.6	0.33	0.58	0.3	0.28	0.24	0	0.36	0	1.98	0	0.91	0	0	0	0	0	0	3.45	1.47	0	0	1.42	0.29	1.43	0.7	0	0	0	0	0	2.64	1.81	2.4	0	0.98	0	6.28	2.94
C88_C02H2G058230	11.24	7.85	7.56	19.32	9.54	13.32	9.48	12.87	7.95	8.46	10.54	12.25	6.56	8.22	5.3	7.12	8.65	7.92	6.92	7.38	9.7	6.87	4.87	10.26	8.37	9.69	6.11	0	0.09	0.13	0	0	0	0	0	0	0.14	0	0.1	0	0	0	0	0	0.21	0	0.09	0	0
C88_C02H2G058270	11.76	17.01	12.87	37.62	45.6	58.82	40.52	20.26	14.19	17.14	25.02	14.57	11	11.48	10.29	20.36	15.01	13.28	8.94	2.9	7.51	74.08	18.19	11.53	16.91	20.36	33.3	0	0	0	0	0	0	0	0	0	0	0	0	0	0.11	0	0	0	0	0	0	0	0
C88_C02H2G058310	27.64	39.07	34.75	35.9	33.08	22.34	29.59	35.21	27.28	25.52	21.9	23.03	23.44	22.91	22.84	17.74	28.64	13.66	22.6	25.77	24.13	16.98	18.38	11.8	22.59	14.62	17.27	0	0.15	0	0	0	0	0.67	0.32	0.495	0	0	0	0.17	0	0.21	0.15	0.17	0.17	0.37	0	0	0
C88_C02H2G059000	2.57	1.22	1.3	0.42	2.57	0.26	1.41	1.73	2.39	1.41	0.94	3.47	4.81	0.69	1.72	4.04	2.83	1.2	4.68	1.91	2.2	4.42	2	1.46	0.81	3.39	3.26	2.34	0	0	0.42	0	0.89	0.8	0.12	0.51	0.16	0.94	0	0.12	0.12	0.16	0.05	0.19	0	0.96	0.16	2.35	0.92
C88_C02H2G059150	64.86	73.86	80.57	51.76	38.88	49.51	79.88	60.09	66.48	74.3	39.96	36.15	70.45	52.95	75.71	56.17	68.51	49.01	99.48	81.73	74.73	53.74	84.08	56.08	63.63	39.69	100.12	0	0	4.58	0	0	0	0	5.49	2.745	3.78	0.31	0.26	7.38	7.09	8.72	2.23	0	3.95	0.63	7.11	3.62	0
C88_C02H2G059210	0.11	0.08	0.18	0	0	0	0	0	1.08	0.5	0.1	0	1	0.31	0.95	0	0	0	0	0	0	0	0.08	0	0	0	0	0	0	0	0	0	0	0.1	0	0.05	0	0.78	0	0	2.14	0.13	0	0	0	0	0	0.11	0
C88_C02H2G059340	0.81	0.36	1.58	0.28	0.24	2.17	0.36	1.11	0.36	0.33	0.17	0.9	0.24	0.92	1.45	0.26	2.35	2.48	1.08	3.29	2.08	0	2.98	3.63	2	0.34	0.83	0	0	0	0	0	0.24	0.08	0	0.1	0	0	0	0	0	0	0	0	0.08	0	0.36	0	0
C88_C02H2G059550	1.3	1	2.24	0	0	0	0	0	0.15	0.14	0.17	0.19	0	0.35	4.26	0.14	2.22	2.06	0.56	5.12	3.45	0.13	0.27	2.28	5.26	0.28	0.52	0	0	0	0	0	0	0	0	0	0	0	0	0	0	0	0	0	0	0	0.3	0	0
C88_C02H2G059680	7.2	6.92	5.58	20.28	10.39	17.64	18.49	23.21	7.33	11.25	14.25	10.88	9.39	8.9	1.63	13.99	4.84	10.62	6.32	3.48	4.68	10.29	11.34	7.9	6.38	18.32	5.56	0	0	0	0	0	0	0	0.42	0.21	0	0	0	0	0	0	0	0	0	0	0	0	0
C88_C02H2G059710	11.5	12.72	7.28	12.68	31.21	13.57	13.28	13.34	2.6	3.75	6.18	1.22	3.41	4.49	5.82	7.65	9.95	5.8	0.91	6.32	13.68	12.34	7.3	4.37	2.25	4.23	2.99	0.58	0.17	0	0	0	0	0	0.18	0.09	0	0.8	0.17	0	0	0.47	0.48	0	0.18	0	0	0	0
C88_C02H2G059720	6.8	2.74	1.09	3.37	8.18	3.83	6.34	4.05	1.31	0.81	0	0.27	1.21	2.78	2.08	0.99	0.41	1.51	0.82	1.46	1.52	4.21	1.21	0.51	0	0	0.5	0	0	0	0	0	0	0	0	0	0	0	0	0	0	0	0	0	0	0	0	0	0
C88_C02H2G059740	28.82	24.49	8.32	16.64	51.14	13.83	20.06	15.57	5.87	5.15	7.14	1.94	8.89	8.56	9.95	22.42	13.21	21.05	1.88	7.05	15.88	31.08	16.61	11.94	1.15	8.92	6.06	0	0	0	0	0	0	0	0	0	0	0	0	0	0	0	0	0	0	0	0	0	0
C88_C02H2G059780	0.49	3.65	3.77	0.51	4.15	9.67	3.97	1.64	0.8	3.87	1.38	1.49	0.44	4.59	6.92	0.72	16.44	4.65	4.84	5.48	11.94	0.7	5.84	8.38	6.57	1.3	11.01	0.48	0	0	0.22	0	0.22	0.22	0	0.27	0	0	0.21	0	0	0.86	0.2	0.46	0	0.5	1.41	0	0
C88_C02H2G059850	0.59	0.2	1.51	1.53	1.67	0.39	1.75	2.13	0.56	0.07	0	0.2	0.44	0.74	0.17	0.07	0.07	0.22	0.07	0.53	0.18	2.93	0.29	1.68	0.34	1.34	1.47	0.57	0	0	0	0	0	0.18	0	0.09	0.24	0.1	0	0	0.9	0.12	0.39	0	0.09	0	0.08	0	0.22
C88_C02H2G060050	0	0	0	0	0	0	0	0	0	0	0	0	0	0	0	0	0	0	2.26	0	0	0	0	0	0	0	0	42.7	0	27.98	0	0	0	0	0	0	0	0	0	0	0	0	0	0	0	0	0	2.18	0
C88_C02H2G060590	0	0	0.08	0.32	0	0.16	0.33	0	0.08	0.15	0	0	0.09	0	0.09	0.08	0.08	0	0	0.16	0	0.8	0	0.49	0.18	0	0.1	0.1	0.08	0.23	0	0	0	0.28	0	0.14	0	0.21	0	0.19	1.04	0.48	0.49	0.29	0.09	1.15	7.09	0.7	3.53
C88_C02H2G060830	0.16	0.16	0.46	0	0.29	0.26	0.07	0	0.13	0	0	0	0.07	0.23	0.49	5.37	0.24	0.36	4.68	0.56	0.08	1.67	1.27	1.16	0.14	0.06	0.23	0.24	0.07	0	0	0	0	0.07	0.07	0.07	4.27	0.41	1.17	0.89	0.07	0.48	1.11	0	0.37	0.17	0	0.16	0
C88_C02H2G061090	8.97	8.42	5.47	0	0	1.4	0.58	0	8.95	13.89	13.66	9.4	12.13	13.31	7.31	1.31	2.41	6.35	1.35	6.85	4.33	0	4.24	4.73	8	1.88	2.33	0	0	0	0	0	0	1.3	0.32	0.81	0	0	0	0	12.72	0.42	0	0	0.32	0	2.04	0.69	0
C88_C02H2G062900	0.66	1.57	1.47	0.38	0.32	0.8	0.82	0.42	1.06	0.98	1.02	0.37	0.98	1.22	1.12	1.81	0.93	1.05	2.53	1.29	2.11	1.13	2.05	0.62	1.13	0.99	2.65	0.07	0.06	0.08	0.65	0	0.19	0.07	0.06	0	0	0.15	0.37	0.2	0.13	0.43	0.47	0.34	0.4	0.15	0.71	0.28	0.66
C88_C02H2G062920	0.45	1.51	0.58	8.64	0.16	0.42	0.36	0.3	0.29	0.27	0.5	1.91	0.16	0.08	0.31	0.72	0.2	0.2	0.54	2.82	2.34	0.82	0.6	0.59	0.62	2.97	0.25	10.85	0.52	0.2	0	0	0	0.08	0.08	0.08	0.33	0.18	0	0.16	2.54	0.1	3.51	0.08	0.08	0	0.15	0.17	0.2
C88_C02H2G064500	0.52	0.46	0.96	4.13	0.76	0.94	2.62	1.04	0.6	1.15	0.05	0.75	0.71	0.32	1.02	0.54	0.39	0.32	0.78	1.44	0.43	0.97	0.55	1.73	1.03	0.51	1.54	2.32	0.52	0.52	2.26	0	0.2	2.07	0.4	0.25	3.4	1.31	0.53	2.08	4.63	0.8	1.91	1.11	4.77	1.68	0.28	2.05	5.32
C88_C02H3G068730	0	0	0	0	0.36	0	0	0.34	0	0.3	0.76	0	0	0.76	0.35	0.3	0.61	0	0.31	0	0.76	0.29	0.3	0	0	0	0.38	0.39	0.34	0.46	1.83	0	1.07	1.11	1.08	1.33	1.99	4.07	1.72	3.73	0.37	5.72	4.56	1.89	3.33	4.14	3.67	2.78	0.93
C88_C02H3G070360	0.79	2.3	1.06	0.81	0.47	2.68	0.85	0	0.42	4.31	5.62	2.92	0.94	0.98	0.45	1.92	1.97	0	0.4	0	0.24	0.37	0.58	0.5	1.13	1.58	0.98	0.25	0.43	0.3	0	0	0	1.19	0.7	0.945	0	0.52	0	0	0	0.31	1.05	1.7	0.48	0	0	0.76	0.6
C88_C02H3G070540	0	0	0	0	0	0	0	0	3.51	0	0.12	0	0.34	0.6	9.04	0	0	0.14	0	2.06	0	0	0.95	0	0	0	0	0.12	0	0	0	0	0	4.99	0	2.495	0	48.42	1.19	2.45	15.28	6.13	0	0.24	0	8.81	0.31	0	0
C88_C02H3G070550	8.89	11.93	17.12	34.83	18.87	23.92	22.56	28.23	16.88	19.06	5.94	10.75	10.44	5.61	6.04	27.75	12.75	10.23	15.25	15.76	6.94	22.51	28.11	10.71	7.93	11.98	10.23	0.34	0	0	0	0	0	0	0	0	0	0	0.3	0	0	0.41	0	0	0.64	0	0	0	0
C88_C02H3G071480	0.21	0.42	0.42	0.11	0.09	0.08	0.08	0.17	0.59	1.01	0.29	0.84	0.47	0.39	0.36	0.38	0.55	0.23	0.55	0.56	0.39	0.22	0.77	0.3	0.36	0.08	0.29	1.11	1.8	0.95	0	0	0	0.19	0.09	0.14	0.25	0.52	0.44	1.33	0.86	0.49	0.5	0.19	0	0	0.51	0.1	0.24
C88_C02H3G071560	0.14	0	0	0.58	0.5	0	1.7	1.99	7.5	0.63	3.41	3.56	6.03	2.88	5.28	1.85	0.84	2.03	3.51	10.9	1.05	3.48	9.29	1.2	0.97	3.91	4.46	0	0	0	0	0	0	0	0.12	0.06	0	0	0	0	0	0	0	0	0	0	0	0	0
C88_C02H3G072740	0.8	0.18	2.14	0	3.07	3.55	1.07	0.44	1.07	0.99	0	0.54	0.24	1.73	2.26	0	9.17	3.54	1	2.65	4.21	0	1.58	2.01	1.37	0.2	4.45	0	0	0	0	0	0.47	0	0	0	0	0	0	0	0	0	0	0	0	0	0.22	0	0
C88_C02H3G072760	9.69	3.28	8.75	4.46	6.65	5.89	6.19	5.06	20.28	5.95	8.03	11.47	12.3	12.22	19.96	12.55	3.23	4.27	9.34	13.87	6.9	9.73	7.99	6.11	1.61	4.3	6.46	0.09	0.23	0.53	0	0	0	0.77	0	0.385	1.26	1.68	1.42	0.34	1.88	1.64	0.15	0.09	0.34	0.19	0.61	0.18	0.21
C88_C02H3G073060	0	0.52	0	0	0	0.12	0.87	0.64	0.25	0.57	1.29	0.78	0.14	1.72	0	0.45	0	1.19	0.58	0	0.14	0	1.48	5.95	0	0.12	0	0	0	0	0	0	0	0.42	0	0.21	0	0	0	0.56	0	0	0	0	1.95	0	0.5	0	0
C88_C02H3G073460	3.41	5	5.22	2.04	2.88	2.98	3.63	2.36	3.89	4.43	4.35	4.24	4.37	3.46	4.31	2.2	4.21	3.78	4.54	4.61	4.86	2.68	2.05	3.44	3.6	4.1	3.61	0	0	0	0	0	0	0	0	0	0	0	0	0	0	0	0	0	0	0	0	0	0
C88_C02H3G073490	4.45	0.8	8.34	8.11	5.91	12.31	3.93	2.09	1.79	2.76	3.17	2.54	1.98	2.2	1.26	5.85	1.11	1.97	2.01	3.18	2.07	2.4	1.65	2.94	3.56	2.89	2.07	0	0	0	0	0	0	0	0	0	0	0	0	0	0	0	0	0	0	0	0	0	0
C88_C02H3G073500	9.55	12.27	11.5	7.96	11.05	8.98	10.44	9.58	10.63	11.8	13.49	12.7	10.12	11.03	10.26	11.41	8.2	11.13	7.49	8.07	8.78	9.36	11.56	11.86	10.54	10.5	8.67	0.1	0.08	0	0	0	0	0	0.09	0.045	0	0	0.09	0	0	0	0	0	0	0	0	0	0
C88_C02H3G073580	0.17	0	0.4	0.52	0.89	0.39	0.67	0.14	0.13	0.37	0	0.17	0.74	0.78	1	1.22	0.88	0	1.64	0.26	1.56	1.06	1.11	0.32	0	0.13	0.16	0	0	0	0	0	0	0	0	0	0	0	0	0	0	0	0	0	0	0	0	0	0
C88_C02H3G073670	1.6	0.64	2.56	0.99	0.28	1.5	1.03	0.26	2.82	2.38	2.67	7.72	1.42	2.07	0.54	2.33	2.39	1.41	3.12	3.17	0.3	0.22	2.12	0.9	1.09	0.96	0.89	0	0	0	0	0	0	0	0	0	0	0	0	0	0	0	0	0	0	0	0	0	0
C88_C02H3G074120	1.28	4.29	4.11	3.52	1.51	4.34	3.77	7.06	2.06	3.81	1.98	1.29	1.14	1.98	1.45	3.42	2.23	1.42	0.96	1.96	0.79	4.5	2.21	2.41	0	4.47	0	0	0.7	0.48	0	0	0	0	0	0	1.04	0	1.08	1.55	0.39	0.99	0.68	1.18	0.39	0.43	0.69	0	0
C88_C02H3G074180	0.44	3.51	1.05	4.04	3.85	4.09	2.45	1.44	0.35	2.92	2.02	2.2	0	0	0	0.32	0	0.96	0.33	0	0	0	0	0	0.37	1.31	0.81	0	0	0	0	0	0	0	0	0	0	0	0	0	0	0	0	0	0	0	0	0	0
C88_C02H3G074470	4.58	3.07	5.25	5.39	10.99	9.72	3.15	3.24	3.16	1.46	1.21	0	0.58	1.82	4.44	4.77	0.98	0.72	0.49	1	0.61	6.44	2.9	3.08	1.12	4.41	1.82	0	0	0	0	0	0	0	0	0	0	0	0	0	0	0	0	0	0	0	0	0	0
C88_C02H3G074770	10.04	3.13	7.2	4.81	13.64	7.02	3.46	3.26	2.89	3.74	3.33	0.36	4.79	3.99	3.05	13.86	5.36	5.16	4.05	3.02	3.33	16.4	11.93	7.43	4.92	4.3	5.33	0.35	0	0	0	0	0	0.32	0	0.16	1.74	1.43	2.11	1.63	0.98	2.09	2	0	0.65	0	0	1.39	1.63
C88_C02H3G074890	0.49	0.42	2.14	0.8	0.5	1.21	1.35	1.57	0.45	1.62	0.78	0.35	1	1.04	1.55	1.02	2.41	1.24	1.32	1.29	1.57	2.42	1.87	1.52	0.36	1.89	3.46	0	0	0	0	0	0	0	0	0.46	0	0	0.18	0.38	0	0	0	0	0.06	0.14	0	0.07	0
C88_C02H3G074940	5.35	4.16	5.65	6.09	8.46	3.74	4.97	6.52	1.81	2.52	1.57	2.84	4.26	0.78	3.11	3.9	3.16	2.8	2.33	3.44	4.18	6.73	3.95	2.65	2.17	6.74	5.22	0	0	0	0	0	0	0	0	0.31	0	0	0	0	0	0	0	0	0	0	0	0	0
C88_C02H3G075130	1.94	2.69	2.24	2.26	2.58	2.38	2.15	1.86	1.96	1.36	1.92	2.45	2.7	1.13	1.29	0.93	2.13	1.21	2.06	2.14	1.47	1.37	0.99	1.32	2.19	1.59	1.75	0	0	0	0	0	0	0	0.05	0.025	0	0	0	0	0	0	0	0	0	0	0	0	0
C88_C02H3G075140	0.12	0.32	0.67	0.37	0.32	0.19	0.67	0.2	0.67	0.44	0.33	0.12	0.63	0.55	1.82	0.26	0.09	0.79	0.27	0.09	0.11	0.25	0	0.11	0.31	0.45	0.11	0	0	0	0	0	0	0	0	0	0	0	0	0.11	0	0	0.09	0	0	0	0	0	0
C88_C02H3G075750	6.4	0	0.21	0.27	0	0.63	0.21	0.44	0	0.4	0.74	0	0	0.74	0	0.19	0.4	0	0.2	9.37	0	0.56	0	0	0.91	0.2	0.25	1.8	5.24	0.9	0	0	0	0.24	5.64	2.94	0.65	4.24	1.12	0.73	0.49	0.62	6.79	3.95	19.3	0	0.87	0.52	1.81
C88_C02H3G077590	2.45	2.35	2.09	0.69	2.43	3.37	2.45	1.17	1.74	3.49	6.28	3.75	3.04	2.35	1.58	1.68	3.45	3.13	2.24	2.16	4.49	1.99	0.77	1.61	1.85	3.56	2.28	0	0.06	0	0.33	0	0.07	1.55	0	0.08	0.09	0.07	0	0.07	0	0	0.06	0.14	0.07	0	0.24	0	0.17
C88_C02H3G078240	0.42	0.02	0.67	0.11	0.55	0.71	1.14	0.23	0.87	0.08	0.03	0.66	0.09	0.16	0.06	0.23	0.05	0.04	0.03	0.58	0.06	1.86	1.33	1.37	0.12	1.53	0.39	0.1	0.06	0	0	0	0	0.03	0.03	0.03	0.25	0.07	0.2	0	0.06	0.32	0.3	0	0.66	0.04	0	0.03	0.47
C88_C02H3G078760	1.62	0.16	1.11	2.42	1.86	0.76	2.21	1.27	2.28	0.3	0.08	0.08	0.43	0.98	0.41	1.01	0.24	0.36	1.89	0.68	0.45	3.08	1.38	0.53	0.49	0.42	0.9	2.42	1	0.64	0	0	0	0.22	0.86	0.54	1.67	0.4	0.41	1.18	1.11	0.76	0.13	0.75	1.17	0.16	0	0	0.55
C88_C02H3G078770	3.98	1.04	4.79	11.05	14.55	6.91	37.78	18.27	39.01	2.55	2.56	4.34	7.47	14.45	9.56	15.14	0.83	5.38	4.32	5.65	1.13	21.37	9.96	6.55	2.84	1.57	0.72	0.43	0.09	0.87	0	0	0	0.1	0.97	0.535	0.4	0.11	0.28	0.7	0.7	0.26	0.18	0.2	1.3	0.56	0.27	0.43	0.25
C88_C02H3G078880	0.21	0	0.25	0.11	1.25	0.2	0.67	0.39	0.08	0.08	0	0	0.37	0.63	0.22	1.91	0.23	0.52	0.79	0.2	0.39	13.47	1.28	1.13	0.94	2.27	1.36	0.1	0	0	0	0	0	0.14	0	0.07	0.19	0	0	0.05	0.05	0.3	0.08	0.1	0.09	0.32	0	0.1	0
C88_C02H3G078930	12.41	15.7	26.8	3.06	6.7	11.94	3.79	5.63	9.55	20.45	8.98	10.96	6.16	7.95	9.7	23.07	14.04	28.09	7.85	32.23	13.27	6.95	30.35	29.89	9.42	6.74	8.77	0	0.18	0.12	0	0	0.29	0	0	0.12	0	0	0	0	0	0	0	0	0.5	0.11	0.09	0	0
C88_C02H3G078940	1.1	12.3	21.01	0.34	4.2	0.86	0.35	6.85	7.55	11.76	0.21	8.68	11	1.33	14.35	43.09	14.94	30.32	0.5	24.14	16.42	1.79	39.58	29.54	11.74	9.68	10.04	1.38	0.81	0.12	0	0	0	0.8	0.39	0.595	1.61	1.32	1.86	3.12	0.1	1.8	2.63	0.31	1	0.22	1.53	0	0.5
C88_C02H3G079010	0	2.36	0.09	0	0	0.75	0	0.09	0	0.16	0	1.61	0	0	0	0	0	1.06	0	0	0.2	0	6.6	5.71	0	0	0.1	0	0	0	0	0	0	0	0	0	0	0	0	0	0	0	0	0	0	0	0	0	0
C88_C02H3G079020	2.8	3.08	2.61	0.92	2.08	2.28	1.71	1.57	1.8	2.42	2.7	2.48	3.39	1.87	2.28	1.55	3.6	4.21	1.52	2.22	3.02	2.99	1.99	4.22	0.48	2.77	1.66	0	0	0.13	0	0	0	0.2	0	0.1	0	0	0	0	0	0	0	0	0	0	0.09	0	0
C88_C02H3G079170	1.22	1.64	1.6	1.1	4.06	3.17	3.5	1.96	0.25	0.4	0.92	0.54	0.95	1.06	0.19	2.73	0.8	0.76	1.21	0.47	0.99	1.99	1.58	3.31	1.77	1.72	1.06	0	0	0	0	0	0	0	0	0	0	0	0	0	0	0	0	0	0	0	0	0	0
C88_C02H3G079430	0.64	1.73	1.03	1.08	1.07	1.51	0.97	0.4	0.71	1.32	1.19	0.97	0.79	0.6	0.48	0.7	0.96	0.62	0.61	0.55	2.47	0.23	0.59	0.76	2.55	1.08	0.52	0	0	0	0.07	0	0.42	0	0.14	0.44	0.1	0.08	0	0.07	0	0	0	0.15	0.36	0	0.26	0	0
C88_C02H3G079830	0.43	8.45	10.44	24.63	2.83	19.19	1.2	13.41	0.34	6.2	0.2	1.29	1.33	3.37	3.44	2.33	1.91	0.94	3.05	6.03	7.53	2.25	6.62	1.61	1.65	0.32	2.57	0	0	0	0	0	0	0	0	0	0	0	0	0	0	0	0	0	0	0	0	0	0
C88_C02H3G080030	1.16	0.23	0.65	0.36	0.92	0	1.02	0.19	1.12	0	0.22	1.63	0	3.01	0	1.01	0.35	0	0.35	0.62	0.54	6.11	1.97	0.33	0.7	5.03	2.26	1.67	0.19	0.26	0	0	0.1	0	0	0	0	0.35	0	0.63	0.74	0.94	0.46	0.54	0.42	0.23	0.09	0	0
C88_C02H3G080200	4.38	11.14	4.44	5.62	2.92	1.05	1.15	1.62	8.19	5.65	5.14	1.44	0.64	2.65	4.7	1.63	5.87	1.28	1.48	1.16	1	1.95	4.35	12.19	2.14	1.67	5.72	0.26	1.75	0.2	0	0	0	0.81	1.42	1.115	0.43	1.86	1.88	0.08	0.24	1.77	0.28	0.66	0.16	0.72	0.29	3.37	0.2
C88_C02H3G080280	0	0	0.19	0.84	0.21	0	0	1.06	0	0	0	0	0	0	0	0	0.09	0	0	0	0	0	0	0	0	0	0	3.03	0.57	3.95	0	0	0	0	0	0	0	0	0	0.32	0	0.14	0	0	1.05	0	0	0	0
C88_C02H3G080350	0.12	0	0	0	0	0	0.47	0.39	0.09	0.87	0	0	0.1	0.11	0.1	1.29	0	0.13	0	0	0	0.58	0.17	0.11	0.6	3.17	0	1.47	0.1	0.4	0.74	0	0.1	0.32	4.97	1.15	1.28	1.17	0.59	0.32	0.53	0.68	0.28	0.33	0.21	1.31	0.29	1.59	0
C88_C02H3G081830	0.75	7.77	12.14	3.66	3.63	27.91	8.55	25.34	0.6	29.49	0.52	8.1	6.15	0.52	0.48	1.36	4.75	0.21	0.7	0.57	8.5	0.13	1.24	1.23	0.96	7.13	0.87	7.38	0.46	0.63	0	0	0	0.17	0.33	0.25	0.23	0.37	1.1	0.68	0.34	0.22	0.74	0.17	1.69	0.38	0.15	4.34	0
C88_C02H3G082470	0.56	0.16	0.13	0.17	0.14	0.81	0.19	0.13	0.39	0.12	0.37	0.08	0.07	1.49	0.07	0.12	0.18	0.09	0.12	0.24	0.07	0.17	0.71	0.6	0.14	0.06	0.15	0.15	1.64	1.63	0.79	0	0.42	1.67	1.13	0	2.92	0.08	1.68	0.88	0.8	0.84	0.64	1.93	0.8	0.57	0.13	0.85	1.09
C88_C02H3G082730	5.46	0.07	0.35	0.11	0.29	0.17	0.26	0	0.18	0.08	0	0.22	0.19	0	0.09	0.72	0.08	0.36	0.33	0	0.2	1.38	0.73	2.37	0.47	0.9	0.51	22.22	0.09	0.37	0	0	0	0.2	0	0.1	0	0	0.18	0.1	0.1	0	0.17	0.2	0.2	0.22	0	0	0
C88_C02H3G083500	0	0	0	0	0.1	0	0	0	0	0	0	0	0	0	0	0	0	0	0	0	0	0	0	0	0	0	0	21.71	67.69	26.96	0	0	0	0	0.4	0.2	0.14	5.37	1.14	31.67	2.15	7.87	4.39	0.62	10.9	3.41	12.1	0.65	0
C88_C02H3G083600	0.33	0.26	1.06	0.06	0.1	0.65	0.22	0.18	0.13	0.08	0.21	0.11	0.1	0.2	0.56	0.24	0.5	0.79	0.25	0.59	0.51	0.04	0.37	1.66	0.09	0.04	0.72	0.16	0.05	0	0.4	0	0.05	0	0	0	0.4	0	0.23	0.05	0.05	0.06	0	0.05	0.5	0.06	0.18	0.05	0.13
C88_C02H3G084200	0.99	0.83	0.2	2.04	0.66	3.68	1.29	1.74	0.2	1.38	1.27	1.62	1.21	1.15	0.42	0.45	4.35	1.1	1.96	2.08	2.99	0.7	1.92	4.32	2.23	4.92	1.38	0.24	0.3	0	0.22	0	1.52	0.11	0	0.27	0	0	0	0.68	0.11	0.14	0	0.34	1.35	0	0.4	0.12	0
C88_C02H3G085660	0	0	0	0.13	0	0	0	0	0	0	0	0	0	0.12	0.21	0.09	0	0	0	0.1	0.23	0	0.09	0	0	0	0	2.04	0	1.13	0	0	0	0	0	0	0	0	0	0.11	0.34	0.15	0	0	0	0.25	0.1	0	0.28
C88_C02H3G086850	0.65	1.45	2.77	3.56	4.96	16.7	2.94	13.91	1.73	2.09	2	4.13	0.77	1.8	2.75	2.67	4.35	14.56	1.3	0.82	2.2	1.52	3.98	4.26	2.03	2.1	3	0.83	0	0.24	0	0	0	0.59	0.19	0.39	0	0.43	0	0.79	0	1.26	0.34	0	0.2	0	0.18	0.84	0
C88_C02H3G087150	0	0	0	0	0	0.15	0	0	0	0	0	0	0	0	0	0	0	0	0	0	0	0	0	0	0	0	0	0	0	0	0	0	0	0	0	0	0	0.19	0	0	0	0	0	0	0	0	0	0	0
C88_C02H3G087190	0	0	0	0	0	0	0	0	0	0	0	0	0	0	0	0	0	0	0	0	0	0	0	0	0	0	0	0	0	0.43	0	0	0	0	0	0	0	0	0	0	0	0	0	0	0	0	0	0.37	0
C88_C02H3G087250	0.15	0.15	0.3	0.16	0.13	0	0.12	0.06	0.73	0.9	0.28	0.3	0.27	0.56	1.53	0.05	0.06	0.17	0.17	0.69	0.42	0.16	0.61	0.21	0.32	0.68	0.42	0	0	0	0	0	0	0	0	0	0	0	0.06	0.07	0	0	0	0	0.07	0	0	0	0
C88_C02H3G087410	6.24	3.14	8.13	0	1.72	2.13	3.13	1.29	9.41	9.29	7.24	3.93	10.05	10.13	11.25	5.4	6.12	8.2	5.28	12.81	14.12	6.85	8.06	2.94	2.67	11.67	5.06	0	0	0	0	0	0	0	0	0	0	0	0	0	0	0	0	0	0	0	0	0	0
C88_C02H3G087500	0.69	1.74	0.49	0.47	2.16	0.72	0.86	2.08	0.31	0.11	0.42	0.31	0.88	1.27	2.33	0.22	0.4	0.76	2.58	0.35	0.28	0.7	0.79	0.72	0.85	1.88	1.13	0.15	0.19	0.09	0	0	0	0	0	0	0.09	0	0.19	0.07	0.07	0.18	0	0	0.14	0	0	0	0.35
C88_C02H3G087560	4.49	4.95	3.6	2.48	2.55	4.39	3.22	1.86	6.19	2.62	5.06	3.39	5.13	3.72	3.67	4.44	2.16	3.37	4.34	4.65	2.83	2.7	3.67	6.03	4.4	4.08	3.42	0	0	0	0	0	0	0	0	0	0	0.16	0	0	0	0	0.13	0	0.14	0	0	0	0
C88_C02H3G087640	3.95	8.76	3.49	8.15	8.74	5.57	7.15	6.05	3.5	4.86	4.41	2.59	4.75	4.22	4.53	6.78	7.24	5.69	4.61	3.63	3.86	5.29	4.67	5.59	4.75	6.66	4.04	0	0	0	0	0	0	0	0	0	0	0	0	0	0	0	0	0.18	0	0	0	0	0
C88_C02H3G087690	2.21	6.55	5.03	8.38	7.6	7.18	4.1	2.98	5.51	5.45	7.98	7.02	5.99	2.16	3.55	4.91	3.04	2.57	2.27	1.15	2.16	1.47	0.77	3.06	2.19	5.91	3.13	0	0	0	0	0	0	0	0	0	0	0	0	0	0	0	0	0	0	0	0	0	0
C88_C02H3G087770	11.04	156.93	7.32	7.22	3.75	3.65	2.05	16.5	4.44	8.22	4.14	5.56	130.26	4.73	5.04	1.39	2.06	4.7	3.35	4.7	2.96	2.39	3.45	1.6	7.28	6.67	5.91	0	0	0	0	0	0	0	0.19	0.095	0	0	0	0.39	0	0	0	0	0.19	0	0	0	0
C88_C02H3G088250	3.02	4.96	8.89	6.84	6.53	5.65	7.28	7.91	3.98	4.37	3.35	1.35	4.63	4.52	5.63	23.38	5.58	9.66	4.99	3.78	5.3	16.83	14.32	12.96	7.92	13.7	12.15	0.08	0	0	0	0	0	0	0.07	0.035	0	0.17	0	0.08	0	0	0	0	0.08	0	0	0	0
C88_C02H3G088510	0.7	0.68	0.67	0.09	0.12	0.45	0.32	0.76	0.78	0.95	0.61	0.22	1.05	1.02	0.86	0.67	0.49	0.63	0.83	0.4	0.98	0.52	0.65	0.45	0.49	0.36	0.49	0	0	0.1	0	0	0	0	0	0	0	0	0	0	0	0	0	0	0	0	0	0	0
C88_C02H3G088540	4.8	5.15	5.2	5.19	4.24	4.32	4.43	5.95	6.18	5.89	3.12	5.08	4.27	5.34	3.05	3.85	4.3	5.84	3.25	5.87	5.12	3.37	3.37	3.84	4.94	4.85	4.01	0.23	0.2	0	0	0	0	0	0	0	0	0	0	0.22	0	0	0	0	0	0	0	0	0
C88_C02H3G088590	7.09	6.67	7.07	8.88	6.85	7.88	7.39	10.74	8.69	7.4	5.6	9.55	7.42	8.36	6.24	3.86	4.9	5.42	6.63	7.59	5.05	3.63	3.13	3.55	4.2	7.24	5.41	0	0	0	0	0	0	0	0	0	0	0	0	0.12	0.06	0	0	0	0	0	0.05	0	0
C88_C02H3G088600	33.66	30.6	28.15	23.25	26.08	26.13	27.86	25.08	37.11	32.1	43.25	39.63	40.46	51.92	36.59	22.49	43.69	43.37	43.89	38.49	49.41	21.96	32.46	38.89	43.9	34.92	35.53	0	0.05	0	0	0	0	0	0.06	0.03	0	0	0	0	0.12	0.22	0.1	0.12	0	0.13	0.1	0	0.15
C88_C02H3G088610	1.9	3.93	5.05	2.64	1.42	2.52	2.23	1.63	2.71	3.6	1.83	2.88	2.67	2.1	4.6	1.6	4.87	1.7	2.97	4.08	2.45	2.01	1.73	1.1	1.19	2.3	2.72	0	0	0	0	0	0	0.07	0	0.035	0	0	0.06	0.07	0	0	0.12	0.07	0.07	0	0	0.07	0
C88_C02H3G088770	7.96	7.88	8.21	6.84	9.72	10.67	5.93	8.93	8.99	5.5	9.85	7.64	8.93	7.91	8.68	4.01	13.73	8.18	8.84	9.55	13.02	4.8	5.74	8.56	7.31	7.8	10.72	0	0	0	0	0	0	0	0	0	0	0.19	0	0	0	0	0	0	0	0	0	0	0.43
C88_C02H3G088780	3.39	3.07	4.48	1.33	2.03	1.71	2.32	2.14	2.8	4.23	2.87	3.01	2.21	3.42	2.87	1.23	4.17	2.87	4.8	3.65	2.22	1.75	2.5	2.34	2.22	1.19	3.7	0	0.16	0	0	0	0	0	0.09	0.045	0	0	0.08	0.09	0.09	0.12	0	0	0	0	0	0	0
C88_C02H3G088790	6.54	7.2	6.93	3.77	2.34	3.1	4.81	2.19	6.26	7.65	5.13	5.65	4.91	7.36	6.61	3.06	8.37	3.62	9.54	7.02	5.78	2.79	3.91	4.4	6.07	3.61	6.21	0	0	0	0	0	0	0	0	0	0.09	0	0	0.07	0.07	0.09	0	0	0	0	0	0	0
C88_C02H3G088830	19.3	23.96	25.56	52.05	33.49	27.18	36.61	42.8	20.07	23.88	15.79	21.33	15.19	17.64	17.08	21.98	18.86	20.62	18.16	24.05	15.1	21.46	33.95	21.39	16.74	15.95	19.08	0	0	0	0	0	0	0	0	0	0	0	0	0	0	0	0	0	0.07	0	0	0	0
C88_C02H3G088890	11.17	11.27	9.49	7.06	7.5	10.78	9.63	10.73	9.97	15.12	10.15	11.35	11.54	10.6	12.6	10.88	11.09	9.75	12.21	9.47	11.82	9.35	12.77	12.06	10.98	12.15	10.52	0	0	0	0	0	0	0	0	0	0	0	0	0	0	0	0	0	0	0	0	0	0
C88_C02H3G088910	7.13	7.85	7.42	10.56	6.89	8.62	6.53	8.93	8.69	9.62	6.93	10.22	6.93	9.61	9.36	4.47	10.57	11.22	11.73	15.91	12.62	3.53	7.57	13.21	10.98	6.92	6.72	0.11	0	0.13	0	0	0	0	0	0	0	0.11	0.09	0	0.2	0	0	0	0.1	0	0	0	0
C88_C02H3G088930	2.28	3.14	3.14	6.5	2.5	4.42	3.4	3.78	3.67	3.4	4.04	4.71	3.29	1.82	2.31	3.65	4.63	2.29	5.64	2.57	5.15	2.37	2.57	2.87	3.26	4.88	5.04	0	0	0	0	0	0	0	0	0	0	0	0	0	0	0	0	0	0	0	0	0	0
C88_C02H3G088970	2.73	1.99	1.81	0.61	2.31	1.67	1.15	1.38	3.83	1.15	2.21	2.4	2.96	0.99	2.02	0.61	4.97	1.05	2.24	4.45	1.99	1.17	1.41	0.45	0.31	1.51	4.08	0	0	0	0	0	0	0	0	0	0.14	0	0.1	0.22	0	0	0	0	0	0.12	0	0	0
C88_C02H3G090200	1.12	0.03	0.54	0.6	0.63	0.21	0.47	0.52	0.79	0.3	0.04	0.05	0.6	0.71	0.46	1.93	0.2	0.5	2.19	0.82	0.5	1.76	0.89	0.55	0.46	0.6	0.5	0.35	0.37	0.86	0	0	0	0.12	0.39	0.255	0.38	0.22	0.38	0.12	0.08	0.21	0.46	0.62	0.65	0.09	0.15	0.13	0.1
C88_C02H3G091720	0	0.45	0.81	0.35	0.89	0	1.61	1.11	0.54	0	0.31	0.68	0	0	0	0.49	0	0.74	0.25	0	0	0.94	0.5	0.32	0	0.25	0.31	29.71	5.21	3.03	0	0	0	0.3	0.59	0.445	0.41	0.67	0.28	0.3	0	2.34	2.4	4.03	4.85	1.69	3	1.95	0.76
C88_C02H3G091740	0	0.11	0.27	0	0.44	0.26	0.13	0	0	0	0	0.17	0.15	0.15	0	0	0	0	0.63	0.38	0	0	0	0.16	0	0.75	1.7	12.86	0.68	0.19	0	0	0	27.49	0.29	13.89	4.45	1.16	21.59	13.97	35.66	42.76	9.02	7.56	11.17	8.09	14.93	10.66	5.29
C88_C02H3G091820	0	0	0.22	0	0	0.21	0	0	2.19	0	0.51	0.27	0.97	0	0.23	0.2	0	0	0.82	0.21	0	1.15	0.2	0.26	0.23	2.85	1.26	0	0.45	0.61	0	0	0	0.25	0.72	0.485	0	3.24	0.46	0.99	5.2	2.22	3.03	5.53	1.97	4.12	0.66	1.58	0.62
C88_C02H3G091840	0.41	0.48	0.74	0	0	0	0.08	0.17	0.25	0.38	0.57	0.1	0.18	0.29	0.35	0.38	0.23	0.46	0.23	0.55	0.76	0.22	0.3	0.1	0.18	0.39	0	0.5	0.51	0.7	1.57	0	0.18	0.37	1.18	0	0	0.31	5.01	3	0.94	4.2	0.41	0.19	0.74	0.73	0.08	0.2	0
C88_C02H3G091960	0.08	4.65	2.58	0.17	0	0.71	1.06	3.41	2.13	0	1.15	1.75	0.95	0	16.96	0	0	0	1.68	0.06	0	0	5.12	0	3.75	2.84	0	0	5.27	0	0	0	0	2.24	4.95	3.595	0.3	0	0	8.57	0	0	0	4.12	9.64	5.42	0	0.08	2.06
C88_C02H3G092330	0.27	0.09	0.16	0.41	0.94	0.73	0.37	0.16	0.11	0.2	0.49	0.74	0.94	0.12	0.17	0.24	4.07	0.51	0.5	2.18	0.92	0.75	2.06	0.62	0.17	0.1	0.31	0.06	0.16	0	0	0	0	0.18	0.06	0.12	0.16	0.13	0.06	0.06	0.06	0	0.21	0.61	0.18	0.07	7.02	1.61	0.3
C88_C02H3G092550	0.57	1.03	0.52	0.25	0.36	0.44	0	0.87	0.39	0.12	0.22	0.08	0.72	0.07	0.21	0	0.72	1.07	0.3	0	0.08	0.17	0.95	2.28	0	0.24	1.12	0	0.2	0.18	0	0	0	0	0	0	0	0	0	0	0.07	0	0.13	0	0.73	0	0.85	0.08	0
C88_C02H3G094350	0.2	0.26	0.71	0.4	0.52	0.46	0.47	0.57	0	0.15	0.09	0.3	2.95	0.54	3.15	0.14	3.8	0.32	0.29	0.22	0.09	0.14	7.87	0.64	0.08	0.59	0.09	0.28	3.92	0.11	0	0	0	0	2.32	1.16	0.24	3.78	0.08	0.27	0.18	0.34	0.08	0.09	6.1	2.86	0.08	1.42	0
C88_C02H3G094790	0.49	0	0	0	0	0.38	0.39	1.62	0	0	0	0.49	0	0	0	0	0	0	0	0	0	0.34	0	0.46	0	0	0	42.37	0	9.93	0	0	0	0	0.86	0.43	0	0	0	0	0.89	0	0	1.35	0	0.49	0	0	0
C88_C02H3G094870	1.21	1.08	0.86	1.94	1.55	1.37	9.41	1.23	0.43	15.04	0.75	0.41	0.96	1.25	3.2	2.06	0.3	0.89	1.22	1.23	1	2.94	0.6	1.39	0.69	0.71	0.5	0.78	0.66	18.25	0	0	0	3.29	0.95	2.12	1.8	4.55	1.02	2.33	0.98	1.1	0.64	1.37	3.05	0.27	0.44	0	2.14
C88_C02H3G095770	0.15	0.05	0.12	0	0.07	0.54	0.18	0.06	0	0.17	0.14	0.39	0	0.28	0.07	0.06	0	0.42	0.46	0.18	0.93	0	0.17	1.01	0.13	0.06	0.14	0.07	0.06	0.17	0	0	0	0	0	0	0	0	0	0	0.14	0.18	0	0	0.35	0.31	0.25	0	0
C88_C02H3G096290	2.63	1.23	1.56	9.33	4.46	4.12	3.77	1.8	1.01	0.51	2.13	1.04	0.92	1.7	0.78	1.75	0.94	6.72	1.98	1.23	1.06	1.53	1.1	3.13	1.57	1.8	13.6	0	0	0.13	0	0	0	0	0.1	0.05	0.56	0.11	0	0.1	0	0.13	0.27	0	0.1	0	0.09	0.33	0.52
C88_C02H3G096830	0	0	0.76	0	0	0	0	0	0	0	0	0	0	0	0	0	0	0	0	0	0	0	0	0	0	0	0	0	0	0	0	0	0	0	0	0	0	0	0	1.54	0	0.92	0	0	0	0	0	0	0
C88_C02H4G101250	3.38	1.03	2.71	0.95	2.17	1.92	1.23	1.02	2.72	2.06	3.14	3.1	0.55	1.71	3.13	0.9	3.67	3.4	2.54	3.29	1.71	1.08	2.04	1.16	1.58	1.38	0.57	0	1.01	0	1.92	0	0.54	0.28	0.54	0	1.12	0.61	0.77	0	0.28	0.72	0.24	1.42	0.83	0	0.25	0.3	0
C88_C02H4G101420	2.53	1.91	3.3	5.22	4.48	3.72	4.58	4.98	6.88	6.84	3.82	7.34	5.63	2.35	3.49	5.08	2.13	2.45	3.34	7.99	2.94	5.79	5.38	4.77	2.72	3.56	4.11	0	0	0	0	0	0	0.29	0	0	0	0	0.8	0	0	0	0	0	0.86	0.32	0	0	0
C88_C02H4G101480	0.47	0.91	0.92	0.39	0.52	1.29	0.68	0.38	0.68	1.13	0.63	0.55	0.87	0.78	0.86	0.22	0.63	0.42	0.99	0.78	0.71	0.54	0.87	0.96	0.65	0.76	0.67	1.02	0.69	0.81	0.34	0	0.07	0.11	0.26	0.09	0.36	0.5	0.53	0.19	0.65	0.25	0.13	0.08	0.31	0.3	0.83	0.37	0
C88_C02H4G101490	0.65	0.65	0.87	1.23	1.24	1.1	0.43	1.52	0.61	0.72	2.41	3.27	0.19	0.8	0.09	1.26	0.16	0.84	0.24	0.17	0.7	0.3	0.24	0.31	0.37	1.46	6.12	0	0.09	0	0	0	0	0.39	0.67	0.53	0.13	0.11	0	0.39	0.1	0	0.43	0.9	0.49	0.22	0	1.15	1.23
C88_C02H4G101900	0.82	0.67	0.95	0.66	0.56	0.85	1.17	0.98	1.54	0.47	0.42	0.64	0.81	0.25	0.54	1.13	0.54	0.6	0.82	1.04	0.76	1.02	1.01	0.51	0.62	0.27	1.52	0	0	0	0	0	0	0	0	0	0	0	0	0	0	0	0	0	0	0	0	0	0
C88_C02H4G102020	0.82	0.69	0.82	0.42	0	0	0.16	0.25	0.16	1.44	0.76	1.24	0.09	1.04	0.52	0.22	1.14	0.68	1.61	1.4	1.04	0.14	0.23	0.67	0.26	0.23	0	0	0.08	0.23	0	0	0	0	0.09	0.045	0.12	0	0	0.28	0	0	0.08	0.76	0.18	0	0.58	0	0.23
C88_C02H4G102290	0.08	0.03	0.21	0.08	0.13	0.03	0.49	0.66	0.7	0.28	0.11	0.31	0.24	0.53	0.35	1.24	0.11	0.21	0.51	0.4	0.14	1.09	0.87	0.46	0.03	0.08	0.28	0	0	0	0	0	0	0	0	0	0	0	0	0	0	0	0	0	0	0	0	0	0
C88_C02H4G103760	0	0	0	0	0	0	0	0	0	0	0	0	0	0	0	0	0	0	0	0	0	0	0	0	0	0	0	0	0	0	0	0	0	0	0	0	0	0	0	0	0	0	0	0	0	0	0	0	0
C88_C02H4G103800	0.19	1.31	0.47	0.4	0.86	0.46	1.1	1.29	0.78	1.45	0.72	0.79	0.69	0.36	0.66	0.43	1.02	0.22	0.88	0.45	0.36	0.82	0.86	0.55	0.17	1.61	1.27	0	0	0	0	0	0	0	0.34	0.17	0	0	0	0	0	0	0	0	0	0	0	0	0
C88_C02H4G104070	5.1	7	8.66	16.13	12.47	14.65	14.66	7.84	6.29	4.5	3.96	6.93	4.85	9.02	3.72	8.99	5.31	6.95	5.26	4.8	9.8	6.75	6.66	8.26	6.5	5.24	5.28	0.11	0.19	0.27	0	0	0	0.11	0	0.055	3.31	3.18	0	0.11	0	2.07	0.19	0	1.29	0	0	0	0.81
C88_C02H4G104560	30.82	31.86	21.39	18.89	37.08	16.29	13.82	14.24	10.05	11.37	14.18	12.87	21.49	18.81	12.02	19.03	18.47	31.96	10.45	13.15	27.85	26.37	15.79	24.84	27.61	9.15	8.76	0.54	0	0	0	0	0	0.75	0	0.375	0	0	0.23	0.25	0	0	0	0	0	0	0	0	0
C88_C02H4G104610	0.9	0.2	0.96	0.93	0.53	0.7	0.72	0.75	2.42	1.57	0.28	0.91	0.53	0.28	0.25	0.44	0.22	0	0.9	0.23	0.28	0.84	0.22	0	0	0	0	0	0	0	0	0	0	0	0	0	0	0	0	0	0	0	0	0	0	0	0	0	0
C88_C02H4G104640	1.16	0	1.39	1.19	1.02	0.45	0	1.44	0.47	0.43	0	0.58	0	1.07	1.47	0.42	0	0	0.44	0.44	0.54	0	0.86	0	0	2.6	0	0	0.95	0.65	0	0	0	1.05	0.51	0.78	1.41	0	0.49	1.05	0	0	0	0	0.52	2.92	0.47	0.56	0
C88_C02H4G104710	2.97	7.52	5.42	8.83	4.95	6.96	6.75	8.86	3.05	12.39	6.89	4.65	2.49	2.91	5.32	3.24	4.8	2.55	2.73	3.27	3.52	3.48	4.87	1.4	5.09	8.27	5.66	0.16	0	0.19	0	0	0	0	0	0	0	0	0	0.15	0	0	0	0	0	0.17	0	0	0
C88_C02H4G104760	0.16	0.11	0.26	0.16	0.14	0.25	0.26	0.39	0	0.24	0.44	0.16	0.14	0	0.27	0.46	0.24	0.53	0.24	0.24	0.44	0.11	0.23	0.45	0.55	0.36	0.15	0	0.13	0	0	0	0	0	0	0	0	0	0	0.14	0	0.19	0	0	0	0.32	0	0	0
C88_C02H4G104830	5.66	7.68	5.89	4.78	7.97	7.65	3.72	5.75	6.83	6.13	8.48	10.38	9.04	6.21	6.99	5.26	7.79	8.97	8.13	7.87	8.85	6.97	5.42	7.39	5.52	7.71	6.21	0	0	0	0	0	0	0	0	0	0	0	0	0	0	0	0	0	0	0	0	0	0
C88_C02H4G104890	0.07	0	0.21	0.27	0.06	0.21	0	0.27	0.05	0.1	0	0.13	0	0.12	0.22	0.1	0.2	0.22	0.1	0.05	0	0.19	0.15	0.44	0.11	0.05	0.06	0.95	0.11	0.45	0	0	0	0.06	0.06	0.06	0	0	0	0.12	0	0	0	0.12	0.6	0.13	1.13	0	0.9
C88_C02H4G105250	0	0.31	0.24	0.16	0	2.38	1.58	2.51	0.12	0.34	0.42	0.61	0	1.83	0.64	0.55	0	0.67	0	0	0.85	0.21	1.23	3.29	0	0	0.14	1.02	0.62	0	0	0	0	0	0.27	0.135	1.29	0.15	0	0.14	0.55	0	0.6	0.14	2.61	0	2.22	0	0
C88_C02H4G105320	0.14	0	0	0	0.24	0	0.11	0	0	0.21	0	0	0.12	0.51	0.82	0	0	0	0	0.32	0	0.19	0.1	0	0	1.45	0.9	0	0.11	0	0	0	0	0	0	0	1.18	1.24	0.12	0	0.25	0.16	0.88	0.13	0	3.07	0	0.13	0
C88_C02H4G105940	0.16	0.05	1.79	0.82	0.35	0.87	0.26	0.92	0.26	0.3	0.22	0.16	0.78	0.96	0.14	0	1.67	0.97	0.12	0.91	1.85	0.62	0.88	0.6	1.71	1.61	0.37	0.23	0.13	0.09	0.5	0	0	0.14	0.21	0	0.1	0.24	0.07	0.22	0	0.09	0.19	0.22	0	0.32	0.06	0.23	0.18
C88_C02H4G106760	1.58	0.64	10	7.97	13.53	13.82	9.37	1.57	1.02	0.47	0.88	7	0.98	3.51	0.8	1.04	0.59	0.7	9.02	10.97	2.05	3.99	0.47	6.39	2.43	18.66	1.32	0	0	0	0	0	0	0	0	0	0	0	0	0	0	0	0	0	0	0	0	0	0
C88_C02H4G106800	5.01	2.59	2.76	6.93	10.38	10.41	4.94	29.23	12.32	6.71	5.71	4.33	17.43	6.37	5.22	5.84	2.78	3.48	7.11	6.23	2.92	9.56	5.28	5.79	3.56	3	3.98	0	0	0	0	0	0	0.26	0	0.13	0	0.14	0	0.26	0	0.17	0	0	0.26	0.14	0.12	0	0
C88_C02H4G106900	2.75	1.68	1.87	1.03	2.58	2.54	1.61	2	2.42	2.05	1.86	1.6	2.08	2.55	2.41	1.89	2.74	1.57	3.89	1.34	2.79	1.53	1.91	3.69	2.22	2.69	2.09	0	0	0.09	0	0	0	0	0	0	0	0	0	0.15	0.08	0.1	0.07	0.23	0.08	0.17	0.07	0.08	0
C88_C02H4G106910	4.03	12.58	12.48	3.29	5.28	9.34	3.12	3.22	9.72	18.09	12.63	10.22	13.21	22.41	6.25	15.89	6.74	14.14	8.57	6.05	10.19	18.26	8.92	22.48	8.21	21.31	13.91	0	0	0	0	0	0	0	0.12	0.06	0	0	0	0.13	0	0	0	0.13	0	0	0.11	0	0
C88_C02H4G107010	88.54	27.2	67.62	39.59	113.21	42.84	26.56	33.82	18.02	40.51	21.46	8.6	33.53	33.65	46.49	110.72	50.22	40.14	24.08	22.55	26.09	145.07	102.45	37.16	39.33	36.74	39.27	1.03	0	0	0	0	0	0.32	0	0.16	3.45	0.71	0.9	0.65	0.65	1.24	0	0	1.93	0	0	0.34	0
C88_C02H4G107080	0.68	1.06	0.54	0.56	1.04	1.13	1.02	1.12	0.84	1.11	1.05	1	0.88	0.59	0.46	0.66	0.78	1	0.65	1.07	0.92	0.64	1	0.34	0.89	0.95	0.59	0.04	0.11	0	0	0	0	0.04	0.08	0.06	0.05	0	0	0	0.12	0	0.04	0.08	0	0.09	0.11	0.04	0
C88_C02H4G107250	0.99	1.41	2.19	1.79	1.21	1.26	2.49	2.77	0.2	0.74	0.69	0.75	0.66	0.23	1.68	0.9	1.67	0.55	0.93	1.42	1.5	2.09	0.82	1.28	1.17	2.04	1.73	0	0	0	0	0	0	0	0	0	0	0	0	0	0	0	0	0	0	0	0	0	0
C88_C02H4G107260	4.79	5.55	5.9	5.21	4.24	4.83	4.92	5.82	5.43	6.51	4.86	5.01	6.1	5.51	6.4	5.5	4.52	4.34	5.45	6.1	4.67	5.36	6.26	4.78	4.6	4.7	4.49	0	0.04	0	0	0	0	0.05	0.05	0.05	0	0	0.04	0.02	0	0.03	0.06	0.02	0.02	0.05	0.04	0.05	0
C88_C02H4G107300	4.64	6.1	6.26	10.91	5.58	9.15	11.33	10.29	4.78	5.81	4.31	6.74	5.61	4.13	3.15	10.43	7.63	6.37	5.45	6.24	5.52	15.02	13.72	8.39	7.64	5.7	7.93	0.54	0.61	0.42	0	0	0	0.17	0.65	0.41	0	0	0.16	0.17	0.17	0.22	0.3	0.69	0.34	0.19	0.3	0.18	0.42
C88_C02H4G107520	0.11	0	0	0	0	0.18	0.18	0	0.36	0	0.1	0	0	0	0.19	0	0.08	0.12	0	0	0.1	0.16	0	0.11	0	0	0	0	0	0	0	0	0	0	0.1	0.05	0	0.11	0	0.1	0.1	0	0	0	0	0	0	0	0.51
C88_C02H4G107530	0.36	0	0	0	0.31	0.28	0.57	0	0.57	0	1.32	0.36	0.95	0	0	0	0	0	0.8	0	0	0.25	0.53	0.33	0.3	0.53	0.33	0	0	0	0	0	0	0	0	0	0	0	0	0	0	0	0	0	0	0	0	0	0
C88_C02H4G107550	0.77	0.37	0.44	0.11	0.1	0.17	0.09	1	0.26	0.33	0	0	0.29	0.2	0.56	0.08	0.25	0.24	0.25	0.17	0.31	4.24	0	0.1	0.09	0.25	0.3	0.11	0	0	0	0	0	0.2	0	0.1	0	1.2	0.09	0.1	0	0.38	0	0.1	0.69	0.22	0	0.32	0
C88_C02H4G107580	3.48	1.49	2.03	0.65	2.52	3.22	1.53	0.26	0.51	0.71	0	0.96	0.56	0.59	0.54	0.69	1.18	0.35	0.24	0.48	0.59	1.56	2.11	0.3	0.54	0.95	0.59	0.92	3.63	3.93	2.83	0	0.83	0.57	3.07	1.37	3.84	2.83	1.33	3.75	1.44	3.69	5.29	4.39	4.58	1.28	1.03	1.53	0
C88_C02H4G107660	1.09	1.71	0.88	2.12	1.61	2.66	0.97	1	0.68	0.81	0.68	1.34	0.65	0.34	0.51	0.97	0.63	0.54	0.46	0.37	0.79	1.54	0.72	0.46	0.62	0.82	1.01	23.61	0.89	3.01	0	0	0	0.33	0	0.165	0.74	0.72	0.2	0.55	0.55	0.28	0.48	3.59	1.86	1.35	3.06	0.23	2.2
C88_C02H4G107770	0.14	0	0.11	0	0.06	0.48	0.22	0.06	0	0.15	0.19	0.27	0.36	0.19	0.06	0.05	0	0	0.2	0.1	0.06	0.05	0	0.45	0.06	0.1	0	0	0	0	0	0	0	0	0	0	0.08	0	0	0	0	0.47	0.05	0.06	0	0	0.06	0	0
C88_C02H4G107820	0	0	0	0	0	0	0	0	0	0	0	0	0	0	0	0	0	0	0	0	0	0	0	0	0	0	0	0	0.4	0	0	0	0	0	0	0	0	0	0	0	0.22	0	0.2	0	0	0.25	0	0.72	0
C88_C02H4G108110	0	0	0	0	0	0	0	0	0	0	0	0.26	0	0	0	0	0	0.28	0.39	0.2	0	0	0	0	0	0	0	0	0	0	0	0	0	0	0	0	0	0	0	0	0	0	0	0.24	0.23	0	0	0	0
C88_C02H4G108180	0.83	2.65	0.83	1.93	3.49	2.44	1.34	2.92	1.84	1.55	2.32	1.47	1.85	1.74	1.94	1.67	3.11	1.15	1.72	1.75	1.93	1.75	0.77	1.37	2.5	2.02	1.35	0.2	0.17	0	0	0	0	0	0	0	0	0	0	0	0.38	0	0	0.19	0.19	0.42	0.17	0.4	0.94
C88_C02H4G108570	0.6	1.68	1.72	2.7	2.21	1.31	2.01	1.68	0.67	1.24	2.1	1.2	1.17	0.33	0.2	1.22	0.8	0.92	0.36	0.27	0.22	0.92	0.35	0.45	0.61	1.07	0.55	0	0	0	0	0	0	0	0	0	0	0	0	0	0	0	0	0	0	0	0	0	0
C88_C02H4G108600	0.27	0.27	0.22	0.56	0.36	0.37	0.38	0.39	0.44	0.15	0.25	0.55	0.24	0.19	0.29	0.05	0.2	0.37	0.41	0.31	0.13	0.1	0.3	0.32	0.23	0.4	0.19	0	0.06	0.08	0	0	0	0	0.06	0.03	0.08	0.07	0.06	0.06	0.06	0.08	0.11	0	0.43	0	0.17	0	0
C88_C02H4G108610	0.14	0.48	0.4	0.52	0.19	0.5	0.4	0.24	0.17	0.37	0.4	0.14	0.19	0.47	0.12	0.05	0.27	0	0.16	0.22	0.13	0.25	0.32	0.07	0.06	0.21	0.13	1.11	0.06	0.24	0	0	0	4.74	0.06	2.4	0.17	0.07	0.12	0.13	0	0.08	0.06	0.27	0.13	0.36	0.23	0.21	0.49
C88_C02H4G108680	1.38	0.8	0.48	0.61	1.4	0.77	1.43	0.65	0.32	1.18	0.55	1.4	0.18	1.47	0.5	0.72	1.18	0.66	0.3	0.15	0.73	0.97	0.29	1.12	0.17	1.18	0.37	0	0	0	0	0	0	0	0	0	0	0	0	0	0	0	0	0.18	0	0	0	0	0
C88_C02H4G108710	0	0	0	0	0	0	0	0	0	0	0	0	0	0	0	0	0	0	0	0	0	0	0	0	0	0	0	0	0	0.17	0	0	0	0	0	0	0	0	0	0	0	0	0	0	0	0	0	0	0
C88_C02H4G108720	0	0	0.13	0	0	0.12	0	0	0	0	0	0	0	0	0	0	0	0	0	0	0	0	0	0	0	0	0	0	0	0	0	0	0	0	0.28	0.14	0	0	0	0	0	0	0	0	0	0	0	0	0
C88_C02H4G108750	0	0	0	0	0	0	0	0	0	0	0	0	0	0	0	0	0	0	0	0	0	0	0	0	0	0	0	0	0	0	0	0	0	0	0	0	0	0	0	0	0	0	0	0	0	0	0	0	0
C88_C02H4G108810	0	0	0	0	0	0	0	0	0	0	0	0	0	0	0	0	0	0	0	0	0	0	0	0	0	0	0	0	0	0	0	0	0	0	0	0	0	0	0	0	0	0	0	0	0	0	0	0	0
C88_C02H4G108820	0	0	0	0	0	0	0	0	0	0	0	0	0	0	0	0	0	0	0	0	0	0	0	0	0	0	0	0	0	0	0	0	0	0	0	0	0	0	0	0	0	0	0	0	0	0	0	0	0
C88_C02H4G108890	0	0.05	0.06	0.08	0.07	0.06	0	0	0.06	0.12	0	0.08	0.07	0	0.07	0	0.06	0	0.12	0.06	0	0	0	0	0	0	0	0.08	0.07	0	0	0	0	0.07	0	0.035	0.29	0	0	0	0	0	0	0	0.07	0.08	0	0	0
C88_C02H4G108920	0	0.08	0	0	0	0	0	0	0	0	0	0	0	0	0	0	0.19	0	0.09	0	0	0	0	0	0.11	0	0	0	0	0	0	0	0	0.11	0.22	0.165	0	0	0	0	0.11	0	0	0.12	0	0	0	0	0
C88_C02H4G109020	0.08	0.05	0	0.23	0.33	0	0.12	0.19	0	0.06	0	0.08	0.07	0	0	0.05	0	0	0	0	0	0.05	0.17	0	0	0	0	0.14	0.06	0.08	0	0	0	0	0.07	0.035	0.73	0	0	0.07	0	0	0	0.21	0	0.15	0.12	0.15	0
C88_C02H4G109030	0	0.06	0.07	0	0	0	0	0	0	0	0	0	0	0	0	0	0	0	0	0	0	0	0	0	0	0	0	0	0	0	0	0	0	0	0	0	0.11	0	0.08	0	0	0	0	0	0	0	0	0	0
C88_C02H4G109170	0	0.07	0	0.22	0	0	0.09	0	0	0.24	0.3	0.11	0.1	0.2	0.27	0.16	0.16	0.12	0.24	0.08	0.2	0.45	0.16	0.1	3.39	0.32	0	0	0	0	0	0	0	0	0.09	0.045	0	0	3.86	0	0	0.25	0	0	0	0	0	0	0
C88_C02H4G109200	0	0	0	0	0	0	0	0	0	0	0	0	0	0	0	0	0	0	0	0	0	0	0	0	0.17	0	0	0	0	0	0	0	0	0	0	0	0	0	0	0	0	0	0	0	0	0	0	0	0
C88_C02H4G109210	0	0	0	0	0	0	0	0	0	0	0	0	0	0	0	0	0	0	0	0	0	0	0	0	0	0	0	0	0	0	0	0	0	0	0	0	0	0	0	0	0	0	0	0	0	0	0	0	0
C88_C02H4G109240	0	0	0	0	0	0	0.06	0	0	0	0	0	0	0	0.12	0.05	0	0	0	0	0	0	0.05	0	0	0	0	0	0	0	0	0	0	0	0.12	0.06	0	0	0	0	0	0	0.06	0	0	0	0.06	0.07	0
C88_C02H4G109310	0	0	0	0	0	0.04	0.05	0	0.05	0	0	0	0	0	0	0.04	0	0	0	0	0	0	0	0	0	0	0	0	0	0	0	0	0	0	0	0	0	0	0	0	0	0	0	0	0	0	0	0	0
C88_C02H4G109330	0	0	0	0	0	0.17	0.06	0	0.17	0.05	0	0	0	0.07	0.12	0	0	0.16	0.05	0.27	0.13	0	0.05	0.07	0.06	0	0.13	0	0	0	0	0	0	0	0	0	0	0.07	0	0	0	0	0	0	0	0	0.06	0	0
C88_C02H4G109430	0.29	0	0	0.59	0	0	0	0.24	0	0	0	0	0	0	0	0	0	0	0	0.22	0	0	0	0	0	0	0	0	0	0	0	0	0	0	0.25	0.125	0.35	0	0	0	0	0	0	0.27	0	0	0	0	0
C88_C02H4G109440	0	0	0	0	0	0	0	0.1	0	0	0	0	0	0	0	0	0	0	0	0	0	0	0	0	0	0	0	0	0	0	0	0	0	0	0	0	0	0	0	0	0	0	0	0	0	0	0	0	0
C88_C02H4G109470	0.04	0	0	0	0	0.03	0	0.03	0.03	0.03	0	0.04	0.04	0.04	0.07	0.06	0.06	0.04	0	0.03	0	0	0	0	0.07	0	0.04	0	0.03	0	0	0	0	0	0	0	0	0	0.03	0	0	0	0	0	0	0	0	0	0
C88_C02H4G109500	0	0	0	0	0.07	0	0.06	0.06	0	0	0	0	0	0	0.06	0	0.06	0	0	0	0	0	0.05	0	0	0	0	0	0	0	0	0	0	0	0.07	0.035	0	0	0.06	0	0	0	0.06	0	0	0	0.12	0	0
C88_C02H4G109520	0	0	0.19	0	0	0	0	0	0.19	0	0	0	0	0	0	0	0	0	0	0.18	0	0	0	0	0.2	0	0	0	0	0	0	0	0	0	0	0	0.28	0	0.19	0	0	0.27	0	0	0	0	0	0	0
C88_C02H4G109550	0	0.06	0.07	0.09	0	0	0	0	0	0.13	0	0	0	0	0	0	0.07	0	0.07	0	0	0	0.07	0	0	0.07	0	0	0.07	0	0	0	0	0	0	0	0	0	0	0	0	0.1	0.07	0	0.08	0	0	0.09	0
C88_C02H4G110600	0	0	0	0	0	0.13	0	0	0	0	0	0	0	0	0	0.12	0	0	0	0	0	0	0	0	0	0	0.15	0	0	0.36	0	0	0	0	0	0	0.19	0	0	0.15	0	0	0.25	0	0.29	0	0	0	0
C88_C02H4G110800	0	0	0	0	0	0	0	0	0	0	0	0	0	0	0	0	0	0	0	0	0	0	0	0	0	0	0	0	0	0	0	0	0	0	0	0	0	0	0	0	0	0	0	0	0	0	0	0	0
C88_C02H4G111470	0.49	1.21	1.58	0.51	0.87	1.03	1.32	4.08	0.4	0.98	1.07	0.5	0.88	0.92	2.1	1.08	0.61	1.64	0.87	0.88	1.22	1.04	0.49	1.08	0.85	0.99	0.46	0.32	0.13	0	0	0	0	0.15	0	0.075	0	0	0	0	0.15	0	0.26	0	0	0	0	0.16	0
C88_C02H4G111550	0.76	0.72	0.98	1.73	1.08	1.91	0.49	1.01	0.86	1.13	0.42	1.84	0.41	0.28	0.52	0.89	1.25	0.67	1.72	0.93	0.42	0.11	0.79	0.86	0.26	0.23	0.28	0	0	0	0	0	0	0	0.13	0.065	0.18	0	0	0	0.14	0	0	0	0	0	0.12	0	0
C88_C02H4G111590	1.98	4.05	4.32	0.79	0.78	3.09	0.62	1.54	0.88	5.89	2.45	2.66	1.47	2.34	2.33	4.33	2.46	5.84	0.91	6.55	2.86	0.7	8.03	6.21	3.01	1.81	2.34	0.11	2.07	0.5	0	0	0.1	0	0.19	0	0.13	0.11	0.28	1	0	0.51	0.17	0	3.08	0.22	1.61	0	0
C88_C02H4G111680	0.17	0.82	0.27	0.06	0.34	0.17	0.04	0.6	0.4	0.29	0.21	0.11	0.34	0.1	0.14	0.2	0.21	0.37	0.21	0.21	0.21	0	2.21	0.83	0	0.25	0.1	0	0	0	0	0	0	0	0	0	0	0	0	0	0	0	0	0	0	0	0.05	0	0
C88_C02H4G112260	0.16	0.64	0.64	0.33	0.28	1.61	0.25	0.39	0.38	0.59	0.29	0.64	0.28	0.59	0	1.5	0.47	4.56	0.48	0.24	0.59	0.33	2.11	1.64	2.04	4.62	1.47	0	0	0	0	0	0	0	0	0	0	0	0.13	0	0	0.18	0	0	0	0	0.13	0	0
C88_C02H4G112320	0	0.04	0	0	0	0	0	0	0.05	0	0	0	0	0.06	0.06	0	0	0	0.05	0	0	0	0.05	0	0	0	0	0	0	0	0	0	0	0	0	0	0	0	0	0	0	0.08	0	0	0	0.07	0	0	0
C88_C02H4G112350	0	0	0	0	0	0	0	0	0	0	0	0	0	0	0	0	0	0	0	0	0	0	0	0	0	0	0	0	0	0	0	0	0	0	0	0	0	0	0	0	0	0	0	0	0	0	0	0	0
C88_C02H4G112370	0	0	0	0	0	0	0	0	0	0	0	0	0	0	0	0	0	0	0	0	0	0	0	0	0	0	0	0	0	0	0	0	0	0	0	0	0	0	0	0	0	0.04	0	0	0	0	0	0	0
C88_C02H4G113240	0.54	0.87	0.09	0	0	0	0	0	0.09	0.24	0.71	0.66	0.19	0.4	0.37	0	0.08	0.36	0.33	2.24	0.91	0.08	0.56	0.41	0	0	0.1	0	0	0	0	0	0	0	0	0	0	0	0	0	0	0	0	0	0	0	0	0	0
C88_C02H4G113410	12.45	17.67	8.84	42.94	17.78	9.36	14.61	7.52	28.89	20.68	24.01	17.86	10.65	8.89	3.25	7.68	18.25	35.5	10.09	9.15	11.12	20.21	10.26	17.13	18.06	15.06	11.11	0	0	0.54	0	0	0	0	0	0	0	0	0	0	0	0	0.38	0.44	0	0	0	0	0
C88_C02H4G113830	6.8	7.52	0.26	0.53	0.34	0.71	0.47	0.21	0.57	0.48	0.6	0.33	0.86	0.66	0.33	0.19	4.94	0.65	0.73	0.45	1.8	0.27	0.53	0.43	0.33	0.78	0.66	1.87	0	0.22	0	0	0	0	0.11	0.055	0.16	0	0.22	2.59	0.12	0.23	0.15	0.24	0.06	0	0.26	0.13	6.17
C88_C02H4G114230	0.31	0	0.5	0.32	0	0.25	0.25	0.26	0.51	0.94	0.29	0.32	0.28	0	0	0.46	0.23	1.04	0.24	0.48	0	0.22	0.93	0.3	0	0.24	0.58	0.61	0	0	0	0	0	0	0	0	0	0	0	0	0	0	0	0	0	0	0	0	0
C88_C02H4G114330	0	0	0	0	0	0	0.39	0	0	0	0	0.25	0	0	0.21	0	0.37	0	0	0	0	0	0	0	0	0.18	0	0	0.2	0	0	0	0	0.22	0	0.11	0.3	0.24	0	0	0.22	0	0.39	0	0.67	0.5	0.6	0.24	0.56
C88_C02H4G114450	0.17	0.08	0.07	0	0.07	0.13	0.03	0.03	0.07	0.19	0.04	0.08	0.11	0.2	0.14	0.03	0.03	0.05	0.1	0.06	0	0.03	0.22	0	0.07	0.03	0.08	0	0.07	0	0	0	0	0	0	0	0	0.04	0.04	0	0.08	0.05	0.03	0.04	0.15	0	0.03	0.12	0.1
C88_C02H4G114480	0	0	0	0	0	0	0	0	0	0	0	0	0	0	0	0	0	0	0.1	0	0	0	0	0	0	0	0	0	0	0	0	0	0	0	0	0	0	0	0	0	0	0	0	0.12	0.12	0	0	0	0
C88_C02H4G114500	0	0	0	0	0	0	0	0	0.08	0	0.09	0	0	0.09	0.16	0	0	0.1	0.07	0.29	0	0.07	0	0	0	0	0.09	0.09	0	0	0	0	0	0	0	0	0	0	0	0.09	0	0	0.07	0	0	0	0	0	0
C88_C02H4G114540	0	0	0	0	0	0	0	0	0	0	0	0	0	0	0	0	0	0	0	0	0	0	0	0	0	0	0	0	0	0	0	0	0	0	0	0	0	0	0	0	0	0	0	0	0	0	0	0	0
C88_C02H4G114550	0	0	0	0	0	0	0	0	0.18	0	0	0	0	0	0	0	0	0	0	0	0	0	0	0	0	0	0	0	0	0	0	0	0	0	0.2	0.1	0	0	0	0	0	0	0	0	0	0	0.18	0	0.5
C88_C02H4G114610	0	0.06	0	0.17	0.07	0.07	0	0	0.07	0.12	0	0.08	0.15	0	0	0.06	0	0	0	0	0	0	0	0	0	0	0	0	0	0	0	0	0	0	0	0	0	0	0	0	0.08	0	0.07	0	0	0	0	0	0
C88_C02H4G114690	1.9	3.15	2.32	1.66	1.72	1.89	2.09	2.27	1.83	3.68	2.24	1.85	2.74	1.77	2.02	1.5	1.72	1.38	1.74	1.71	2.65	1.39	1.76	1.55	2.73	2.25	1.43	0.04	0	0.04	0	0	0	0.1	0.03	0.065	0	0.04	0.03	0.03	0	0	0.03	0.1	0	0	0.09	0	0.17
C88_C02H4G114710	2.2	3.55	5.45	6.79	1.77	2.19	3.29	6.19	2.09	3.35	2.5	1.31	9.86	1.95	3.05	2.84	4.18	4.2	7.06	1.45	2.41	3.86	5.02	3.57	3.6	3.36	2.78	0	0.08	0.23	0	0	0	1.36	0.09	0.725	0.36	0.1	5.12	0	0.09	0	0.08	0	0	0	0	0	0
C88_C02H4G114880	0	0.32	0	0	0	0	0.38	0	0	0	0	0	0	0	0	0	0	0	0.36	0	0	0	0	0	0	0.36	0	0	0	0	0	0	0	0	0	0	0	0	0	0	0	0	0	0	0	0	0	0	0
C88_C02H4G115090	0	0	0	0	0	0	0	0	0	0	0	0.03	0	0	0	0	0	0	0	0	0	0	0	0	0	0	0	0	0	0	0	0	0	0	0	0	0	0	0	0	0	0	0	0	0.05	0	0	0	0.07
C88_C02H4G115120	2.75	1.67	2.48	3.6	3.03	4.15	2.59	3.28	1.78	1.35	1.37	2.1	1.73	2.06	1.71	1.08	1.5	1.26	1.77	0.97	0.81	1.61	1.54	1.96	1.61	1.56	1.12	0.06	0.05	0	0	0	0	0.06	0	0.03	0.08	0	0	0.06	0	0.08	0	0	0	0.07	0.05	0.06	0
C88_C02H4G115130	0.35	0.61	0.51	0.07	0.06	0.39	0.45	0.47	0.74	0.84	0.85	0.43	0.25	0.26	0.6	0.21	0.42	0.16	0.42	0.48	0.33	0.2	0.42	0.13	0.06	0.32	0.39	0	0	0	0	0	0	0	0	0	0	0	0	0	0	0	0	0	0	0	0	0	0
C88_C02H4G115170	0.3	0	0.49	0.16	0.54	0.35	0	0.13	0.12	0.34	0.84	0.15	0.54	0.14	0.26	0.44	0.11	0.17	0.46	0.69	0.28	0.21	0.34	0.85	0.65	0.23	0.84	0	0	0	0	0	0	0.14	0	0.07	0	0	0	0	0	0	0	0.28	0	0	0	0	0.34
C88_C02H4G115190	1.49	1.4	2.15	2.96	1.75	2.4	1.75	3.03	1.28	2.14	0.83	1.2	1.41	1.47	1.51	2.31	1.7	0.66	0.97	1.29	1.29	2.16	1.98	1.87	1.19	2	1.66	0	0	0	0	0	0	0	0	0	0	0	0	0	0	0	0	0	0	0	0	0	0
C88_C02H4G115220	0.55	0.52	0.44	0.34	1.07	0.17	0.53	0.91	0.62	0.25	0.31	1.22	0.68	0.61	0.37	1.28	0.66	1.58	0.41	0.25	0.1	1.85	2.03	1.14	0.47	3.04	1.33	0.21	0	0.12	0	0	0	0.1	0	0.05	0	0	0.09	0	0.1	0	0	0.1	0.1	0	0	0	0
C88_C02H4G115310	0	0.12	0.28	0.36	0.46	0.27	0.14	0.43	0.28	0.51	0.16	0.35	0.15	0.64	0.15	0	0.26	0.19	0.13	0.53	0	0.12	0.25	0	0.3	0.13	0.16	0	0	0	0	0	0	0.16	0	0.08	0	0.17	0.14	0	0	0	0	0	0	0	0	0.17	0
C88_C02H4G115330	0	0	0	0	0	0	0	0	0	0	0	0	0	0	0	0	0	0	0	0	0	0	0	0	0	0	0	0	0	0	0	0	0	0	0	0	0	0	0	0	0	0	0	0	0	0	0	0	0
C88_C02H4G115440	0.15	0.1	0.12	0.25	0.22	0	0.75	0.28	0.91	0.33	0.23	0.39	0.7	1.04	1.37	0.64	0.15	0.11	0.41	0.26	0.32	1.07	0.87	0.32	0.71	0.62	0.82	0	0	0	0	0	0	0.04	0	0.02	0.06	0	0	0	0.04	0	0	0	0	0	0	0	0
C88_C02H4G115470	0	0	0	0	0	0	0	0	0	0	0	0	0	0	0	0	0	0	0	0	0	0	0	0	0	0	0	0	0	0	0	0	0	0	0	0	0	0.05	0	0	0	0	0	0	0.04	0	0	0	0
C88_C02H4G115490	0.05	0	0	0.1	0.17	0.07	0.08	0.04	0.19	0	0.04	0.09	0	0.04	0.04	0.14	0.1	0.1	0	0.11	0	0.1	0.21	0	0.08	0.25	0.04	0.05	0.04	0	0	0	0	0.04	0	0.02	0.11	0.05	0.08	0.04	0.04	0.05	0.41	0	0	0.05	0	0	0
C88_C02H4G115560	0.08	0	0	0.08	0	0	0	0	0.06	0	0	0	0	0	0.07	0	0	0	0	0	0	0	0	0	0	0	0.07	0	0	0	0	0	0	0	0	0	0	0	0	0	0.07	0	0	0	0	0	0	0	0
C88_C02H4G115590	0	0	0.07	0.19	0.08	0.14	0	0.07	0	0	0	0	0.08	0	0.08	0	0.07	0	0	0	0	0	0	0	0	0	0.08	0.09	0	0.2	0	0	0	0	0	0	0.22	0	0.08	0.25	0	0	0	0.08	0.08	0	0.07	0	0
C88_C02H4G115600	0	0	0	0	0	0	0.14	0	0	0	0	0	0	0	0	0	0	0	0	0.14	0	0	0	0	0	0	0	0	0	0	0	0	0	0	0	0	0	0	0	0	0	0	0	0	0	0	0	0	0
C88_C02H4G115610	0	0	0	0	0	0	0	0	0	0	0	0	0	0	0	0	0	0	0	0	0	0	0	0	0	0	0	0	0	0	0	0	0	0	0.16	0.08	0	0	0	0	0	0	0	0	0	0	0	0	0
C88_C02H4G115740	2.01	2.47	1.61	8.29	15.7	11.27	12.64	16.63	3.23	3.74	6.22	0.68	2.98	3.73	3.7	2.69	1.25	3.71	2.77	2.56	0.93	2.59	1.49	3.47	0.29	3.76	0.62	0.97	0	0	0	0	0	0	0	0	0	0	0	0	0	0	0	0	0	0	0	0	0.76
C88_C02H4G115750	0	0.26	0.32	0.14	0.12	0.1	0	0	0.11	0	0	0	0.12	0	0	0.1	0.1	0	0.5	0.7	0	0.19	0	0	0	0	0	0	0	0	0	0	0	0	0	0	0	0	0	0	0	0	0	0	0	0	0	0	0
C88_C02H4G115790	5.93	6.25	5.78	3.35	2.5	7.07	5.22	5.02	6.25	3.89	7.61	10.25	6.53	6.16	3.96	4.94	8.44	7.66	5.21	9.07	7.74	3.78	5.43	6.92	2.54	4.76	1.7	0.27	0	0	0	0	0	0	0	0	0	0	0	0.26	0	0.33	0.34	0	0	0	0.11	0	0.64
C88_C02H4G115800	2.34	1.73	3.2	0.24	3.52	1.65	5.27	4.46	2.26	1.05	1.09	0.94	1.46	1.52	1.19	0.51	5.08	0.78	2.12	2.33	3.26	1.65	1.9	0.88	1.81	0.35	1.09	0	0	0	0	0	0	0	0	0	0	0	0	0	0	0	0	0	0.21	0	0.19	0	0
C88_C02H4G115820	10.48	16.28	20.36	54.58	40.24	45.3	45.17	54.74	17.53	27.93	12.8	11.67	4.66	8.7	6.55	35.79	12.16	9.46	13.28	13.06	7.17	27.16	30.36	19.73	13	23.13	15.1	0	0	0	0	0	0	0	0	0	0	0	0	0	0	0	0.22	0	0	0	0	0	0
C88_C02H4G115850	0.2	0.07	1.01	0	0.4	0.08	1.5	1.46	0.16	0.49	0	0.05	0.45	0.42	0	2.21	0.57	0.45	0.27	0.5	0.37	3.79	1.53	1.57	1.21	1.96	1.45	0.39	0	0.11	0	0	0	0	0.09	0.045	0.86	0.8	0.47	0.6	0.05	0.76	0.2	0.09	0.41	0.15	0	0.39	0.11
C88_C02H4G115990	0	0	0	0	0	0	0	0	0	0	0	0	0	0	0	0	0.15	0	0	0	0	0	0	0	0	0	0	0.39	0	0.23	0	0	0	0	0	0	0.25	0	0.17	0	0	0.24	0	0	0	0	0.33	0	0
C88_C02H4G116010	0	0.09	0	0.14	0	0.11	0	0	0.22	0	0.13	0	0.24	0.12	0.11	0	0	0.3	0	0	0	0	0	0.13	0	0	0.37	0.26	0.11	0	0	0	0	0	0	0	0	0.27	0.11	0.25	0	0.16	0.11	0.12	0	0	0	0.39	0
C88_C02H4G116030	0	0	0	0	0	0	0	0	0	0	0	0.29	0	0	0	0	0	0	0	0	0	0	0	0	0	0.22	0	0.28	0.24	0	0	0	0	0	0	0	0	0	0	0	0.26	0.33	0	0	0	0	0	0.28	0
C88_C02H4G116040	0	0	0	0	0	0	0	0	0	0.1	0	0	0	0	0	0	0	0	0	0.21	0	0	0	0	0.12	0	0.13	0	0	0	0	0	0	0	0	0	0	0	0	0.25	0	0	0	0	0	0.41	0	0	0
C88_C02H4G116080	0	0	0	0	0.28	0	0.26	0	0	0	0.3	0	0.29	0	0	0.23	0	0	0.24	0.49	0	0.23	0	0	0	0.24	0	0	0	0	0	0	0	0	0.28	0.14	0	0	0	0	0	0	0.51	0	0	0.97	0.52	0	0
C88_C02H4G116180	1.8	2.73	3.14	3.39	1.8	2.08	2.45	4.08	6.17	2.04	2.76	1.58	2.3	2.03	3.26	4.57	4.09	1.47	4.53	10.82	2.33	5.45	2.43	3.32	1.07	2.46	2.25	0	0	0	0	0	0	0	0	0	0	0	0	0	0	0	0.06	0	0	0	0.06	0.15	0
C88_C02H4G116200	0.08	0	0	0	0.07	0	0	0	0	0	0	0	0	0.08	0.14	0.06	0.06	0	0	0.06	0	0	0	0	0	0	0	0	0	0	0	0	0	0	0	0	0	0	0	0	0	0	0	0	0	0	0.07	0	0
C88_C02H4G116230	0	0.04	0.03	0.07	0.03	0	0.11	0.05	0.03	0.05	0.12	0.07	0.03	0.03	0.03	0.05	0.05	0	0	0	0.06	0	0.02	0	0.03	0.12	0.03	0	0.03	0.04	0	0	0	0	0	0	0	0.03	0	0.27	0	0.04	0.03	0	0.03	0.07	0	0	0
C88_C02H4G116260	0	0.09	0	0.58	0.62	0	0.11	0.23	0.45	0	0.13	0	0.12	0	0.24	0.51	0.1	0.31	0.21	0.32	0.65	0.3	0.21	0.26	0.24	0	0.26	0.14	0	0.63	0	0	0	0	0.12	0.06	0.17	0	0	0.26	0.13	0	0.33	0.13	0	0.14	0.91	0	0
C88_C02H4G116280	0.42	0.43	0.25	0	0.19	0.27	0.23	0.2	0.28	0.24	0.2	0.24	0.49	0.2	0.27	0.13	0.69	0.23	0.4	0.71	0.61	0.22	0.2	0.37	0.39	0.2	0.61	0	0	0	0	0	0	0	0	0	0	0	0.07	0.02	0	0	0.04	0	0	0.05	0	0	0
C88_C02H4G116290	2.94	2.76	4.24	5.45	3.12	3.91	3.3	3.4	7.33	1.31	4.36	3.26	6.01	6	4.99	6.43	3.07	6.18	4.64	3.82	2.18	2.89	4.99	8.02	3.27	3.3	1.09	0	0	0	0	0	0	0	0	0	0	0	0	0	0	0	0	0	0	0	0	0.28	0
C88_C02H4G116310	2.92	2.94	1.4	2.1	0.52	2.97	1.41	3.62	3.05	0	2.71	0.88	1.82	2.98	2.72	1.06	1.09	2.58	1.54	4.9	1.9	1.03	0.65	2.2	1.75	0.66	1.62	0.28	0.24	0.33	0	0	0	0	0	0	0	0.58	0	0	0	0	0	0.27	0	0	0	0	1.32
C88_C02H4G116350	0	0.05	0	0	0.14	0	0	0.19	0	0	0	0	0	0	0	0	0.06	0	0	0	0	0	0	0.07	0	0	0	0	0	0.09	0	0	0	0	0	0	0	0	0	0	0	0	0	0	0	0	0.06	0	0.35
C88_C02H4G116400	0	0	0	0	0	0	0	0	0	0	0	0	0	0	0	0	0	0	0	0	0	0	0	0	0	0	0	0	0	0	0	0	0	0	0	0	0	0	0	0	0	0	0	0	0	0.2	0	0	0
C88_C02H4G116450	0	0	0	0	0	0	0	0	0	0	0	0	0	0	0	0	0	0	0	0	0	0	0	0	0	0	0	0	0	0	0	0	0	0	0	0	0	0	0	0	0	0	0	0	0	0	0	0	0
C88_C02H4G116490	0.14	0	0.11	0	0.06	0	0.06	0	0	0	0	0.07	0	0	0	0	0.05	0.08	0.05	0.05	0	0	0	0	0	0	0.06	0	0	0	0	0	0	0	0	0	0	0	0	0	0	0	0	0	0	0	0	0	0
C88_C02H4G116560	7.95	9.33	7.5	4.22	4.51	7.07	6.88	6.9	11.99	8.85	7.6	9.57	10.58	8.38	11.86	7.04	14.66	10.17	9.12	17.46	18.72	7.28	10.27	8.14	11.78	11.97	10.39	0	0	0	0	0	0	0	0	0	0.09	0	0	0	0	0	0	0.07	0.07	0	0	0	0
C88_C02H4G116580	0	0	0	0	0	0	0	0	0	0	0	0	0	0	0	0	0	0	0	0	0	0	0	0	0	0	0	0	0	0	0	0	0	0	0	0	0	0	0	0	0	0	0	0	0	0	0	0	0
C88_C02H4G116620	0.51	0.25	0.1	0	0.11	0.2	0.2	0.1	0.1	0.19	0.12	1.02	0.11	0.59	0.43	0	1.98	0.98	0.67	0.29	3.75	0	1.21	0.83	3.03	1.13	0.7	0	0	0	0	0	0	0	0	0	0	0	0	0	0	0	0	0	0	0	0	0	0
C88_C02H4G116650	19.11	28.12	28.63	23.07	14.28	19.24	25.01	25.23	25.73	29.63	23.13	26.18	25.54	22.24	30.29	17.17	27.29	17.53	26.21	27.18	25.89	17.6	23.08	19.48	21.54	21.18	24.78	0	0	0	0	0	0	0.1	0	0.05	0	0	0.09	0	0.19	0	0	0	0	0	0.09	0	0
C88_C02H4G116680	3.03	0.59	1.72	0.6	3.46	0.76	0.86	1.05	2.75	0.73	0.91	1.18	5.91	3.44	4.73	2.28	1.75	1.41	3.23	2.54	3.72	8.38	2.81	1.75	2.6	4.46	5.8	0	0	0	0	0	0	0	0	0	0	0	0	0	0	0	0	0	0	0	0	0	0
C88_C02H4G116700	1.01	0.47	0.97	0.93	0.36	0.31	0.08	0.42	0.81	0.37	0.28	0.41	0.72	0.37	1.37	1.91	0.68	0.67	0.53	0.46	0.56	3.68	1.56	0.57	1.55	0.53	0.75	0	0	0	0	0	0	0	0	0	0	0	0	0	0	0	0	0	0	0	0	0	0
C88_C02H4G116860	0	0	0.02	0	0	0.02	0	0	0	0.02	0	0.03	0.03	0	0	0.02	0.02	0.07	0.07	0	0.03	0.04	0	0.03	0.05	0	0.17	0	0.02	0	0	0	0	0.16	0.08	0.12	0.04	0.03	0	0	0.03	0.07	0	0.03	0	0.03	0.02	0	0
C88_C02H4G117230	10.45	23.97	9.05	1.94	0.37	30.89	1.51	0.35	12.44	36.25	48.7	49.71	38.29	50.02	15.43	5.79	5.62	44.17	5.03	0.64	6.79	0.88	1.23	17.9	1.61	1.41	0.78	0.2	0.17	0	0	0	0	0	0.37	0.185	1.27	0.42	2.11	6.47	0	0.73	0	0.97	0.38	0	0.85	0	0
C88_C02H4G117730	0	0.26	0.1	0	0.11	0	0.1	0.11	0.21	0.1	0	0.13	0.11	0	0.33	0.09	0	0.14	0	0	0.12	0	0	0	0.11	0.1	0	4.2	0.84	1.59	0	0	0	1.05	0.11	0.58	0.31	0.51	0.54	0.47	4.67	2.54	0.92	0.83	0.58	1.55	2.71	2.11	2.33
C88_C02H4G117830	2.43	2.69	2.55	0.67	0.99	2.12	3	1.78	3.53	2.16	2.69	2.35	4.15	3.73	3.09	1.63	6.98	2.07	5.69	3.71	4.95	1.64	1.59	2.2	2.88	2.31	3.12	0	0	0	0	0	0	0	0.08	0.04	0	0.09	0	0.26	0	0	0	0	0.08	0	0	0.09	0.21
C88_C02H4G117840	2.94	3.15	2.94	3.46	1.87	2.22	3.23	2.65	2.33	3.58	1.92	2.29	2.34	1.96	3.07	3.01	3.7	2.11	3.69	3.04	2.49	2.22	3.97	2.77	2.35	2.01	2.97	0	0	0	0	0	0	0	0	0	0	0	0	0	0.05	0	0	0	0.05	0	0	0	0
C88_C02H4G118030	0.26	0.17	0.63	0.8	0.92	0.41	0	0.64	0.21	0.19	0.72	0.26	0	0.72	0.22	0.57	0.19	0.86	0	0.2	0.48	0.18	0.19	0.49	0	0	0.72	0	0	0	0	0	0	0	0	0	0	0	0	0	0.24	0	0	0.24	0	0	0.21	0	0
C88_C02H4G118070	0.09	0.12	0.32	0.18	0	0.14	0.14	0.33	0.21	0.46	0.21	0.13	0.51	0.16	0.19	0.13	0.3	0.29	0.33	0.24	0.04	0.06	0.23	0.25	0.11	0.03	0.2	0.04	0.04	0	0	0	0	0	0	0	0	0	0	0	0	0	0	0	0	0.04	0	0	0
C88_C02H4G118090	7.19	10.02	9.71	9.66	7.32	8.35	9.89	12.62	10.17	13.96	7.59	8.57	11.15	10.72	9.71	12.79	8.71	6.51	7.79	11.66	7.09	11.5	12.96	9.03	8.88	13.05	8.7	0	0.09	0	0	0	0	0.1	0.1	0.1	0.13	0	0	0.1	0	0	0	0	0.1	0	0.09	0	0
C88_C02H4G118120	5.51	4.77	4.28	4.03	4.4	6.68	7.28	7.35	4.15	5.16	2.97	3.76	3	3.46	3.77	2.33	2.39	2.75	3.21	2.58	3.8	3.75	2.76	3.52	3.2	4.13	3.79	0	0.15	0.2	0	0	0	0	0.47	0.235	0	0	0	0	0.32	0.21	0	0.16	0	0	0	0.52	0
C88_C02H4G118200	0.69	0.53	0.08	0.51	0.35	0	0.08	0.41	13.53	2.21	3.86	1.1	1.58	5.14	9.91	1.08	0.44	1.2	1.04	1.06	1.01	1.32	0.88	0.93	0.51	0.44	0.37	0.1	0	0	0	0	0	0.09	0	0.045	0	0.98	1	0.54	13.14	0.46	0	0	0.09	0.5	0	0.1	0
C88_C02H4G118220	4.18	1.26	2.01	5.39	1.29	6.86	2.01	1.73	3.03	1.09	1.75	3.37	2.79	1.94	1.24	0.91	1.25	2.08	2.52	2.39	2.72	0.44	0.62	2.36	1.97	3.29	1.36	0	0	0	0	0	0	0	0	0	0	0	0	0	0	0	0	0	0	0	0	0	0
C88_C02H4G118320	0.23	0.39	0.46	0.43	0.37	0.21	0.18	0.48	0.68	0.34	0.11	0.27	0.2	0.25	0.23	0.34	0.17	0.38	0.2	0.29	0.25	0.3	0.11	0.32	0.13	0.29	0.21	0	0	0	0	0	0	0	0	0	0	0.04	0	0	0.03	0.04	0	0	0	0.08	0	0.04	0
C88_C02H4G118390	4.02	1.9	2.75	6.45	3.3	3.26	3.59	4.19	2.76	2.55	2.21	2.1	1.86	2.77	2.66	2.83	1.89	1.32	2.24	2.28	2.21	1.89	2.75	4.07	2.04	2.23	2.77	0	0.12	0.67	0	0	0	0.67	0.39	0.53	0.36	0.59	0	0.14	0.27	0	0.71	0.41	0.54	0.75	0.36	1.44	0.68
C88_C02H4G118460	0.29	0.32	0	0.99	1.94	1.27	2	0.4	0.23	0	0	0	0.17	0.09	0.49	0	1.43	0	0.58	0.51	0.09	0	0.07	0	0.16	0.07	1.33	0	0.08	0	0	0	0	0.26	0.76	0.51	0.12	0.19	0.24	0.17	0	0	0	0.27	0.26	0.29	0.54	1.2	0
C88_C02H4G118700	1.41	4.09	4.51	0.24	1.24	13.2	1.6	2.23	0.38	3.05	1.63	5.55	0	1.96	4.38	0.17	16.02	16.21	3.17	6.8	7.29	0.66	12.12	16.22	2.11	3.86	5.44	0.45	0	0	1.15	0	0.2	0.32	0	0	0	0	0	0	0	0	0	0.33	0.95	0	3.43	0.23	0
C88_C02H4G119330	0	0	0	0	0	0	0	0	0	0	0	0	0	0	0	0	0	0	0	0	0	0	0	0	0	0	0	0	0	0.08	0	0	0	0	0	0	0	0	0	0	0	0	0	0	0	0	0	0	0
C88_C02H4G119570	0.44	0	0	0.23	0	0	0.18	0.55	0	0	0	0	0.2	0	0	0	0	0	0	0	0.2	0	0	0.21	0.19	0	0	0	0	0	0	0	0	0	0	0	0	0	0	0	0	0	0.18	0	0	0	0	0	0
C88_C02H4G119580	0.21	0.7	0.39	0.43	0.31	0.32	0.5	0.46	0.28	0.1	0.45	0.07	0.49	0.39	0	1.31	0.31	0.54	0.16	0.16	0.9	1.07	1.79	1.24	0.95	0.31	0.51	0.07	0.06	0	0	0	0	0	0.06	0.03	0	0.41	0.06	0	0	0.08	0.06	0.06	0	0.07	0	0	0
C88_C02H4G119640	0	0	0	0	0	0	0	0	0	0	0	0	0	0	0	0	0	0	0	0	0	0	0	0	0	0	0	0	0	0	0	0	0	0	0	0	0	0	0	0	0	0	0	0	0	0	0	0	0
C88_C02H4G119660	0	0.08	0	0	0	0	0.1	0.3	0	0	0.57	0	0.43	0.45	0.1	0	0.27	0	0.09	0	0.11	0	0.09	0	0.21	0.27	0	0	0	0	0	0	0	0	0	0	0	0	0	0.22	0	0.14	0	0.11	0	0.25	0.1	0	0
C88_C02H4G119690	2.73	1.42	1.52	1.8	2.75	1.9	1.89	1.94	0.91	1.24	2.32	2.06	1.28	1.27	1.87	1.82	1.3	1.43	2.22	0.98	3.45	2.35	1.62	2.35	2.47	1.25	2.46	0	0	0	0	0	0	0	0	0	0	0	0	0	0	0	0	0	0	0	0	0	0.17
C88_C02H4G119740	0	0.2	0	0.63	0	0	0	0	0	0.45	0.28	0	0	0.28	0	0	0.23	0	0.46	0	0	0	0	0.57	0.26	0.23	0.28	0	0	0	0	0	0	0	0	0	0	0	0	0.28	0.28	0	0	0	0	0	0	0.3	0
C88_C02H4G119830	0	0	1.6	0	0	0	0.13	0	0	0	0	0	1.18	0	1.55	0	0	0	0.13	0	0	0.12	1.84	0.16	0	0.12	0	0	0	0.19	0	0	0	0	0	0	0	0	0	0	0	0	0	0	0	0	0	0	0
C88_C02H4G119850	0	0	0	0	0	0	0	0	0	0	0	0	0	0	0	0	0	0	0	0	0	0.21	0	0	0	0	0	0	0	0	0	0	0	0	0	0	0	0	0	0	0	0	0	0	0	0	0	0	0
C88_C02H4G119900	1.03	3.29	3.21	4.26	1.71	2.12	2.8	3.52	1.66	2.79	0.96	0.65	2.64	0.72	0.99	2.73	2.51	1.71	1.55	2.27	0.96	3.72	3.72	2.31	2.77	2.71	1.56	0.12	0	0	0	0	0.11	0	0	0	0	0	0	0	0	0	0	0	0	0	0	0	0
C88_C02H4G119930	3.73	4.27	3.15	2.81	4.11	4.14	2.93	1.42	1.8	4.47	4.72	3.43	3.28	2.23	2.04	2.13	2.51	3.01	1.81	2.45	3.65	1.13	1.36	2.45	3.3	3.6	1.93	0.04	0	0	0	0	0	0	0	0	0	0	0	0	0	0	0	0	0	0	0	0.04	0
C88_C02H4G119940	0.32	0.17	0.26	0.07	0.4	0.41	0.36	0.16	0.47	0.24	0.18	0.26	0.4	0.48	0.11	0.09	0.48	0.29	0.44	0.25	0.36	0.27	0	0.43	0.44	0.05	0.78	0	0	0	0	0	0	0	0	0	0	0	0.05	0	0	0	0.05	0.06	0	0	0	0	0
C88_C02H4G119950	70.46	48.99	35.42	51.64	20.65	27.89	13.29	9.13	26.81	41.09	43.95	44.71	35.68	21.07	30.27	6.66	19.82	25.37	25.87	28.87	23.46	13.59	21.17	9.59	45.86	51.81	24.81	0	0	0	0	0	0	0	0	0	0	0	0	0	0	0	0	0	0	0	0	0	0
C88_C02H4G119970	0	0.34	0.49	0.74	0.36	3.2	4.03	4.4	0.08	1.07	1.14	2.89	0.09	3.32	0.61	2.31	0.31	5.55	0.39	0.08	0.1	0	2.12	11.66	0	0.54	0.19	0	0	0	0	0	0	0	0	0	0	0	0	0	0	0	0	0	0	0	0	0	0
C88_C02H4G120050	0.37	0.38	1.35	0.96	0.99	1.46	2.25	0.93	0.9	1.11	0.17	0.19	0.5	1.73	0.32	2.18	0.42	0	1.69	0.57	0.52	1.71	1.1	0.18	0.64	2.66	0.69	0	0	0	0	0	0	0	0.16	0.08	0	0	0	0	0.17	0	0	0.17	0	0	0.15	0	0
C88_C02H4G120090	0	0	0	0	0	0	0	0	0	0	0	0	0	0	0.05	0	0	0	0.05	0	0	0	0	0	0	0	0.12	0	0	0	0	0	0	0	0	0	0	0	0	0	0	0	0	0	0	0	0	0	0
C88_C02H4G120130	0	0	0	0	0.07	0.13	0	0.07	0	0	0	0.08	0	0	0.07	0.24	0.06	0	0.06	0.13	0	0	0	0.23	0	0.06	0.08	0	0	0	0	0	0	0	0	0	0	0	0	0	0	0	0	0	0	0	0	0	0
C88_C02H4G120150	0	0	0	0	0	0	0	0	0	0	0	0	0	0	0	0	0	0	0	0	0	0	0	0	0	0	0	0	0	0	0	0	0	0	0	0	0	0	0	0	0	0	0	0	0	0	0	0	0
C88_C02H4G120160	0	0	0	0	0	0	0	0	0	0	0	0	0	0	0	0	0	0	0	0	0	0	0	0	0	0	0	0	0	0	0	0	0	0	0	0	0	0	0	0	0	0	0	0	0	0	0	0	0
C88_C02H4G120190	0	0.04	0.09	0.06	0.26	0.09	0.05	0.1	0.23	0.17	0.11	0.06	0.26	0.16	0.15	0.21	0.04	0.06	0.09	0.18	0	0.08	0.17	0.11	0.1	0.09	0.22	0.06	0	0.07	0	0	0	0	0	0	0	0	0	0.05	0.05	0	0	0	0	0	0	0	0
C88_C02H4G120250	0.26	0.09	0	0	0	0	0	0	0.05	0	0	0.07	0	0	0	0	0	0.07	0.05	0.05	0.18	0	0	0.06	0.06	0	0.12	0	0.05	0	0	0	0	0.06	0	0.03	0	0	0	0	0	0	0	0	0	0	0	0	0
C88_C02H4G120270	0	0	0	0	0	0	0	0	0	0	0	0	0	0	0	0	0	0	0	0	0	0	0	0	0	0	0	0	0	0	0	0	0	0	0	0	0	0	0	0	0	0	0	0	0	0	0	0	0
C88_C02H4G120300	10.09	6.57	7.62	3.73	5.63	5.97	5.82	5.67	7.33	6.93	8	9.57	8.71	8.27	7.98	4.5	8.71	10.08	10.76	7.86	9.46	5.51	4.92	6.08	8.4	6.96	6.81	0	0	0	0	0	0	0	0	0	0	0	0	0.09	0	0	0.08	0	0	0	0	0	0
C88_C02H4G120310	11.87	10.98	10.14	8.39	9.15	10.35	10.62	8.21	11.05	11.24	11.1	13.42	15.01	13.77	12.81	7.92	10.52	11.73	13.53	11.79	14.42	9.84	9.08	11.82	9.45	10.48	10.07	0	0	0	0	0	0	0	0	0	0	0	0	0.08	0	0	0	0	0	0.09	0	0	0
C88_C02H4G120430	0.73	0.16	1.24	1.09	0.65	0.95	0.98	0.27	1.05	0.42	0.38	0.33	0.43	0.68	1.52	0.12	2.97	0.63	0.92	1.24	0.91	0.23	1.86	0.31	1.53	0.06	0.45	0.16	0.07	0.46	0.22	0	0.92	0.15	0	0	0.1	0.16	0.07	0	0.96	0.09	0	0	0.07	0	0.53	0	0.18
C88_C02H4G120450	3.17	2.52	4.4	9.32	5.53	12.11	9.5	7.24	3.71	2.72	1.16	5.23	2.99	3.57	4.57	0.63	2.16	0.53	1.37	5.22	2.14	0.61	1.35	3.89	2.31	1.15	1.43	0.09	0	0.43	0	0	0	0	0	0	0	0	0	0.09	0	0	0.15	0	0.09	0.19	0.08	0	0.22
C88_C02H4G120460	0.65	3.05	3.51	8.36	2.29	3.04	2.73	3.89	1.3	3.5	1.36	0.65	0.87	0.15	1.93	2.96	2.42	1.08	1.1	1.73	0.9	3.54	3.11	0.61	0.83	0.73	1.05	0.31	0	0.55	0	0	0	0	0	0	0	0	0	0.15	0	0.19	0.64	0	0.15	0	0.13	0.16	0
C88_C02H4G120470	1.27	1.22	1.17	2.62	2.09	2.13	2.04	2.26	0.59	1.35	0.17	1.83	1.46	1.35	0.31	2.78	1.22	1.61	0.96	1.53	0.34	2.05	0.94	3.42	1.4	3.67	3.54	0	0	0	0	0	0	0	0	0	0	0	0	0	0	0	0	0	0	0	0	0	0
C88_C02H4G120510	2.18	7.14	9.61	7.98	8.67	4.73	5.25	2.6	1.75	3.06	2.36	2.56	1.18	1.24	1.44	6.18	5.43	2.95	3.1	2.77	2.81	3.75	4.02	4.79	4.77	10.6	4.72	0	0	0	0	0	0	0	0	0	0	0	0	0.11	0	0	0	0	0	0	0.1	0	0
C88_C02H4G120530	4.46	5.14	6.68	8.84	4.76	6.78	5.94	5.5	3.59	4.63	4.53	3.9	4.64	3.9	5.28	11.53	5.72	6.79	5.19	4.56	6.72	10	10.62	8.08	10.82	8.31	8.04	0	0	0	0	0	0	0	0	0	0	0	0	0	0	0	0	0	0	0	0	0	0
C88_C02H4G120560	9.09	2.97	8.87	12.16	27.59	8.07	14.6	13.82	14.03	7.5	6.84	3.47	18.36	12.31	26.07	12.36	7.71	5.98	9.61	6.2	8.67	44.59	15.43	6.71	12.64	30.72	15.27	0.24	0	0	0	0	0	0.22	0	0.11	0	0.24	0	0.45	0.22	0	0	0	0	0	0	0	0
C88_C02H4G120570	1.16	2.84	2.8	1.42	0.09	3.31	0.93	4.11	0.68	6.23	1.47	2.99	1.41	2.65	1.17	3.78	0.4	3.4	1.04	0.97	0.69	0.6	5.24	10.16	0.54	0.71	0.49	0	0	0	0	0	0	0.1	0	0.05	0	0	0	0	0	0	0	0	0	0	0	0	0
C88_C02H4G120600	13.42	11.01	12.84	14	13.33	10.37	13.44	16.85	12.52	12.19	10.66	9.53	11.97	9.53	12.32	11.41	12.02	10.06	13.68	12.01	11.53	9.15	13.02	12.6	11.57	9.35	9.68	0	0	0	0	0	0	0	0	0	0	0	0	0	0	0	0	0.04	0	0	0	0	0
C88_C02H4G120640	7.54	7.67	6.36	9.24	8.62	9.35	6.05	5.7	5.54	8.51	7.96	7.47	8.21	6.27	5.96	18	17.86	17.54	10.46	11.62	12.67	7.59	9.21	23.49	10.03	10.8	13.86	0.25	0	0.15	0	0	0	0	0	0	0	0.13	0	0	0	0	0	0	0	0.13	0.11	0.25	0
C88_C02H4G120680	4.63	3.73	5.52	5.17	5.7	6.12	6.41	7.65	3.06	5.78	2.61	3.16	3.72	5.37	6.45	4.62	2.35	2.01	4.1	3.41	2.87	4.8	2.4	2.23	1.79	3.05	1.99	0.05	0.05	0	0	0	0	0.05	0.19	0.12	0	0	0.05	0.2	0	0.06	0.09	0	0.05	0	0	0	0
C88_C02H4G120700	6.82	7.45	7.73	6.07	3.19	5.97	4.19	5.53	5.27	6.67	2.98	3.64	3.93	6.95	7.95	3.51	5.7	2.81	5.34	9.61	6.59	1.79	2.87	2.02	2.29	2.2	4.84	0	0	0	0	0	1.99	0	0	4.2	0	0	0	0	0	0	0	0	0	0	0	0	0
C88_C02H4G120710	0.89	0.59	0.71	0.08	0.07	0.06	0.32	0	0.13	0	0	0.24	0.07	0.3	0.55	0.23	0.48	0.45	0.61	1.23	0.6	0.23	0.24	0.3	0.21	0.06	0.22	0	0.07	0	0	0	0	0	0	0	0	0	0	0	0	0	0	0	0	0	0.07	0	0
C88_C02H4G120740	1.21	1.07	0.97	0.4	0.73	0.98	0.66	1.52	1.44	1.37	0.81	1.07	1.68	1.21	1.19	1.2	0.9	0.8	1.02	1.55	0.72	1.22	0.89	1	0.75	0.72	0.54	0	0	0	0	0	0	0	0	0	0	0	0	0	0	0	0	0	0	0	0	0	0
C88_C02H4G120770	6.96	6.92	9.43	6.43	5.3	7.13	4.43	9.92	6.75	8.39	5.35	8.46	6.61	4.67	6.52	5.42	8.42	5.04	5.23	11.91	6.02	6.75	6.03	4.07	4.11	6.29	7.57	0	0	0	0	0	0	0	0	0	0	0	0	0	0	0	0	0	0	0	0	0	0
C88_C02H4G120780	5.49	4.93	4.06	8.08	4.6	5.07	5.72	6.96	4.99	5.1	4.1	4.96	5.14	4.63	2.9	6.34	4.9	4.42	5.69	5.17	3.64	4.81	5.16	3.96	3.91	3.1	4.17	0	0	0.08	0	0	0	0.06	0	0.03	0	0.07	0	0	0	0	0	0	0.13	0	0.06	0	0
C88_C02H4G120810	32.67	27.46	22.42	27.18	30.98	32.32	33.5	30.92	33.56	29.6	25.58	36.1	17.15	35.42	22.72	14.64	36.17	29.18	30.5	31.28	28.52	29.62	22.39	24.83	25.98	25.93	27.03	0	0	0	0	0	0	0	0	0	0	0	0	0	0	0.46	0	0	0	0	0	0	0
C88_C02H4G120850	0.99	0.44	0.69	0.82	0.76	0.57	0.64	0.82	0.43	0.49	0.43	0.33	0.29	0.55	0.51	0.1	0.35	0.22	0.6	0.51	0.06	0.23	0.1	0.12	0.45	0.64	0.31	0.13	0	0	0	0	0	0	0	0	0	0	0	0	0	0	0	0	0	0	0.05	0	0
C88_C02H4G120980	4.08	2.13	1.45	2.57	3.81	3.37	2.55	2.81	2.73	2.19	3.57	2.74	2.01	2.1	1.54	2.31	2.71	3.26	2.39	2.08	2.1	1.43	1.17	2.56	2.52	2.03	1.26	0	0	0	0	0	0	0	0	0	0	0.22	0.19	0.21	0	0	0.18	0.21	0	0.23	2.4	0	0
C88_C02H4G121050	0.43	1.43	1.83	1.47	1.38	1.89	1.71	2	1.37	1.59	2.11	1.43	2.28	0.66	1.57	1.14	2.02	1.57	1.71	1.96	1.06	1.2	1.79	2.01	2.93	1.49	2.11	0	0	0	0	0	0	0	0	0	0	0	0	0	0	0	0	0	0	0	0	0	0
C88_C02H4G121060	0.8	0.4	0.56	0.31	0.18	0.39	0.73	0.25	0.73	0.37	0.19	0.4	0.27	0.65	0.6	0.22	0.82	0.67	0.83	0.69	0.47	0.64	0.52	0.57	0.34	0.45	0.37	0	0.08	0	0	0	0	0	0	0	0	0	0	0	0	0	0	0	0.09	0.1	0	0	0
C88_C02H4G121070	2.86	1.98	2.83	0.95	0.74	0.59	1.08	1.39	1.56	3.01	1.41	1.78	1.65	2.97	3.71	0.55	3.08	2.61	2.66	3.47	3.12	1.3	2.55	1.82	2.67	1.45	2.26	0.08	0.07	0.09	0	0	0	0	0	0	0	0	0	0	0	0	0	0	0	1.44	0	0	0
C88_C02H4G121090	1.31	1.29	1.42	1.5	1.15	1.68	2.1	2.1	1.85	2.29	1.21	2.24	2.59	1.07	1.17	0.5	0.69	0.59	0.81	0.88	1.36	1.08	1.02	1.52	1.12	2.53	0.93	0.07	0	0.09	0	0	0	0	0	0	0.09	0	0	0.21	0.14	0	0.12	0	0	0.08	0	0.07	0
C88_C02H4G121120	3.45	2.86	3.79	2.85	2.24	2.97	1.48	2.76	2.78	3	1.71	3.95	1.74	1.28	2.05	2.52	1.89	1.4	3.03	2.38	1.71	1.62	3.06	2.06	3.65	2.85	3.1	0	0.09	0	0	0	0	0	0	0	0	0	0	0	0	0	0	0	0	0	0	0	0
C88_C02H4G121160	0.19	0	0	0.19	0.22	0	0.1	0	0.1	0	0	0	0	0.06	0.05	0.05	0.09	0.07	0	0	0	0.09	0.09	0.06	0	0	0.06	0.06	0.05	0.07	0	0	0	0.06	0	0.03	0.15	0	0	0.06	0	0	0.1	0.11	0	0.12	0	0	0
C88_C02H4G121180	0.9	0.33	0.46	1.09	0.94	0.96	0.72	0.47	0.46	0.24	1.29	0.58	0.36	0.76	0.55	0.48	0.12	0.81	0.43	0.56	0.3	0.34	0.12	0.69	0.49	0.31	0.76	0	0	0	0	0	0	0	0.07	0.035	0	0	0.07	0	0	0	0	0	0	0	0	0	0
C88_C02H4G121190	5.91	7.52	4.74	10.08	4.86	4.94	5.73	7.41	7.7	7.43	5.49	5.75	6.52	4.73	6.92	6.24	10.81	5.19	5.82	6.85	5.11	7.02	6.17	5.56	4.72	8.39	8.51	0	0.17	0.23	0	0	0	0	0	0	0	0	0.34	0.19	0	0.24	0.16	0.19	0	0.21	0.17	0	0
C88_C02H4G121200	1.57	2.63	1.89	1.85	0.5	1.49	1.17	2.13	2.25	1.75	1.56	1.35	3.09	1.45	2.09	0.82	2.26	2.23	2.11	4.36	4.26	0.71	2.73	3.27	2.5	1.59	2.6	0	0	0	0	0	0	0	0	0	0	0	0	0	0	0	0	0	0	0	0	0	0
C88_C02H4G121220	3.15	3.5	4.1	2.46	2.11	2.55	2.79	2.97	4.2	5.42	3.03	3.4	5.32	3.43	5.35	1.98	4.22	4.09	5.56	4.98	4.24	1.76	2.97	2.05	4.47	3.34	2.92	0	0	0	0	0	0	0	0	0	0	0	0	0	0	0	0	0	0	0	0	0	0
C88_C02H4G121420	0	0	0	0	0	0	0	0.24	0	0.22	0	0	0	0	0	0	0	0	0	0	0	0.2	0	0	0	0	0	0	0	0	0	0	0	0	0	0	0	0	0	0	0	0	0	0	0.52	0	0	0	0
C88_C02H4G121430	0	0	0	0	0	0	0	0	0	0	0	0	0	0	0	0	0	0	0	0	0	0	0	0	0	0	0	0	0	0	0	0	0	0	0	0	0	0	0	0	0	0	0	0	0	0	0	0	0
C88_C02H4G121450	0	0	0	0	0	0	0	0	0	0	0	0	0	0	0	0	0	0	0	0	0	0	0	0	0	0	0	0	0	0	0	0	0	0	0	0	0	0	0	0	0	0	0	0	0.24	0	0	0	0
C88_C02H4G121460	0	0	0	0	0	0	0	0	0	0	0	0	0	0	0	0	0	0	0	0	0	0	0	0	0	0	0	0	0	0	0	0	0	0	0	0	0	0	0	0	0	0	0	0	0	0	0	0	0
C88_C02H4G121620	0	0.08	0.19	0.12	0	0.09	0	0	0.09	0	0.11	0	0.21	0.11	0.1	0.42	0.09	0	0.18	0.18	0.11	0	0.09	0	0	0.09	0.11	0	0	0	0	0	0	0	0.31	0.155	0.14	0.12	0.1	0	0.21	0	0.19	0.11	0.21	0	0	0	0
C88_C02H4G121640	0	0.07	0	0	0	0	0	0.17	0	0	0	0	0	0.1	0	0	0.08	0	0	0	0	0	0	0	0.09	0	0	0	0	0	0	0	0	0	0	0	0	0.1	0	0	0	0	0	0	0	0	0.08	0.1	0
C88_C02H4G121660	0.18	0	0	0	0	0.14	0	0	0	0	0.33	0	0	0	0	0.13	0	0	0.4	0.14	0	0.25	0	0.17	0	0	0.17	0.17	0	0	0	0	0	0	0	0	0.22	0.18	0	0.16	0.32	0	0	0	0	0.18	0	0	0
C88_C02H4G121700	0	0.12	0	0.19	0.16	0	0.14	0.15	0	0.27	0.17	0.18	0	0.17	0	0	0	0.2	0	0	0.17	0	0.13	0	0	0.13	0	0	0	0	0	0	0	0	0	0	0	0	0	0.16	0	0	0	0	0.16	0.36	0	0	0
C88_C02H4G121790	0	0	0	0	0	0	0.11	0	0	0.1	0	0	0	0	0	0	0	0	0	0	0	0	0	0	0	0	0	0	0	0	0	0	0	0	0	0	0	0	0	0	0	0	0	0	0	0	0	0	0
C88_C02H4G121800	0	0	0	0	0	0	0	0	0	0	0	0.27	0	0	0	0	0	0	0	0	0	0	0	0	0	0	0	0	0	0	0	0	0	0	0	0	0	0	0	0	0	0	0	0	0	0	0	0	0
C88_C02H4G121810	0	0	0	0	0	0.09	0.05	0.05	0.05	0.04	0.05	0.06	0	0	0.1	0	0	0	0	0.05	0.05	0	0.04	0	0	0.04	0	0	0	0	0	0	0	0.05	0	0.025	0	0	0	0.05	0.11	0.14	0	0	0.05	0	0	0	0
C88_C02H4G121920	0.12	0.08	0.09	0	0.21	0.09	0	0	0	0	0.11	0	0	0	0	0	0	0	0	0	0	0	0	0	0.1	0	0	0	0	0	0	0	0	0	0	0	0	0	0	0	0	0	0	0	0	0	0.1	0.11	0
C88_C02H4G121960	0	0	0	0	0	0	0	0.03	0	0	0	0	0	0	0.07	0	0	0	0	0.03	0.04	0	0.03	0	0	0	0	0	0	0	0	0	0	0	0	0	0	0	0.03	0	0	0	0	0	0.04	0	0	0	0
C88_C02H4G122000	0	0	0	0	0	0	0	0	0	0	0	0	0	0	0	0	0	0	0	0	0	0	0	0	0	0	0	0	0	0	0	0	0	0.24	0	0.12	0	0	0	0	0	0	0	0	0	0.13	0.11	0	0
C88_C02H4G122030	0	0.02	0	0	0	0.02	0	0	0	0.04	0	0	0	0	0.02	0.04	0	0	0	0.02	0	0	0	0	0	0	0	0	0	0	0	0	0	0	0	0	0	0	0	0	0.03	0	0	0	0.05	0	0.09	0	0
C88_C02H4G122130	0	0	0	0	0.23	0	0	0	0.21	0	0	0	0.23	0	0	0	0	0	0	0	0	0.54	0.19	0	0	0	0.24	0	0	0	0	0	0	0	0	0	0	0	0	0	0	0.3	0	0	0	0	0	0	0
C88_C02H4G122550	0	0	0	0	0	0	0	0	0	0	0	0	0	0	0	0	0	0	0	0	0	0	0	0	0	0	0	0	0	0	0	0	0	0	0	0	0	0	0	0	0	0	0	0	0	0	0	0	0
C88_C02H4G122710	1.37	1.54	1.93	3.54	1.82	1.88	1.38	1.89	1.29	1.19	2.34	2.19	0.81	0.53	0.78	0.84	1.03	1.14	1.29	0.53	1.06	2.34	0.68	0.75	1.37	1.2	0.85	0	0	0	0	0	0	0	0	0	0	0.11	0	0.1	0	0	0	0	0	0	0	0	0
C88_C02H4G122730	0.08	0.2	0.67	0.43	0.41	0.46	0.27	0.35	0.34	0.19	0.23	0.42	0.15	0.47	0.14	0.37	0.06	0.28	0.22	0.32	0.27	0.24	0.15	0.32	0.14	0.25	0.39	0	0.03	0	0	0	0	0.08	0	0.04	0.05	0.04	0	0.04	0	0.15	0.1	0	0	0	0.03	0.04	0
C88_C02H4G122750	0	0.16	0	0.13	0.33	0.48	0.39	0.1	0.1	0.27	0.23	0.62	0.11	0.23	0.1	0.09	0.18	0.14	0.09	0	0.11	0.35	0	0.12	0.11	0.28	0.11	0	0.1	0	0	0	0	0	0	0	0	0.12	0.1	0	0	0	0	0	0	0	0	0	0
C88_C02H4G122760	0	0	0.07	0	0	0	0	0	0	0	0	0	0	0	0	0	0	0	0	0	0	0.06	0	0	0	0	0.08	0	0	0	0	0	0	0	0	0	0	0	0	0.08	0	0	0	0	0	0	0	0	0
C88_C02H4G122780	3.02	2.2	3.11	5.14	3.77	4.47	3.69	3.37	2.06	2.74	3.48	4.04	2.8	3.05	2.06	3.88	2.31	3.56	3.06	2.36	3.78	3	2.86	2.78	2.48	3.15	2.44	0.13	0.05	0	0	0	0	0.06	0.12	0.09	0	0.07	0.06	0.12	0	0	0.05	0	0.12	0	0.05	0.06	0
C88_C02H4G122800	0	0	0.15	0	0.16	0	0	0	0.15	0.14	0	0	0.16	0.17	0.16	0	0	0	0	0	0	0	0.14	0.17	0	0	0	0	0	0	0	0	0	0	0	0	0	0	0	0	0	0	0	0.17	0.17	0.19	0.15	0	0
C88_C02H4G122810	3.02	5.62	4.8	2.73	2.67	2.31	2.68	4.22	2.94	2.2	1.99	1.97	3.02	2.63	3.53	0.64	2.87	2.09	3.22	4.23	3.22	1.64	1.3	1.07	1.62	2.78	3.15	0	0.05	0	0	0	0	0	0.11	0.055	0	0	0	0	0.06	0	0.1	0	0.11	0.25	0	0.06	0
C88_C02H4G122830	0	0	0.05	0	0	0	0.05	0	0	0.05	0	0	0.06	0.06	0.11	0	0	0.07	0.05	0	0	0	0	0	0	0	0.13	0	0	0	0	0	0	0	0	0	0	0	0	0.06	0	0	0	0	0	0.07	0.11	0	0
C88_C02H4G122850	0	0	0	0	0	0	0	0	0	0	0	0	0	0	0	0	0	0	0	0	0	0	0	0	0	0	0	0	0	0	0	0	0	0	0	0	0	0	0	0	0	0	0	0	0	0	0	0	0
C88_C02H4G122860	0	0	0	0	0	0	0	0	0.29	0.27	0	0	0	0	0	0	0	0	0	0	0	0	0	0	0	0	0	0	0	0	0	0	0	0	0	0	0	0	0	0	0	0	0	0	0	0	0	0	0
C88_C02H4G122890	0	0	0	0	0	0	0	0.08	0	0	0	0	0	0	0	0	0	0	0	0	0	0	0	0	0	0	0	0	0	0	0	0	0	0	0	0	0	0	0	0	0	0	0	0	0	0	0	0	0
C88_C02H4G122900	0.08	0.11	0.07	0.08	0.36	0.19	0.2	0.34	0	0.12	0.15	0	0.15	0.31	0.49	0.36	0.12	0.09	0.12	0.13	0.15	0.06	0	0.08	0.07	0.06	0	0	0	0	0	0	0	0	0.07	0.035	0.3	0.08	0.42	0.15	0	0.19	0.79	0.08	0.07	0.08	0.34	0	0
C88_C02H4G122910	0	0	0	0	0.07	0	0.07	0.07	0	0	0.08	0	0	0	0	0	0	0	0	0	0	0	0.06	0	0	0	0.08	0	0	0	0	0	0	0.07	0	0.035	0.1	0	0	0	0.07	0	0	0	0.15	0.08	0	0	0
C88_C02H4G122970	0	0	0	0	0	0	0	0	0.08	0.08	0	0	0	0	0	0.07	0	0	0	0	0	0	0	0	0	0	0	0	0	0	0	0	0	0	0	0	0	0	0	0	0	0.24	0	0	0	0	0	0	0
C88_C02H4G122980	0	0	0	0	0	0	0	0	0	0	0	0	0	0	0	0	0	0	0	0	0	0	0	0	0	0	0	0	0	0	0	0	0	0	0	0	0	0	0	0	0	0	0	0.21	0	0	0	0	0
C88_C02H4G122990	0	0	0.06	0	0	0	0	0.07	0	0.06	0	0	0.07	0	0	0	0	0	0	0	0	0	0	0	0	0	0	0.08	0	0	0	0	0	0	0.07	0.035	0	0	0	0	0.07	0	0	0	0	0.08	0	0	0
C88_C02H4G123000	0.14	1.33	0.05	0.14	0.3	0.27	0.11	0.06	0.11	0.25	0.19	0.34	0.3	0.06	0.35	0.15	0.05	0.23	0.05	0.26	0.7	0.1	0	0.06	0	0.2	0.44	0	0.11	0.23	0	0	0	0.06	0	0.03	0	0.07	0.06	0.06	6.32	0.08	0.33	0.44	0.12	0	0	0.07	0.46
C88_C02H4G123020	0	0.05	0	0	0	0	0	0	0.06	0	0.07	0	0	0	0	0	0	0	0.12	0	0	0	0	0	0	0	0	0.07	0	0	0	0	0	0	0	0	0	0	0.06	0	0	0	0	0	0	0	0	0.07	0
C88_C02H4G123060	0	0	0	0	0	0	0	0.07	0	0	0	0	0	0	0	0	0	0	0	0	0.07	0	0	0	0	0	0	0.08	0	0	0	0	0	0	0	0	0	0	0	0	0	0	0	0	0	0	0	0	0
C88_C02H4G123070	0	0	0	0	0	0	0	0	0	0	0	0	0	0	0	0	0	0	0	0	0	0	0	0	0	0	0	0	0	0	0	0	0	0	0	0	0	0	0	0	0	0	0	0	0	0	0	0	0
C88_C02H4G123080	0	0	0	0	0	0	0	0	0	0	0	0	0	0	0.08	0	0	0	0	0	0	0	0	0	0	0	0	0	0	0	0	0	0	0	0	0	0	0	0	0	0	0	0.07	0	0	0	0	0	0
C88_C02H4G123090	0.14	0.09	0.05	0	0.12	0	0.05	0.11	0.22	0.1	0	0.07	0	0.13	0.12	0.05	0.05	0	0.1	0.21	0.06	0.05	0.1	0.13	0.06	0	0	0	0.06	0.08	0	0	0	0	0	0	0	0	0	0	0	0.08	0.05	0.06	0	0.14	0.11	0	0
C88_C02H4G123130	0	0	0.33	0.08	0.14	0.06	0	0.4	0.13	0.18	0.08	0	0.36	0.23	0.07	0	0	0.18	0.12	0.12	0.45	0.4	0	0.08	0.07	0.61	0.23	0	0.07	0	0	0	0	0.07	0.21	0.14	0	0	0	0	0	0	0	0.08	0	0	0	0	0
C88_C02H4G123160	0	0.35	0.48	0.08	0.07	0.12	0.03	0	0.03	0.03	0.07	0	0.07	0.04	0.1	0.03	0.09	0.09	0.09	0.21	0	0.06	0.12	0	0.1	0.03	0.15	0	0.03	0.22	0	0	0	0	0	0	0	0	0.03	0	0	0.05	0	0	0	0	0	0	0
C88_C02H4G123190	0.56	1.41	2.23	0.76	1.42	0.97	1.24	1.28	1.14	1.15	0.8	1.37	0.93	0.97	1.94	0.36	1.71	0.55	1.3	1.51	1.32	0.65	0.73	0.64	0.53	0.56	1.26	0	0	0	0	0	0	0	0	0	0	0	0	0.06	0	0	0	0.06	0	0.06	0.05	0	0
C88_C02H4G123200	0	0	0	0	0.09	0	0	0	0	0	0	0	0.09	0	0.17	0	0	0	0	0	0	0	0	0	0	0	0	0	0	0	0	0	0	0	0	0	0	0	0	0	0	0	0	0	0	0	0	0	0
C88_C02H4G123240	8.95	6.9	3.67	9.81	5.39	10.87	9.32	7.24	11.94	7.37	6.01	9.02	7.79	9.18	9.69	3.47	6.68	6.32	9.02	9.74	8.31	2.95	7.45	5.91	7.02	5.98	7.77	0	0.16	0	0	0	0	0	0	0	0	0	0	0	0	0	0	0	0	0	0	0.18	0
C88_C02H4G123270	62.09	50.07	26.18	21.08	56.84	82.46	29.33	42.79	115.96	64.63	102.75	59.64	105.14	58.51	78.43	64.54	47.03	69.11	51.39	30.32	77.12	66.88	35.25	71.75	76.09	136.72	54.11	0	0	0.14	0	0	0	0	0.11	0.055	0	0	0	0	0.11	0	0.19	0	0	0.25	0	0	0.55
C88_C02H4G123390	2.96	1.7	1.36	3.05	0.75	0.99	2.71	3.14	3.06	2.52	1.96	1.7	1.13	1.18	1.79	2.77	1.58	2.34	1.59	1.94	1.57	2.97	4.37	1.99	3.26	7.9	2.74	0	0	0.48	0	0	0	0.38	0	0.19	0	0	0.35	0	0	0.49	0	0.39	0	0	0	0	0
C88_C02H4G124000	0.18	0	0	0.57	0.65	1.15	0.29	0.3	2.21	0.41	0.34	0.55	1.14	0.17	0.47	0.54	0.69	0	0.83	0.98	0	1.42	0.54	0.52	0.47	3.16	0.34	1.06	0.15	0.62	0	0	0	0.33	0	0.165	0.67	1.82	0	1	2.67	2.56	1.75	5.43	3.65	6.3	0.45	1.6	2.5
C88_C02H4G124740	0	0.05	0.07	0	0	0.25	0	0	0	0.18	0	0.08	0.07	0	0.07	0.06	0.06	0	0.12	0.12	0.23	0.11	0.06	0	0.28	0.06	0.08	0	0.13	0.09	0	0	0	0.07	0.07	0.07	0	0	0	0.07	0.22	0	0.06	0	0.15	0.25	0	0.08	0
C88_C02H4G124780	0	0	0	0	0	0	0	0	0	0	0	0	0	0	0	0	0	0	0	0	0	0	0	0	0	0	0	0	0	0	0	0	0	0	0	0	0	0	0	0	0	0	0	0	0	0	0	0	0
C88_C02H4G126030	0	0	0	0	0.23	0	0	0	0	0	0	0	0	0	0	0	0	0	0	0	0	0	0	0	0	0	0	0	0	0.15	0	0	0	0	0	0	0	0	0	0	0.12	0	0	0	0.23	0.13	0	0	0
C88_C02H4G126060	0	0	0	0	0	0	0	0.34	0	0	0	0	0	0	0	0	0	0	0	0	0	0	0	0	0	0	0	0	0	0	0	0	0	0	0	0	0	0	0	0	0	0	0	0	0	0	0	0	0
C88_C02H4G126360	0	0	0	0	0	0	0	0	0	0	0	0	0	0	0	0	0	0	0	0	0	0	0	0	0	0	0	0	0	0	0	0	0	0	0	0	0	0	0	0	0	0	0	0	0	0	0	0	0
C88_C02H4G126760	0.14	0.27	0.22	0	0	0	0.11	0	0	0.2	0	0.27	0	0.38	0.11	0	0.2	0	0.1	0	0.25	0.1	0.1	0	0.12	0.1	0	0	0	0.15	0	0	0	0.12	0	0.06	0.16	0	0.34	0	0	0	0	0	0	0.14	0	0.13	0
C88_C02H4G126780	0.13	0	0	0.14	0	0.16	0.11	0	0	0	0.12	0	0	0.06	0.06	0.05	0.05	0.07	0.05	0.05	0.06	0.05	0	0	0	0.1	0	1.21	0.22	1.2	0	0	0	0.12	0.17	0.145	0.32	0.07	0	0.24	0.06	0.15	0.32	0.06	0.18	0	0.05	0	0.3
C88_C02H4G127310	0	0	0.33	0.21	0.18	0	0	0	0	0	0	0	0	0	0	0	0.15	0	0	0	0	0	0	0.19	0	0	0	0	0	0	0	0	0	0	0.18	0.09	0.25	0.2	0	0	0	0	0.16	0	0	0.21	0	0.2	0
C88_C02H4G127350	0.11	0.64	0.51	0.54	0.28	0.33	0.42	0.79	0.08	0.31	0.2	1.28	0.19	0.39	0.27	0.08	0.08	0.58	0.16	0.16	0.2	0	0.55	0.7	0.18	0.32	0.2	0.1	0.43	0.36	0	0	0	0.19	0.09	0.14	0	0.1	0.09	0.48	0.38	0.25	0.42	0.39	1.62	0.21	0.69	0.2	0
C88_C02H4G127550	0	0	0	0.28	0	0	0.22	0.23	0	0	0	0.82	0	0	0	0	0.2	0	0	0.42	0	0	0.2	0	0.23	0	0.25	0	0	0	0	0	0	0	0	0	0	0.27	0	0	0	0	0	0	0.49	0	0.22	0	0
C88_C02H4G127610	0	0	0	0	0	0	0	0	0	0	0	0	0	0	0	0	0	0	0	0	0	0	0.14	0	0	0	0	0	0	0	0	0	0	0	0	0	0	0	0	0.17	0	0	0	0.18	0.17	0.19	0	0	0
C88_C02H4G127700	0	0	0	0	0	0	0	0	0	0	0	0	0	0	0	0	0	0.29	0	0	0	0	0	0	0	0	0	0	0	0	0	0	0	0	0	0	0	0	0	0	0	0	0	0	0	0	0	0	0
C88_C02H4G127730	0	0	0	0	0	0	0	0	0	0.04	0	0	0.05	0	0	0	0	0	0.04	0	0.05	0	0.04	0	0	0	0	0	0	0.07	0	0	0	0	0	0	0.07	0	0	0	0	0	0.05	0	0	0	0	0	0
C88_C02H4G127740	0	0	0	0	0	0	0	0	0	0	0	0	0	0	0	0	0	0	0	0	0	0	0	0	0	0	0	0	0	0	0	0	0	0	0	0	0	0	0	0	0	0	0	0	0	0	0	0	0
C88_C02H4G127810	0	0	0	0	0.12	0	0	0.12	0	0	0	0.14	0	0.13	0	0	0	0	0	0	0	0	0.21	0	0	0	0	0	0	0	0	0	0	0	0	0	0	0.14	0	0	0	0	0	0	0.13	0	0.23	0.13	0
C88_C02H4G128140	0.06	0.15	0.22	0	0.05	0	0.09	0.14	0.09	0.17	0.05	0.06	0.05	0.21	0.14	0.08	0.04	0	0	0	0.21	0.08	0.16	0	0.19	0	0.05	0.21	0.09	0.13	0	0	0	0	0	0	0.07	0.11	0.09	0.25	0.1	0.06	0	0.05	0	0	0.05	0.11	0
C88_C02H4G128160	0	0.13	0.31	0.2	0	0.3	0.31	0.16	0.16	0.14	0.18	0	0	0.54	0.16	0	0.29	0	0	0.15	0	0.41	0.29	0.36	0	0.29	0.18	0.19	0	0.44	0	0	0	0	0.17	0.085	0	0.19	0	0.18	0	0.22	0	0.18	0.17	0	0.63	0	0
C88_C02H4G128300	0	0	0	0	0	0	0	0	0	0	0	0	0	0	0	0	0	0	0	0	0	0	0	0	0	0	0.34	0	0	0	0	0	0	0	0	0	0	0	0	0	0	0	0	0	0	0	0	0	0
C88_C02H4G128320	0	0	0	0	0	0	0	0	0	0	0	0	0	0	0	0	0	0	0	0	0	0	0	0	0	0	0	0	0	0	0	0	0	0	0	0	0	0	0	0	0	0	0	0	0	0	0	0	0
C88_C02H4G128590	0.25	1.5	0.9	1.02	0.11	1.45	0.6	2.87	0.9	1.2	0.81	2.5	1.32	1.61	0.53	0.54	0.19	0.69	0.75	0.38	0.46	0.09	0.46	2.68	0.32	1.76	0.35	0.24	0.2	0.14	0	0	0	0	0	0	0	0	0	0.11	0	0	0.1	0	0.11	0	0.3	0.12	0
C88_C02H4G128750	0	0	0	0	0	0	0	0	0	0	0	0	0	0	0	0	0	0	0	0	0	0	0	0	0	0	0	0	0	0	0	0	0	0	0	0	0	0	0	0	0	0	0	0	0	0	0	0	0
C88_C02H4G128820	0	0	0	0	0	0.14	0	0	0	0	0	0	0	0	0.08	0	0	0	0	0	0	0.07	0	0	0	0	0	0	0	0	0	0	0	0	0	0	0	0	0	0	0	0	0	0	0	0	0	0.09	0
C88_C02H4G129260	0.48	1.49	1.36	0.5	0.39	0.64	0.7	0.6	0.82	2.31	0.76	1.02	1.2	0.67	1.97	0.53	1.27	0.59	1.13	1.11	0.99	0.78	1.36	0.46	0.87	0.47	0.85	0	0	0	0	0	0	0	0	0.21	0	0	0	0	0	0	0	0	0	0	0	0	0
C88_C02H4G129270	0.23	1.17	1.28	0.16	0	0.83	0.98	0.88	0.67	1.42	0.64	0.31	1.22	0.14	1.68	0.55	0.74	0.67	0.57	0.76	0.85	0.32	1.24	0.43	0.91	0.68	1.06	0	0	0	0	0	0	0	0	0	0	0	0	0	0	0	0	0	0	0	0	0	0
C88_C03H1G000980	0	0	0	0	0	0.09	0	0	3.53	0.09	1.5	0.58	1.95	0.64	1.96	0.08	0.09	0.13	0.78	0	0.21	0.16	0.77	0.11	0.1	0.35	0.32	0	0	0	0	0	0	0	0	0	0	0	0.1	0	0	0.27	0	0	0.1	0.12	0	0	0.26
C88_C03H1G001110	0.06	0.15	0.16	0.14	0.05	0.13	0.05	2.16	0.05	0.1	0.08	0.08	0.25	1.17	0.21	0.02	0	0.06	0.04	0.11	0.05	0.1	0	0.08	0	0.04	0.03	0.03	0.02	0.79	0	0	0	0.03	0	0.015	0	0	0	0.64	0	0	0	0	0.03	0.11	0	0.03	0.51
C88_C03H1G001690	1.16	0.26	0.93	0.4	1.37	0.6	0.62	0.96	0.31	0.86	0	0.39	1.03	2.15	0.33	1.69	0	0.43	0.29	0.59	1.43	0.54	1.71	0	0	0.29	0	1.49	6.01	3.92	0	0	0	0	0.34	0.17	4.22	1.53	0	2.81	1.76	0.9	2.15	1.78	0	1.56	0.63	5.23	0
C88_C03H1G002690	0	0	0	0	0.43	0.75	0.39	0.4	2.33	0	0	0	0	0	6.96	0	0.36	0	2.18	0	0.45	1.02	2.85	0	0	0	0.45	11.63	0	0	0.43	0	0	13.54	0	1.57	0	57.04	0	4.39	5.27	44.98	1.15	0	0.44	21.93	0	11.68	0
C88_C03H1G005390	4.29	0	2.19	0.11	0	0	0	0	0	0	0	0	10.62	0	2.13	0	2.27	0	0	0	0	0	0	0	0	7.92	0.29	0	0	0	0	0	0	0	0	0	0	0	0	0	0	0	1.83	0	12.79	5.5	0	0	0
C88_C03H1G006430	0	0	0	0	0	1.37	0.05	0	0	0	0	0.06	2.62	2.56	0.27	2.79	0	0.14	0	0	2.85	0.04	3.43	0.06	0.05	0	0	0	2.1	0.35	0	0	0	0	0	0	0	0	0	1.48	0	0	0.15	0	0	0.06	0	0	1.42
C88_C03H1G008880	0.18	0.24	0.43	0.37	0.32	0.56	0.29	0.59	0.43	0.66	0.5	0.18	0.16	0.66	0.3	0.13	0	4.74	0.54	0.14	0.33	0.25	0.13	0.34	0.31	0	0.17	0.17	5.26	3.83	0	0	0	0.16	0.16	0.16	0.43	0	0.15	4.71	0.65	0	0	0.17	1.13	0.18	0.73	0.17	0
C88_C03H1G009040	0.45	0.61	0.18	0.23	0	0	0.36	0.37	0.73	0.17	0.63	0.23	0.2	1.05	0.19	0	3.38	5.76	0.34	1.9	0.63	0.32	0	0	0.39	0.34	0.42	1.53	0.37	0	0	0	0	0.41	0.8	0.605	0.27	0.22	4.95	0.21	0.41	0	0.18	0.42	0.41	0.23	0.37	0.88	0.51
C88_C03H1G009050	0.12	0.16	0.33	0.12	0.26	0.5	0.47	0	0.14	0.13	0.49	0.12	0.26	1.14	0.35	0.21	0.83	0.06	1.23	0.13	0.92	0.33	0.52	0.17	0.85	0.09	0.16	1.01	0.96	2.44	0	0	0	0.74	0.72	0.73	0.07	0.12	0	0.59	0.27	0.07	0.98	0.27	0	0	0	0.45	0
C88_C03H1G009340	1.58	3.05	1.19	0.11	0	3.63	0.85	1.14	0.17	0.39	0.1	0.32	0.09	0.88	0.27	0.15	0.16	2.22	2.94	0.16	0.1	0.07	2.03	2.58	0.91	1.9	2.64	1.42	2.25	0.24	0	0	0	0.1	0.09	0.095	0.9	0	1.06	0.58	0	0	0.25	4.39	0.19	0.43	1.8	0.1	0
C88_C03H1G009430	1.49	0.13	1.44	0.41	0.26	0.54	4.23	1.48	3.92	0.22	0.18	0	0.18	0.46	0.42	0.87	0.3	0.11	0.6	4.48	2.21	0.07	4.18	0.09	3.32	0.22	1.84	0.38	0.08	0.22	0	0	0	0.18	0	0.09	0.12	3.06	4.68	0.18	0.27	1.27	0.16	0.09	0.18	0.2	2.34	0	0.45
C88_C03H1G009750	0.17	0.23	0	3.15	0.15	0.66	0.27	0	0	0.25	0	0.34	0.15	0.16	0	3.47	0.13	9.02	0	0.39	0	0	0	0.32	0.73	1.53	0.32	0.33	0.28	3.84	0	0	0	0	0	0	0	0	0	0	0	0	0	0.16	0.15	0.17	0.28	0	0
C88_C03H1G010920	35.2	50.1	36.81	0	2.36	2.5	1.28	0.88	2.15	47.66	2.48	4.3	0.95	1.48	1.36	46.68	1.59	2.36	1.2	37.09	3.47	1.13	0	1.51	3.66	1.2	1.98	1.03	27.52	0	0	0	0	0	56.38	28.19	1.29	1.59	0	1.94	1.94	0.62	0	46.36	47.29	1.08	0.43	1.03	0
C88_C03H1G010940	1.53	0.17	0.48	0.09	0.15	0.13	0.21	0	0.75	0.06	0.08	0.26	0.23	0.32	0.29	0.25	0	0	0.45	2.15	0.08	0.36	1.07	0.64	1.02	0.57	0.32	0.57	0.14	0.1	0.3	0	1.12	0.69	0.53	0.28	0.62	0.08	0.57	1.32	2.25	0.4	0.41	0.08	1.93	2.06	0.07	0.66	0.19
C88_C03H1G011790	0.09	1.11	0.37	0.09	1.39	1.3	1.04	0.38	0	0.07	0	0.09	0.16	0.94	0.63	0	1.03	0.2	0.35	0	0.17	0	0.14	0.26	0	0	0	0.18	0.08	0	0	0	0	0.08	0.08	0.08	0.22	0	0.15	0.17	0	0.21	0.22	0	0	0.19	0.3	0	1.04
C88_C03H1G013350	0.09	0.12	3.69	0.27	0.23	3.53	0.28	1.02	6.55	0.33	0.58	0.36	0.08	3.2	0.15	0.06	5.69	2.55	0.27	0.34	4.69	0.06	0	0.17	2.81	0.2	0.41	0.17	0	0	0	0	0	1.92	0.08	1	0.54	0.18	1.34	0	0	0	0	0.08	0.88	0.72	1.37	0.43	1.4
C88_C03H1G013400	0	0	0	0	0	0	0.04	0.08	0	0.04	0	0	0	0.05	0	0.04	0.04	0.06	0	0	0	0	0	0	0	0	0.05	0.05	0.08	0	0	0	0	0	0	0	0	0.05	0	0	0.05	0	0	0.05	0	0	0	0	0
C88_C03H1G013410	0	0	0	0	0	0	0	0	0	0	0	0	0	0	0	0	0	0	0	0	0	0	0	0	0	0	0	0	0	0	0	0	0	0	0	0	0	0	0	0	0	0	0	0	0	0	0	0	0
C88_C03H1G014510	0	0	0	0	0	0.05	0	0	0.05	0	0	0	0	0.05	0	0	0	0	0	0	0	0	0	0	0	0	0	0.06	0.29	0	0	0	0.05	0.21	0.1	0	0.29	0.35	0.15	0.11	0.38	0	0.24	0	0.05	0	0.05	0.17	4.03
C88_C03H1G015070	1.09	0.79	1.62	0.87	0.52	1.58	1.42	1.53	1.28	3.87	2.34	3.47	2.39	1.4	1.64	0.06	3.64	1.58	1.45	2.89	2.73	0.12	1.98	2.05	2.01	1.82	1.71	0	0.14	0.09	0.15	0	0	0	0	0.18	0.1	0	0	0	0	0	0	0.08	0.68	0.25	4.44	0	0.76
C88_C03H1G015300	3.34	2.09	4.2	1.15	3.25	3.05	3.31	1.47	2.87	1.99	0.52	2.25	1.68	3.2	3.69	1.06	4.91	2.96	4.86	3.23	2.48	1.88	3.29	3.77	2.77	1.33	5.06	0.21	0	0.13	1.79	0	1.36	0.71	0.2	0.12	0.14	0	0.28	0.1	0.1	0.13	0.35	0.41	0.91	0.11	0.45	0.11	0
C88_C03H1G015460	3.35	4.37	6.12	5.18	13.16	4.65	9.11	8.15	2.39	3.6	1.38	0.56	1.65	1.55	3.16	7.05	2.36	1.03	5.46	2.84	1.9	7.06	3.3	1.93	0.48	0.97	0.86	0	0.15	0	0	0	0	0	0	0	0	0.55	0.47	0	0	0.22	0.15	0	0.17	0	0	0	0
C88_C03H1G015900	6.29	4.39	6.36	10.51	3.45	7.09	6.47	9.68	7.9	7.22	5.03	4.7	4.93	5.61	5.02	7.71	3.29	5.71	4.74	4.62	3.63	7.44	6.32	5.45	5.29	7.92	4.91	0	0	0	0	0	0	0	0	0	0	0	0	0	0	0	0	0	0	0	0	0	0
C88_C03H1G015910	7.94	9.81	8.05	5.17	5.91	8.83	5.37	7.26	12.1	9.65	6.6	8.85	7.06	7.76	8.16	6.4	9.68	6.94	8.49	7.34	8.93	5	5.87	3.15	9.67	4.69	6.98	0	0	0	0	0	0	0	0	0	0	0	0	0	0	0	0	0	0	0	0	0	0
C88_C03H1G015930	2.7	4.76	5.45	7.82	5.47	5.62	6.41	5.29	5.3	6.47	5.01	4.53	2.84	4.45	4.15	5.17	4.33	2.54	4.43	4.73	2.6	4.85	3.25	3.2	2.91	4.64	2.96	0	0	0	0	0	0	0	0	0	0	0	0	0	0	0	0	0	0	0	0	0	0
C88_C03H1G015960	4.93	7.52	4.92	4.95	5.54	5.22	5.03	7.17	9.87	6.06	6.31	7.53	5.46	5.82	4.87	6.22	5.28	5.17	5.42	7.13	5.08	5.91	4.63	4.14	5.14	5.49	5.2	0	0	0	0	0	0	0	0	0	0	0	0	0	0	0	0	0	0	0	0	0	0
C88_C03H1G016060	21.38	23.82	16.35	17.26	19.44	14.67	13.44	22.52	19.47	18.47	17.42	19.11	16.86	17.22	13.18	15	16.13	20.53	24.43	21.88	20.61	19.43	20.86	13.29	17.98	11.17	17.78	0	0	0	0	0	0	0	0.36	0.18	0	0	0.17	0	0	0	0	0	0.18	0	0	0	0
C88_C03H1G016600	0	0	0.91	0	0	0	0	0	1.22	0.38	1.29	1.66	1.46	3.53	4.52	0.09	2.08	6.73	4.29	0.19	0.24	0	0.56	0	1.63	6.45	0.82	0	0	0	0	0	0	0	0	0	0	0.88	1.06	5.77	2.19	1.77	0.5	0.12	47.79	0.77	0.1	4.91	0.29
C88_C03H1G016860	0	0	0	0	0.78	0	0	0.73	0	0	0	0	0	0	0.75	0	0	0	0	0	0	0	1.3	0	0	0	0	17.84	15.88	1.99	27.61	0	0	0	26.39	0	4.28	3.5	9.63	8.82	1.6	12.32	23.12	7.33	2.39	24.92	22.95	1.71	5.99
C88_C03H1G016920	0.49	0.33	0.69	0.13	2.73	0.68	0.5	0.31	0	0.09	0.23	0.5	0.11	0.11	0	0.36	0.18	0	0.09	0.19	1.72	0.35	1.1	3.61	0.64	0	1.72	9.29	3.04	0.84	0	0	0	0	0.22	0.11	0	0.25	0.62	1.46	0.11	2.02	0.59	0	8.16	0.25	0.4	0.12	3.36
C88_C03H1G017120	0.25	0	0.2	0.26	0.68	0	0	0.63	0.21	1.33	0	0	0	0	0	0.19	0.38	0	0.58	1.36	0	0.36	0.94	0	1.09	0.19	0.24	2.7	3.55	2.59	1.83	0	1.11	7.85	5.17	1.11	4.02	4.56	4.93	13.23	6.49	6.24	3.85	9.43	4.61	3.61	20.33	10.61	3.47
C88_C03H1G017670	0	0	0	0	0	0	0	0.08	0	0	0	0	0	0	0	0	0	0	0	0.08	0	0	0	0.1	0	0	0	7.33	0	0.57	0	0	0	0	0.09	0.045	0	0.6	0.09	0.09	0	0	0	0.28	1.1	0.92	1.32	0.39	1.15
C88_C03H1G017890	1.81	1.59	1.79	2.52	1.6	1.09	1.74	2.48	1.96	1.66	1.55	1.55	1.55	1.81	1.72	1.53	1.56	1.31	1.31	1.76	1.3	1.28	1.29	1.31	2.09	1.67	1.42	0	0	0	0	0	0	0	0	0	0	0	0	0	0	0	0.06	0	0	0	0	0	0.16
C88_C03H1G017910	2.09	2.95	2.22	1.4	2.04	3.15	2.02	1.9	2.82	2.96	3.16	3.64	4.33	2.38	2.93	1.91	2.27	2.32	2.4	2.76	2.62	1.91	2.24	1.53	2.69	3.02	2.43	0.05	0	0.12	0	0	0	0	0	0	0	0	0.04	0.05	0	0.06	0	0	0	0	0	0	0
C88_C03H1G017940	0.5	1.18	0.81	0	0.67	0.98	1.21	0.62	0.61	0.75	1.17	0.25	0.45	0.23	0.43	0.55	0.19	0	0.76	0.96	0.47	0.89	0	0.24	0.65	0.75	0	0	0	0	0	0	0	0	0	0	0	0	0	0	0	0	0.2	0	0	0	0	0	0
C88_C03H1G017950	4.28	4.79	4.81	1.77	4.04	4.02	4.81	2.36	5.74	4.68	7.42	10.07	5.08	5.3	4.6	0.21	7.04	6.95	6.87	8.29	3.71	3.21	3.37	4.3	4.9	2.14	5.3	0	0.23	0	0	0	0	0	0	0	0	0	0	0	0	0	0	0	0.26	1.15	0.23	0	0
C88_C03H1G017970	0.38	0.77	0	0.79	0.79	0.4	0.21	0.95	0.51	0.57	0.24	0.9	0.57	0.47	0.22	0.37	0.1	0.85	0.38	0.68	0.59	0.27	1.04	0.36	0.77	1.44	0.12	0.25	0.1	0	0	0	0	0.35	0.11	0.23	0.16	0.13	0.11	0.35	0.23	0.15	0.2	0.35	0.35	0.77	0.1	0.12	0
C88_C03H1G018030	0	0	0.08	0	0	0	0	0.08	0	0	0	0	0	0	0.08	0	0	0	0	0	0	0	0.07	0	0	0	0.09	0	0	0	0	0	0	0	0	0	0	0	0	0	0	0	0	0	0	0	0	0	0
C88_C03H1G018050	5.87	11.63	5.19	12.45	8.62	11.4	3.39	2.64	5.76	11.62	17.46	16.34	13.96	4.64	2.27	7.11	4.19	6.01	2.92	1.32	8.01	1.64	1.59	6.01	5.32	13.88	5.68	0	0	0	0	0	0	0.47	0.23	0.35	0.1	0	0	0.16	0	0	0.14	0.16	0	0	0.07	0.58	0
C88_C03H1G018070	5.62	4.07	3.65	6.57	4.3	7.36	5.49	7.16	5.5	4.75	4.23	6.89	5.54	2.96	3.61	2.77	3.29	5.71	3.2	5.92	3.67	2.46	4.82	3.29	5.08	3.41	2.82	0.15	0.37	0.51	0	0	0	0	0	0	0	0	0	0	0	0	0.24	0.14	0	0	0.12	0.15	0
C88_C03H1G018120	0	0	0	0	0	0	0	0	0	0	0	0	0	0	0	0	0	0	0	0	0	0	0	0	0	0	0	0	0	0	0	0	0	0	0	0	0	0	0	0	0	0	0	0	0	0	0	0	0
C88_C03H1G018320	3.91	3.56	3.81	5.48	8.41	6.12	6.06	7.17	7.42	5.83	5.71	10.14	6.96	5.97	5.46	4.28	3.97	5.57	5.68	5.98	6.75	5.51	4.34	5	6.47	6.91	6.74	0	0	0	0	0	0	0	0	0	0	0	0	0	0	0	0	0	0	0	0	0	0
C88_C03H1G018420	0	0.17	0	0	0	0.61	0.21	0.21	0.21	0.38	0.72	0.26	0.46	0	0.22	0	0.19	0	0.19	0.39	0.72	0.18	0.19	0	0.44	0.39	0.24	0	0	0	0	0	0	0	0	0	0	0	0	0	0	0	0	0	0	0	0	0	0
C88_C03H1G018440	0.76	0.91	0.55	0.7	1.2	1.2	1.23	0.91	1.16	0.51	0.63	0.77	1.51	0.63	0.72	0.81	0.51	0.75	0.58	0.58	0.95	0.9	1.7	0.32	1.09	1.15	1.34	0	0	0	0	0	0	0	0	0	0.1	0.08	0	0	0	0	0	0	0	0	0	0	0
C88_C03H1G018450	6.62	7.82	7.25	4.55	4.18	5.26	6.07	6.43	6.17	6.02	8.29	5.5	6.45	5.46	6.6	3.68	5.41	6.28	5.29	6.66	4.88	5.1	6.52	6.33	4.95	5.58	6.72	0	0.09	0	0	0	0	0	0	0	0	0	0	0.1	0.1	0	0	0	0.1	0	0	0	0
C88_C03H1G018460	0.43	0.45	0.73	1.88	1.02	1.05	1.02	1.51	1.52	0.95	1.24	1.16	1.35	1.41	1.08	0.98	0.73	1.01	1.28	0.84	0.56	0.64	0.54	0.57	0.63	1.18	0.85	0	0	0	0	0	0	0	0	0	0	0	0	0	0	0	0.05	0	0	0	0	0	0
C88_C03H1G018470	0.39	0.52	1.09	2.01	1.55	2.13	1.1	0.97	1.72	0.73	0.36	1.38	0.87	0.54	1.16	1.71	0.29	1.73	0.88	1.34	0.36	0.82	1.15	2.2	1	0.88	1.27	0	0	0	0	0	0	0	0	0	0	0	0	0	0	0	0	0	0	0	0	0	0
C88_C03H1G018520	1.97	3.3	2.37	4.17	3.77	6.32	4.56	8.5	4.92	4.15	3.96	3.85	4.18	3.35	3.8	3.51	2.61	3.39	2.55	4.17	2.94	4.23	4.04	6.07	2.06	4.75	3.35	0	0	0	0	0	0	0	0	0	0	0	0	0	0	0	0	0	0	0	0	0	0
C88_C03H1G018560	10.13	9.61	7.57	5.04	14.53	6.56	6.45	8.09	3.94	5.98	4.87	4.58	12.12	7.13	10.68	14.53	7.05	12.38	1.58	1.6	5.52	20.65	16.52	13.82	6.89	7.06	4.54	0	0	0	0	0	0	0	0	0	0	0	0	0	0	0.41	0	0	0	0	0	0	0
C88_C03H1G018700	0.39	0.65	0.08	0	0.17	0.23	0	0	0.08	0.44	0.09	0.39	0.17	0.36	0.08	0	0.07	0.32	0.15	2.01	0.18	0.27	0.07	0	0.17	0.15	0	0	0	0	0	0	0	0	0	0	0	0	0	0	0	0	0	0	0	0	0	0	0
C88_C03H1G018710	11.7	4.31	6.53	7.5	7.32	4.24	6.99	5.43	5.74	5.95	8.48	10.93	7.11	5.83	5.69	3.96	7.25	13.11	7.41	6.76	8.62	4.42	4.32	6.45	6.98	5.88	6.89	0	0	0	0	0	0	0	0.13	0.065	0	0	0	0	0	0	0	0	0	0	0	0	0
C88_C03H1G018740	4.86	3.26	3.25	6.27	5.74	3.81	5.21	1.34	2.28	3.32	1.13	1.23	1.44	2.26	1.38	7.39	1.21	2.69	1.83	1.24	1.13	2.28	2.4	2.67	0.35	3.04	1.5	0	0	0	0	0	0	0	0	0	0	0	0	0	0	0	0	0	0	0	0	0	0
C88_C03H1G018750	0.79	0	0	0	0.35	0.62	0	0	0	0	0	0	0.35	0	0	0	0	0	0	0	0	0	0.29	0	0.34	0	0	0	0	0	0	0	0	0	0	0	0	0	0	0	0	0	0	0	0	0	0.32	0	0
C88_C03H1G018760	3.76	3.5	3.18	9.05	6.4	9.44	3.95	7.58	2.56	4.6	4.12	4.77	4.12	4.39	1.39	7.32	4.04	6.73	3.05	1.92	3.77	5.09	6.99	10.36	4.72	7.95	4.75	0.09	0.08	0	0	0	0	0	0	0	0	0	0	0	0	0	0	0	0	0	0	0	0
C88_C03H1G018770	0.12	0.16	0.38	0.12	0.31	0.18	0.09	0.68	0.28	0.61	0.44	0.83	0.42	0.77	0.4	0.34	0.18	0.78	0.35	0.36	0.33	0.75	0.7	0.67	0.51	0.35	0.33	0	0	0	0	0	0	0	0	0	0	0.12	0.1	0	0.11	0	0	0	0	0.12	0	0	0
C88_C03H1G018790	0.26	0.56	0.84	0.27	0.09	0.12	0.59	1.04	0.21	0.27	0.15	0	0.14	0.34	0.18	0.57	0.35	0.41	0.39	0.32	0.34	0.33	0.15	0.15	0.22	0.27	0.05	0	0	0	0	0	0.05	0	0	0	0	0	0	0	0	0	0	0	0	0	0.04	0	0
C88_C03H1G018840	5.49	10.04	5.02	7.62	7.71	6.37	8.21	17.7	10.52	8.75	5.28	11.07	7.08	5.45	6.91	1.24	3.96	1.89	4.85	6.8	3.34	2	1.82	2.14	3.25	6.95	3.34	0	0	0	0	0	0	0	0	0	0	0	0	0	0	0	0	0	0	0	0	0	0
C88_C03H1G018850	1.84	1.23	1.47	1.16	1.37	1.44	1.59	2.57	2.05	3.05	1.18	2.71	1.88	1.05	2.52	1.54	1.79	2.34	1.38	1.19	1.84	1.29	1.46	0.93	1.82	1.9	1.31	0	0	0	0	0	0	0	0	0	0	0	0	0	0	0	0	0	0	0	0	0	0
C88_C03H1G018860	0.7	2.16	1.46	1.39	0.93	1.05	1.13	0.82	2.45	0.83	1.47	0.65	0.57	1.8	0.65	2.22	1.49	1.75	0.62	0.76	0.87	1.15	1.17	2.26	1.01	1.1	1.03	0	0	0	0	0	0	0	0	0	0	0	0	0.05	0	0	0	0	0	0.06	0	0	0
C88_C03H1G018890	1.08	2.41	2.89	0.87	0.74	0.47	2.79	2.78	0.77	1.61	0.56	0.36	0.43	0.89	1.12	7	0.63	4.11	2.35	0.55	1	2.36	3.1	5.98	1.85	3.05	7.46	0	0.1	0	0	0	0	0	0	0	0	0	0	0	0	0	0	0	0	0	0	0	0
C88_C03H1G018910	2.11	2.83	1.27	1.36	2.79	3.71	2.75	1.09	2.75	1.76	3.91	1.86	3.75	1.95	2.46	1.15	4.13	4.08	3.37	3.62	2.93	0.74	0.97	1.98	1.13	3.15	3.18	0	0	0	0	0	0	0	0	0	0	0	0	0	0	0	0	0	0	0	0.21	0	0
C88_C03H1G018920	0.68	1.51	1.99	1.63	3.19	1.94	2.17	2.79	1.45	0.34	1.05	0.91	0.6	1.04	0	0.82	1.85	0.25	0.51	0.52	1.05	1.9	1	1.06	0.97	1.01	0.63	0	0	0	0	0	0	0	0	0	0	0	0	0	0	0	0	0	0	0	0	0	0
C88_C03H1G018940	3.61	1.17	2	2.44	7.81	6.13	4.19	4.01	9.2	0.83	5.54	2.26	16.26	8.08	5.7	4.81	2.23	4.27	5.89	1.81	7.85	9.62	1.56	4.8	3.41	5.31	5.88	0.12	0	0	0	0	0	0	0	0	0	0	0	0.11	0	0	0	0.11	0.11	0	0	0	0
C88_C03H1G018960	0	0	0.49	0.31	0	0	0	0	0	0.23	1.13	0.31	0	0.28	0.78	0	0	0	0	0.7	0.57	0	0.45	0	0.52	0	0.57	0	0	0	0	0	0	0	0	0	0	0	0	0	0	0	0	0	0	0	0	0	0.69
C88_C03H1G018970	4.24	5.07	4.46	2.73	4.57	18.86	2.87	1.53	3.2	22	10.95	12.02	3.3	4.18	1.35	1.16	3.46	2.2	3.89	2.33	2.34	1.03	0.88	0.12	2.27	5.26	2.83	0	0	0	0	0	0	0	0	0	0	0	0	0	0	0	0	0	0	0	0	0	0
C88_C03H1G019010	1.4	0.74	1.86	3.08	1.57	2.1	1.52	3.18	1.18	2.23	0.91	1.29	1.14	1.02	0.67	2.49	0.5	1.49	3.22	2.43	1.47	1.2	1.76	2.24	1.94	2.51	0.85	0	0	0	0	0	0	0	0	0	0	0	0	0	0	0	0	0	0	0	0	0	0
C88_C03H1G019040	0	1.25	0.5	0.64	0.55	0.48	0.5	0.51	0.25	0.69	0.29	0.62	0.28	0	0.53	0.68	0.46	0.34	0.47	0.47	0.29	1.74	0.69	1.46	0.27	0.23	0.57	0	0	0	0	0	0	0	0	0	0	0	0	0	0	0	0	0	0	0	0	0	0
C88_C03H1G019300	0.04	0	0.04	0.09	0	0	0.07	0.07	0.04	0.03	0	0.09	0	0	0	0	0.03	0	0.1	0	0	0	0	0.04	0.12	0	0	0	0	0	0	0	0	0	0	0	0	0	0	0	0	0	0	0.04	0	0.05	0	0	0.1
C88_C03H1G019380	0.05	0.07	0.04	0.05	0.09	0.28	0.25	0.13	0.04	0.11	0.05	0.31	0.27	0	0.09	0.19	0.15	0.06	0	0.23	0.14	0.11	0.04	0.05	0.17	0.08	0.19	0.34	0.29	0.23	0	0	0	0	0.13	0.065	0	0.1	0.09	0.23	0.32	0.18	0.12	0.19	0.05	0.26	0.21	0.3	0
C88_C03H1G019430	0	0.17	0.1	0	0	0.05	0.05	0	0.1	0	0	0.19	0.06	0.12	0.11	0	0	0.14	0.1	0	0	0	0	0.06	0.06	0	0.06	0.06	0.05	0.07	0	0	0	0	0	0	0.08	0	0.11	0.23	0	0.15	0.05	0.18	0	0	0	0	0.15
C88_C03H1G019490	0	0	0	0	0.17	0	0	0	0	0	0.18	0	0	0	0	0.27	0	0	0	0	0	0	0	0	0.16	0	0	0	0	0	0	0	0	0	0	0	0	0	0	0	0	0	0	0	0	0	0	0	0
C88_C03H1G019610	0.99	1.57	1.19	0.25	0.65	1.06	0.2	0.41	0.2	0.46	0.23	0.87	0.11	0.46	0.21	0.27	0.28	0.41	0.46	0.09	0.34	0.09	0.18	0.58	0	0.46	0.11	0	0.1	0.28	0	0	0	0.11	0	0.055	0	0.24	0	0.11	0	0	0	0	0.89	0	0	0	0.28
C88_C03H1G020070	0.28	0.48	0.8	4.38	2.13	4.32	1.02	7.97	0.34	1.06	0	0	0.25	0.13	0.72	0.21	0.11	0	0	0.11	0.13	0.1	0.63	0	0	0	0.26	17.35	9.98	6.88	0	0	0	0.13	1.37	0.75	0	0.7	0.24	6.71	2.58	1.49	5.64	0.66	3.21	0.72	0.12	1.24	0.32
C88_C03H1G020250	0.11	0.37	0.97	2.04	0.68	0.52	2.29	7.63	0.44	0.57	0	0.22	0.29	1.02	0.37	1.04	0.16	0.49	0.25	0.67	0.2	1.7	0.49	0.93	0.19	0.08	0	0.11	0	0	0	0	0	0	0	0	0.27	0	0	0.2	0	0.13	0	0	0.89	0	0.45	0.11	0
C88_C03H1G020760	0.51	0.26	0.41	0.06	0.15	0.35	0.14	0	0.05	0.17	0.16	0.23	0.1	0.26	0.24	0.12	0.42	0.56	0.13	0.39	0.47	0.2	1.08	0.58	0.67	0.13	0.57	0	0	0	0.1	0	0	0.05	0	0	0	0	0	0.05	0.1	0	0.04	0	0	0.11	0.18	0.05	0
C88_C03H1G020820	1.64	2.29	2.41	1.83	1.09	1.81	2.41	2.26	1.21	1.73	1.14	1.65	2.55	1.27	1.85	1.49	3.26	1.51	1.85	4.28	1.27	1.54	2.02	1.8	1.87	2.04	2.41	0.66	0	0.31	0	0	0	0.12	0.12	0	0.17	0.14	0	0	0	0	0	0.25	0	0.14	0	0	0
C88_C03H1G021230	0	0	0	1.71	0.16	0	0.3	0.15	0.59	0.27	0	0	0.16	0	0.94	1.48	0.14	0.2	2.63	11.83	0	0.39	0.14	0.35	0	0	0.51	0	0	0	0	0	0	0	0	0	0	0	0	0	0	0	0	0	0	0	9.45	0	0.42
C88_C03H1G021270	0	0	0	0	0	0	0	0	0	0	0	0	0	0	0	0	0	0	0	0	0	0	0	0	0	0	0	0	0	0	0	0	0	0	0	0	0	0	0	0	0	0	0	0	0	0	0	0	0
C88_C03H1G021280	0	0	0	0	2.32	0	0	0	0	0	0	0	0	0	0.3	0	0	0	0	0	0	1.72	0.13	0	0	0	0	0.67	0	0	0	0	0	0	0.15	0.075	0	0	0	0	0	0	0	0	0	0	0	0.17	0
C88_C03H1G021310	0	0	0	0	4.04	0	0.14	0	0	0	0	0	0	0	0	0	0	0.39	0	0	0	1.85	0	0	0.15	0.13	0	0.17	0	0	0	0	0	0	0.31	0.155	0	0	0	0.32	0	0	0	0	0	0	0	0	0
C88_C03H1G021330	0	0	0	0	0.31	0	0	0	0	0	0	0	0	0	0	0	0	0	0	1.22	0	0.13	0.13	0	0	0	0	0.17	0.15	0	0	0	0	0	0	0	1.08	0	0.45	0	0	0	0	0	0	0	3.47	0	2.42
C88_C03H1G021400	0	0	0	0	0	0	0	0	0	0	0	0	0	0	0	0	0	0	0	0	0	0	0	0	0	0	0	0	0	0	0	0	0	0	0	0	0	0	0	0	0	0	0	0	0	0	0	0	0
C88_C03H1G021540	0	0	0	0.38	0	0	0	0	0	0	0	0	0	0	0	0.4	0	0	0	23.02	0	0	0	0.17	0	0.14	0.17	5.1	0	0	0	0	0	0.17	0	0.085	4.65	0	0.77	0	0	0	0	2.36	0	0.74	95.1	0.18	117.15
C88_C03H1G021640	1.83	0.35	9.02	3.77	1.62	3.48	1.05	2.38	2.31	0.58	0.73	1.85	0.93	0.97	7.1	5.34	0.98	0	1.38	1.2	1.21	0.74	0	0.74	0	7.83	0.49	0	0	0	0	0	0	0	0	0	0	0	0	0	0	0	0	0	0	0	0	0	0
C88_C03H1G021680	0	1.58	5.46	0.54	30.53	6.96	1.89	3.46	0.63	0.78	0	0.53	0	0.24	8.66	0.38	8.01	11.58	8.46	50.96	10.93	10.49	40.96	19.95	2.47	0	51.45	1.76	0	0	0	0	0	0.24	0	0.12	24.75	0.78	7.03	0	0.24	0.3	1.25	0.73	2.84	2.38	606.35	0	20.16
C88_C03H1G021700	0	0	0	0	0	0	0	0	0	0	0	0	0	0	0	0	0	0	0	0	0	0	0	0	0	0	0	0.31	1.14	1.69	0.86	0	0.19	0.97	0.56	0.12	0.52	0.64	0.9	1.36	0.58	0.5	0.42	0.79	0.48	0.43	1.56	1.14	0
C88_C03H1G021740	0	0.14	0	0.21	19.98	1.58	0	0	0	0.15	0	0	0	0	1.03	0	2.11	2.01	8.04	5.86	0.37	17.87	3.58	1.33	0	0	0.75	78.35	0	0.23	0	0	0	0	0	0	23	0.2	1.69	0	0	0	0	0.19	0.18	0.41	46.94	0	6.4
C88_C03H1G021750	0	0.21	0.5	0	6.34	0.73	0.25	0	0	2.79	0	3.77	0.28	0	1.32	0	0.47	0.35	0.23	0.71	0.29	1.54	6.68	6.17	0.53	0	6.08	0.9	0	0.35	0	0	0	0.56	0	0.28	0	0	0	0	0	0.36	0.25	0.29	0	0	11.93	0.91	0
C88_C03H1G021850	0	0	0	0	0	0	0	0	0	0	0	0	0	0	0	0	0	0	0.17	0	0	0	0	0	0	0	0	0.66	0	0	0.21	0	0.2	2.07	0	9.18	0	7.51	0	0.42	0	3.2	0	0	0	0.69	0	8.2	0
C88_C03H1G022200	0	0.08	0	0	0.2	0	0	0.19	0	0.43	0.11	0	0	0.11	0.1	0	0	0.13	0.09	0	0.11	0.08	0.84	0	0	0.26	0.21	0	0.09	0.13	0	0	0	1.65	0.2	0.925	0.14	0	0	0	0.1	0	0	0.32	0.1	0.35	0.28	0.33	0
C88_C03H1G022280	0.31	0.16	0.12	0.24	0	0.24	0	0.13	0.31	0.11	0.29	0.16	0.14	0.21	0	0	0.17	0.26	0.12	0.06	0.29	0.22	0.11	0	0.26	0.12	0.07	0	0	0	0	0	0	0	0.07	0.035	0	0	0.13	0	0	0	0.12	0.14	0.07	0.31	0	0.15	0.17
C88_C03H1G022440	0	0	0.18	0	0	0	0	0	0	0	0	0	0	0	0	0	0	0	0	0	0	0	0	0	0	0	0	0	0	0	0	0	0	0	0	0	0	0	0	0	0	0	0	0	0	0	0	0	0
C88_C03H1G022470	0	0	0.14	0	0	0	0	0	0	0.13	0	0	0	0	0.15	0	0	0	0	0	0	0	0	0	0	0	0	0	0	0	0	0	0	0	0	0	0	0	0	0	0	0.2	0	0	0	0	0	0	0
C88_C03H1G022530	0.16	0.21	0	0.49	0.14	0	0	0	0	0.47	0	0	0	0	0	0	0.35	0	0	0	0	0.11	0.23	0	0.14	0.12	0	0.76	0.26	0.89	0	0	0	0.57	0.14	0.355	0.38	0	0.27	0.57	0.57	0.18	0.25	0.15	1.14	0.8	0.26	0.61	0
C88_C03H1G022570	0	0	0	0	0	0	0	0	0	0	0	0	0	0	0	0	0	0	0	0	0	0	0	0	0	0	0	0	0	0	0	0	0	0	0	0	0	0	0	0	0	0	0	0	0	0	0	0	0
C88_C03H1G022580	0	0	0	0	0	0	0	0	0	0	0	0	0	0	0	0	0	0	0	0	0	0	0	0	0	0	0	0	0	0	0	0	0	0	0	0	0	0	0	0	0	0	0	0	0	0	0	0	0
C88_C03H1G022770	0.16	0	0.07	0	0	0.06	0	0.07	0.07	0.12	0.15	0	0.51	0	0.35	1.08	0.43	2.37	0	0.13	0.15	1.04	2.31	2.09	0.21	0.74	0.46	0	0.34	0	0	0	0	0	0	0	0	0.9	0.69	0	0.15	0.57	0	0	0.22	0.08	0	0	0
C88_C03H1G023240	0.21	0.19	0.17	0.51	0.94	1.22	0.8	0.41	0.23	0.05	0.13	0.36	0.13	0.26	0.24	0.31	0.64	0.31	0.7	0.54	0.59	0.1	0.63	0.67	1.04	0.48	0.4	0.27	0.23	0.32	0	0	0	0.06	0.19	0.125	0	0.14	0.06	0.39	0.06	0.17	0.23	0.33	0.32	0	0.12	0.21	0
C88_C03H1G023370	0.24	0.32	0.52	0.66	0.21	0.82	0.84	0.33	0	0.18	0.07	0.24	0.07	0.52	0.27	0.47	0.18	0.53	0.42	0.86	0.22	0.17	0.95	0.61	0.48	0.3	0.3	1.01	0.07	1.27	0	0	0	0	0.07	0.035	0.1	0.08	0.07	0.07	0.07	0.09	0.06	0.45	0.58	0.08	0.79	0	0.36
C88_C03H1G023390	0.24	0.32	0.19	0.33	0.28	0.63	0.71	0.93	0.45	0.9	0.45	0.32	0.5	0.3	0.27	0.23	0.24	0.09	0.12	0.37	0.22	0.17	0.06	0.23	0.28	0.72	1.04	0.08	0	0	0.22	0	0	0	0	0	0	0	0	0	0.07	0	0	0	0	0	0	0.08	0
C88_C03H1G023930	0.47	1.33	1.87	1.2	1.03	0.82	1.88	1.93	0.94	1.65	0.65	1.3	0.94	0.98	1.39	0.94	2.44	1.03	0.62	1.52	1.09	2.47	1.73	1.76	1.6	2.89	1.08	0.11	0	0.13	0	0	0	0	0	0	0	0.12	0.1	0	1.28	1.63	0	0.54	0	3.19	0.1	0.45	0
C88_C03H1G023940	1.19	1.23	1.25	0	0.73	0.86	1.69	0.76	0.81	0.75	0.51	0.83	0.97	1.19	1.01	0.07	2.52	0.81	2.4	0.91	1.44	0.19	0.74	0.34	1.8	0.21	0.76	0	0	0	0	0	0	0	0	0	0	0	0	0	0	0	0	0.08	0	0	0	0	0
C88_C03H1G024050	1.61	0.54	0.5	0.72	0.39	0.57	1.15	0.36	1.27	0.76	0.71	1.11	1.01	1.19	0.99	0.16	0.82	0.32	2.42	2.15	1.05	0.23	0.38	0.59	0.82	0.25	0.31	0	0.03	0	0	0	0	0.03	0	0.015	0.18	0	0.06	0	0	0	0.03	0.1	0.17	0.04	0.15	0.07	0
C88_C03H1G024100	0	0	0	0	0	0	0	0	0	0	0	0	0	0	0	0	0	0	0	0	0	0	0	0	0	0	0	0	0	0	0	0	0	0	0	0	0	0	0	0	0	0	0	0	0	0	0	0	0
C88_C03H1G024210	10.51	8.9	10.04	11.87	12.39	9.59	8.64	8.9	7.05	6.52	6.04	9.08	6.23	4.18	4.89	7.48	8.23	7.2	3.01	8.03	3.49	5.63	4.44	4.95	5.58	9.74	8.82	0	0	0	0	0	0	0	0	0	0	0	0	0	0	0	0	0	0	0	0	0	0
C88_C03H1G024480	2.83	1.27	3.78	0.97	0.63	2.03	0.57	1.36	1.33	1.58	1.97	1.66	1.26	2.19	4.2	0.69	2.64	2.61	0.89	3.06	3.28	0.83	2.26	2.88	2.42	0.18	0.66	0	0	0	0	0	0.82	0	0	0.77	0	0	0	0	0	0	0	0	0	0	0	0	0
C88_C03H1G025050	0.3	0.1	0.12	0.16	0.13	0.36	0.12	0.38	0.37	0.11	0.56	0.77	0.68	0.14	0	0.33	0.23	0	0.23	0.23	0.28	0.11	0.11	0.43	0.39	0.34	0	0	0	0.17	0	0	0	0	0.13	0.065	0	0	0.13	0.28	0	0	0	0.42	0	0	0.37	0.29	0
C88_C03H1G025310	0.23	0.05	0.12	0.48	0.34	0.06	0.25	0	0	0	0	0	0.07	0.07	0.2	0	0.06	0.09	0.23	0.12	0.07	0.98	0	0.88	0.33	2.97	1.08	0	0.06	0	0	0	0	0	0.07	0.035	0	0	0	0	0	0.09	0.06	0.5	0.21	0	0.19	0.08	0.88
C88_C03H1G025580	0	0	0	0	0	0	0	0	0	0	0	0	0	0	0	0	0	0	0	0	0	0	0	0	0	0	0	0	0	0	0	0	0	0	0	0	0	0	0	0	0	0	0	0	0	0	0	0	0
C88_C03H1G025590	0	0.07	0.09	0	0	0	0	0	0	0.08	0	0	0	0	0	0	0	0	0	0	0	0	0.16	0	0.09	0	0	0	0	0	0	0	0	0	0	0	0.39	0	0	0.2	0	0	0	0	0.1	0	0	0	0
C88_C03H1G025740	2.2	4.22	5.04	4.21	9.17	12.04	6.06	6.5	7.58	5.38	6.13	6.97	1.4	2.92	4	3.9	3.76	6.61	4.26	4.08	5.55	3.32	3.25	5.03	5.66	7.06	3.79	0.3	0.26	0.35	0	0	0	0.57	0.28	0.425	0	1.56	0	0	0.29	0.73	0.5	0.29	0	0	0.51	0	0
C88_C03H1G025980	0.13	0	0	0	0	0	0.11	0.11	0.43	0	0	0	0	0.25	0	0	0	0	0	0.1	0	0.09	0.1	0	0	0	0.25	0	0	0	0	0	0	0.12	0.12	0.12	0	0	0	0	0.12	0	0.11	0	0	0	0	0	0
C88_C03H1G026610	0.94	2.05	2.36	0.24	0.42	1.29	1.04	0.97	2.74	3.76	1.75	3.2	3.66	3.27	3.69	1.54	2.2	2.73	2.48	6.46	2.29	2.81	3.65	2.1	1.71	2.29	1.42	0	0.1	0	0	0	0	0	0.31	0.155	0.86	0.23	1.58	0.43	0.11	0.14	0	0.22	0.64	0.12	0.29	0	0
C88_C03H1G027110	0.62	1.28	0.78	0.92	0.63	1.22	0.89	1.4	0.5	0.69	0.74	1.48	0.51	0.74	0.45	0.78	1.66	0.74	1.07	2.1	1.98	0.81	0.85	1.13	1.14	1.46	1.03	0.17	0.36	0.85	0	0	0	0.04	0.12	0.08	0.05	0.13	0.22	0.24	0	0.16	2.08	0.08	0.04	0.13	0.22	0	0
C88_C03H1G027770	0.39	2.77	3.16	1.01	2.09	1.54	4.9	3.74	0.32	1.03	1.1	0.79	0.7	0.18	0.67	4.88	6.62	1.52	1.48	0.75	2.01	9.27	13.67	6.3	9.62	10.61	9.5	0	0	0	0	0	0	0	0	0	0	0	0	0	0	0.23	0	0	0	0	0	0	0
C88_C03H1G027780	0.72	0.86	0.9	3.07	1.85	5.28	1.23	1.86	0.39	1.38	1.19	0.65	0.64	0.6	0.41	0.53	1.2	0.71	0.85	0.74	1.2	0.4	1.54	1.21	3.52	1.99	0.82	0.16	0.07	0.09	0	0	0	0	0.07	0.035	0	0	0	0	0	0	0	0	0	0.08	0.07	0.08	0
C88_C03H1G027800	1.88	0.22	0.09	1.48	1.47	0.86	1.42	1.1	0.27	0	0.1	0.33	0.69	0.51	0.28	0.16	0.58	0.37	1.66	0.42	0.51	3.11	0.49	2.6	1.14	11.41	4.71	0	0	0	0	0	0	0	0	0	0	0	0	0	0	0	0	0.1	0	0	0	0	0
C88_C03H1G027850	0.2	0.4	0.79	1.62	1.04	0.46	0.47	1.14	1.58	1.17	1.28	0.2	0.18	0.18	0.33	0.14	1.18	1.31	0.89	1.35	0	0.69	0.73	0.19	1.01	1.47	2.01	0	0	0	0	0	0	0	0	0	0	0	0	0	0	0	0	0	0	0	0	0	0
C88_C03H1G027870	1.65	2.05	2.05	2.12	1.82	2.38	2.51	2.52	2.52	2.52	2.22	1.99	2.64	1.91	3.01	1.5	1.79	1.91	2.67	2.46	3.06	2.03	1.7	2.17	1.98	1.79	1.45	0	0	0	0	0	0	0	0	0	0.2	0	0	0	0	0	0	0	0	0	0	0	0
C88_C03H1G027890	18.53	12.69	20.76	2.39	2.39	4.53	11.78	4.15	2.17	10.92	8.25	5.84	6.87	9.31	29.5	1.41	26.83	16.66	11.33	41.3	27.26	0.81	28.52	18.18	49.98	0.87	4.3	0.37	0	0	0	0	0	0	0	0	0	0	0	0.7	0	0	0	0.71	0	0	2.51	0	0
C88_C03H1G027900	10.58	15.37	7.07	19.99	22.86	14.71	13.21	8.75	20.32	23.62	19.09	15.4	4.18	6.54	7.48	3.43	4.83	5.85	8.84	6.28	5.46	5.37	3.47	0.55	6.55	17.6	11.45	0.57	0	0	0	0	0	0	0	0	0	0	0	0	0	0	0	0	0.53	0.59	0	0	0
C88_C03H1G027920	3.82	1.76	3.92	2.7	1.48	1.03	0.96	1.58	1.25	1.24	0.66	0.48	0.74	1	1.72	2.35	3.3	1.72	1.79	1.73	2.55	4.28	3.79	2.81	1.02	1.07	0.55	0	0	0	0	0	0	0	0	0	0	0	0	0	0	0	0.09	0	0.11	0	0	0	0
C88_C03H1G027930	8.26	8.57	7.42	4.54	7.31	4.91	7.25	6.38	12.94	9.1	8.18	6.55	10.09	11.35	10.38	8.19	7.98	8.05	10.77	11.7	12.07	8.21	11.47	9.23	11.81	6.76	9.81	0	0	0	0	0	0	0	0.1	0.05	0.13	0	0.09	0.1	0	0	0	0.2	0.1	0	0	0	0
C88_C03H1G028100	2.35	0.63	2.01	1.61	7.06	15.92	1.63	6.99	2.39	2.21	12.35	18.93	5.01	3.92	1.99	0.23	0.47	6.93	1.41	0.84	3.2	0.77	3.93	10.61	1.21	9.38	4.65	0	0	0	0	0	0	0	0	0	0	0	0	0	0	0	0	0	0.28	0.16	0.64	0	0
C88_C03H1G028140	1.46	0.92	1.25	1.31	1.38	1.75	0.94	1.37	0.86	1.45	0.63	0.98	0.35	0.63	0.66	0.57	0.29	0.43	0.59	0.22	0.45	0.48	0.36	0.64	0.84	1.02	0.27	0	0	0	0	0	0	0	0	0	0	0	0.08	0.09	0	0	0	0	0	0	0	0	0
C88_C03H1G028170	11.68	9.99	16.17	10.86	19.44	14.33	17.47	19.51	13.08	12.11	11.91	14.08	10.39	12.75	17.5	13.86	16.77	12.17	17.75	16.28	12.76	14.5	9.31	10.57	18.07	14.92	17.85	0	0	0.52	0	0	0	0	0.61	0.305	0.83	0.23	0.38	0	0	0.8	1.46	0.42	0	0	0.19	0.22	0.52
C88_C03H1G028180	0.81	1.61	1.34	1.94	0.45	0.84	0.93	1.49	0.9	1.21	0.99	1.42	0.91	0.68	0.98	1.84	1.31	1.71	1.26	1.14	0.52	2.05	1.39	1.37	1.69	1.44	1.59	0	0	0.1	0	0	0	0.04	0	0.02	0	0	0.04	0	0	0.05	0	0	0.08	0.04	0	0	0
C88_C03H1G028260	5.53	3.49	3.92	1.82	2.41	2.38	2.32	2.45	7.54	5.97	5.13	3.8	6.77	4.09	3.2	2.8	2.16	2.93	3.92	7.41	2.75	3.44	2.13	2.49	2.95	4.26	3.05	0.23	0	0	0	0	0	0	0	0	0	0	0	0	0	0	0	0	0	0	0	0	0
C88_C03H1G028280	0.33	0	0	0	0.58	0	0	0	0.26	0	0.3	0	0	0	0	0	0	0.36	0	0	0	0	0	0	0	0	0	0	0	0	0	0	0	0	0	0	0	0	0	0	0	0	0.26	0	0	0	0	0	0
C88_C03H1G028300	1.73	3.47	1.73	0.44	4.58	0.67	0.69	2.14	3.47	0.96	2	0.87	3.84	0	3.66	9.12	9.67	9.55	0.97	1.98	3.61	11.83	22.3	3.25	1.48	9.04	2.8	0	0	0	0	0	0	0	0	0	0	0	0	0	0	0	0	0	0	0	0	0	0
C88_C03H1G028360	0.61	1.64	1.14	1.89	0.72	1.11	0.98	1.85	1.31	1.51	0.57	0.82	1.09	0.94	0.69	0.89	0.76	0.68	0.61	1.09	1.51	1.43	1.35	1.34	0.7	2.28	1.13	0	0	0	0	0	0	0	0	0	0	0	0	0	0	0	0	0	0	0	0	0	0
C88_C03H1G028490	1.34	1.28	1.07	0.79	0.51	1.2	0.61	2.53	0.92	0.85	1.42	1.35	0.68	1.42	1.62	14.78	1.57	14.18	0.86	5.26	4.8	7.26	15.4	17.64	12.62	3.01	10.11	0	0.47	0.43	0	0	0	0	0.17	0.085	0	0.19	0.32	0	0.35	0	0.15	0.35	0	0.58	0	0	0.43
C88_C03H1G029100	0.07	0	0	0.07	0.06	0.05	0	0	0	0	0	0.07	0	0	0	0.1	0	0	0	0	0	0	0	0.07	0	0.05	0	3.25	0.52	0.32	0.31	0	0.25	0	0	0	0.34	0.07	0.35	0.77	0	0.65	0.22	0.13	0	0.35	0.17	0.07	0
C88_C03H1G029260	10.84	1.58	1.13	1.46	3.33	7.74	1.51	2.34	6.83	4.91	7.44	4.28	4.61	3.06	0	6.19	1.06	16.69	11.7	10.45	1.31	2.32	3.83	8.88	11.72	6.35	2.62	0	0	0	0	0	0	0	0	0.51	0	0	0.4	0	0	0	0.37	17.43	0	10.47	0	0	0
C88_C03H1G029310	0.89	1.46	1.82	0.92	1.22	0.77	0.71	1.14	0.64	0.81	0.37	0.7	0.88	1.1	1.26	1.37	0.81	0.55	1.04	0.91	0.46	1.32	0.73	0.84	0.59	0.74	0.83	0.1	0	0	0	0	0	0	0.17	0	0	0	0	0	0	0	0	0	0	0	0.08	0.1	0
C88_C03H1G030240	7.59	0.66	0	0	0	0	0.16	0.05	0	0.05	0.06	0	0.12	6.43	4.99	0	0.05	0	2.83	0.25	0	0.14	0	0.06	2.15	0.1	0.06	0	0.16	0.07	0	0	0	0.36	0.06	0.21	0	0.07	0.06	0.06	0.24	0.08	0.05	0.06	0.18	1.07	0.05	2.11	0
C88_C03H2G035760	0	0	0	0	0	0	0	0	0	0	0	0	0	0	0	0	0	0	0	0	0	0	0	0	0	0	0	0	0.27	0	0	0	0	0.07	0.22	0.145	0	0	0	0.23	0.08	0	0	0.23	0.22	0	0	0	0
C88_C03H2G036070	0	0	0	0	0	0	0	0	0	0	0	0	0	0	0	0	0	0	0	0	0	0	0	0	0	0	0	0	0	0	0	0	0	0	0	0	0	0	0	0	0	0	0	0	0	0	0	0	0
C88_C03H2G036210	0	0	0.08	0.1	0	0	0	0.08	0	0	0	0	0	0.09	0	0.22	0	0.11	0	0	0.09	0.07	0	0	0	0	0	0	0	0	0	0	0	0.18	0	0.09	0	0.2	0	0.18	0	0	0.16	0	0.18	0.1	0.08	0.39	0
C88_C03H2G036310	0	0	0	0	0	0	0	0	0	0	0	0	0	0	0	0	0.15	0	0	0	0	0	0	0	0	0	0	0	0	0	0	0	0	0	0	0	0	0	0	0	0	0	0	0	0	0	0	0	0
C88_C03H2G036320	0.1	0.14	0.84	0.11	0.09	0	0.17	0.09	0	0.86	0	0	0.28	0.19	0	0	0.16	2.66	0.16	0.08	0	2.5	0.08	0.3	0	0	0	0.1	0	0.94	0	0	0	0	0.18	0.09	0.25	0	0	0.19	0	0.37	0.17	0	1.42	0.74	0.85	2.12	0
C88_C03H2G036330	0	0	0	0	0	0	0	0	0	0	0	0	0	0	0	0	0	0	0	0	0	0	0	0	0	0	0	0	0	0	0	0	0	0	0	0	0	0	0	0	0	0	0.03	0	0	0	0	0	0
C88_C03H2G036610	0.05	0	0	0	0	0	0	0.04	0.04	0	0	0	0.05	0	0.04	0	0	0	0.04	0	0	0	0	0	0	0	0	0	0	0	0	0	0	0	0	0	0	0	0	0	0	0	0	0	0	0	0	0	0
C88_C03H2G036790	0	0	0	0	0	0	0	0	0	0	0	0	0	0	0	0	0	0	0	0	0	0	0	0	0	0	0.36	0	0	0	0	0	0	0.35	0	0.175	0	0	0	0	0.35	0	0	0	0	0	0	0	0
C88_C03H2G036820	0	0	0.08	0	0.04	0	0	0	0	0	0	0	0	0	0	0	0	0	0	0	0	0	0	0	0.04	0.04	0	0.05	0	0.05	0	0	0	0	0	0	0	0	0	0	0	0	0	0	0	0.05	0	0	0
C88_C03H2G036830	0	0	0	0	0	0	0	0	0	0	0	0	0	0	0	0	0	0	0	0	0	0	0	0	0	0	0	0	0	0	0	0	0	0	0	0	0	0	0	0	0	0	0	0	0	0	0	0	0
C88_C03H2G036890	0	0	0	0.07	0	0	0	0	0	0	0	0	0	0	0	0	0	0	0	0	0	0	0	0	0	0	0	0	0	0	0	0	0	0.06	0	0.03	0	0	0.12	0.26	0	0.17	0	0.07	0	0.22	0.06	0	0
C88_C03H2G036910	0	0	0	0	0	0	0	0	0	0	0	0	0	0	0	0	0	0	0	0	0	0	0	0	0	0	0	0	0	0	0	0	0	0	0	0	0	0	0	0	0	0	0	0	0	0	0	0	0
C88_C03H2G036940	0	0.11	0	0	0	0.25	0.13	0	0	0	0	0	0	0.15	0	0	0	0	0	0	0	0	0	0	0	0	0	0	0	0	0	0	0	0	0	0	0	0	0.13	0	0	0	0	0	0	0	0	0	0
C88_C03H2G036950	0	0	0	0	0	0	0	0	0	0	0	0	0	0	0	0	0	0	0	0	0	0	0	0	0	0	0	0	0	0	0	0	0	0	0	0	0	0	0	0	0	0	0	0	0	0	0.09	0	0
C88_C03H2G036970	0	0	0	0	0	0	0	0	0	0	0	0	0	0	0	0	0	0	0	0	0	0	0	0	0	0	0	0	0	0	0	0	0	0	0	0	0	0	0	0	0	0	0	0	0	0	0	0	0
C88_C03H2G037050	0	0	0	0	0	0	0	0	0	0	0	0	0	0	0	0	0	0	0	0	0	0	0	0	0	0	0	0	0	0	0	0	0	0	0	0	0	0	0	0	0	0	0	0	0	0	0	0	0
C88_C03H2G037100	0	0	0	0	0	0	0	0	0	0	0	0	0	0	0	0	0	0	0	0	0	0	0	0	0	0	0	0	0	0	0	0	0	0	0	0	0	0	0	0	0	0	0	0	0	0	0	0	0
C88_C03H2G037120	0	0	0.05	0	0	0	0	0	0	0	0	0	0	0	0	0	0	0	0	0.05	0	0	0	0	0	0	0	0	0	0	0	0	0	0	0	0	0.08	0	0	0	0	0	0	0	0	0	0	0	0
C88_C03H2G037140	0	0	0	0	0	0	0	0	0	0	0	0	0	0	0	0	0	0	0	0	0	0	0	0	0	0	0	0	0	0	0	0	0	0	0	0	0	0	0	0	0	0	0	0	0	0	0	0	0
C88_C03H2G037190	0	0	0	0.12	0	0	0	0.1	0	0	0	0.12	0.11	0.11	0	0.09	0	0.13	0	0	0	0.25	0	0.11	0	0	0.22	0	0	0	0	0	0	0	0.1	0.05	0	0	0	0	0	0	0	0	0	0.12	0	0	0
C88_C03H2G038520	0.49	0.25	0.1	0	0.05	0.05	0.2	0.25	0.2	0.27	0.29	0.19	0.22	0.34	0.21	0.04	0.32	0.07	0.65	0.7	0.34	0.09	0.23	0.23	0.16	0.37	0.11	0.06	0	0	0	0	0.05	0.06	0	0	0	0	0	0	0	0	0	0.23	0.06	0	0.2	0.12	0
C88_C03H2G038660	7.83	6.6	5.96	10.55	4.26	3.92	3.38	0.5	6.14	8.52	6.52	8.9	6.78	2.98	5.28	0.44	2.85	2	2.26	5.37	2.98	2.82	3.71	1.13	7.74	5.11	4.1	0.19	0.16	0	0.36	0	0.18	0	0.53	0.22	0	0.2	0	0.37	0.18	0	0	0	0.18	0	0	0	0
C88_C03H2G039370	0.28	0.95	0.34	0	0	1.88	1.82	0.12	0.23	1.9	0.13	1.29	0	1.84	0	0	0	0	0.32	0	0.13	0.6	0	0.27	0.12	0	0	0.41	0	0	0	0	0	0	2.25	1.125	0	0.14	0.71	0.39	0.52	0	0.11	0.13	0.77	1	0	0	0.32
C88_C03H2G039390	8.25	5.53	6.98	3.78	5.87	7.7	9.01	6.82	7.74	6.31	8.72	8.54	7.13	5.74	6.61	7.52	9.07	9.12	10.68	11.03	7.45	4.83	6.94	10.14	5.5	7.72	7.01	0	0	0	0	0	0	0	0	0	0	0	0	0	0	0	0	0	0	0	0	0	0
C88_C03H2G039400	0	0.04	0	0.06	0	0.09	0	0	0	0	0.05	0	0	0.05	0.1	0	0	0	0	0.09	0	0.04	0	0	0	0	0.05	0	0.14	0	0	0	0	0.05	0.05	0.05	0.07	0	0	0	0	0	0	0	0	0	0.05	0	0
C88_C03H2G039470	1.04	0.46	2.77	0	1.53	1.62	4.16	0.43	0	0.13	0.8	4.52	0.92	2.24	8.2	1.26	8.12	3.44	0	0.53	1.44	1.21	0.89	0.97	0.89	0.65	1.28	0.17	0.28	0	0	0	0	3.12	0.15	1.635	2.93	0.51	0.29	3.3	1.26	0.2	0.69	0	0.31	0.87	2.81	1.17	0.39
C88_C03H2G039820	0	0	0	0	0	0	0	0	0	0	0	0	0	0	0	0	0	0	0	0	0	0	0	0.26	0	0	0	0	0	0	0	0	0	0	0.24	0.12	0	0	0	0	0	0	0	0.25	0	0	0.22	0	0
C88_C03H2G039860	1.17	4.2	4.29	5.24	3.8	3.36	5.44	5.71	2.41	1.94	1.94	0.92	2.78	2.78	2.32	8.08	4.19	3.61	3.73	3.59	4.36	7.15	4.62	4.79	3.13	4.49	5.56	0	0	0	0	0	0	0	0	0	0	0	0	0	0	0	0	0	0	0	0	0	0
C88_C03H2G040160	0.69	2.57	1.18	1.32	1.48	0.69	3	1.22	1.35	1.1	2.19	0.69	0.88	1.28	1.5	0.57	2.5	0.98	3.78	1.8	1.1	0.55	1.67	0.65	0.42	0.66	0.37	0	0	0	0	0	0	0	0	0	0	0	0	0	0	0	0	0	0	0	0	0	0.45
C88_C03H2G040410	0.95	0.78	0.76	0.6	0.84	1.6	0.84	1.3	1.18	0.67	1.27	1.01	0.75	0.83	0.8	0.5	1.73	0.93	0.83	1.77	1.12	0.81	0.58	0.59	0.59	0.55	0.73	0	0	0	0	0	0	0	0	0	0	0	0	0	0	0	0	0	0	0.05	0	0.05	0
C88_C03H2G040530	0.4	0.27	0.64	4.24	1.41	3.63	0.85	0.55	0.43	1.78	0.37	0.13	0.35	0	0.68	1.16	0.4	0.15	0.8	0.1	0	1.12	0.49	1.25	0.11	1.49	0.12	0	0	0	0	0	0	0	0	0	0	0	0	0	0	0	0	0	0	0	0	0	0
C88_C03H2G040860	0.45	0.9	0.72	1.23	0.66	36.61	0.6	25.02	2.04	0.78	0.42	21.93	0.53	1.24	0.63	1.74	0.11	1.32	0.67	1.48	0.28	1.47	1.43	1.68	9.97	15.96	1.11	0.14	0	0.34	0	0	0	0.27	0.66	0.465	0.54	0.15	0.63	1.09	0.41	0.17	0.47	0	1.75	0.3	1.33	0.29	0
C88_C03H2G041260	1.78	0.82	1.8	0.97	1.08	1.17	1.73	0.62	0.83	1.25	0.7	0.28	0.5	0.87	2.3	0.34	3.78	1.14	2.47	6.51	4.7	0.46	5.19	0.71	4.09	0.63	1.3	0	0	0	0	0	0	0	0	0	0	0	0	0	0	0.11	0	0	0	0	0.08	0.09	0
C88_C03H2G041520	0	0	0	0	0.11	0	0	0	0	0	0	0.13	0	0	0	0	0	0	0	0	0	0	0	0	0	0	0.24	0	0	0	0	0	0	0	0.11	0.055	0	0	0	0	0	0	0	0	0	0	0	0	0
C88_C03H2G042790	1.12	1.2	1.8	0.46	1.19	0.88	0.54	1.67	0.54	0.83	1.46	0.68	0.6	1.25	1.14	1.31	1.17	1.24	0.84	2.22	1.87	3.15	2.32	1.05	3.84	0.67	0.21	0	0	0	0	0	0.2	0	0	0	0	0	0	0	0	0.26	0	0	0	0	0	0	0
C88_C03H2G043160	3.18	2.04	4.25	1.91	1.05	2.28	1.91	2.63	3.62	3.95	1.97	3.74	2.24	3.93	5.4	4.44	4.26	2.93	6.38	6.28	3.32	4.01	3.82	4.37	2.27	1.29	4.06	0	0	0	0	0	0	0	0	0	0	0	0	0	0	0	0	0	0	0	0	0	0
C88_C03H2G043500	0.96	0	0.19	0.99	1.13	0.31	0.26	0.13	0.13	0.06	0.07	0	0.28	1.03	0.34	3.48	0.36	0.18	0.06	0.91	0.22	0.11	0.24	0.97	0.07	0.95	0.07	2.61	2.41	0.54	0	0	0	0.14	0.21	0.175	0.19	0	0.27	0.43	0.29	0.28	0.51	0	0.65	0	0.52	0.23	0.18
C88_C03H2G043530	9.5	7.33	3.43	15.67	3.78	8.55	16.78	9.43	5.73	10.97	4.41	10.06	16.06	17.63	11.29	8.66	13.84	8.41	8.58	7.99	7.5	4.34	9.83	2.68	5.29	13.16	6.61	0.46	0	72.97	19.56	0	51.48	8.17	66.53	9.27	23.63	0	24.75	26.38	44.5	29.33	53.64	61.94	12.89	71.01	54.12	1.38	0
C88_C03H2G043810	0	0.06	0.07	1.78	0.07	0.13	0.2	0.34	0.26	0.18	0	0	0.22	0.38	0.77	0.24	0	0.27	0.06	0.31	0	0.4	0.91	2.16	0	0	0.23	0.71	0.2	0.83	0	0	0	0.07	0.07	0.07	0.4	0.08	0.34	0.15	0.82	0.29	0	0.15	0	0.33	0.2	0.08	0
C88_C03H2G044150	5.38	0.28	0.33	0.43	4.76	9.38	3.65	0.34	0	0	0.38	11.26	0	4.61	0	0	0	0	0	0	0	0.29	1.22	0.39	0	2.17	4.61	0.4	0.68	17.29	0	0	0	0.37	0	0.185	0	0.82	0	1.13	0.38	0.96	2.63	3.44	9.36	0	0	1.6	14.07
C88_C03H2G044440	0.21	0.14	0.25	5.22	0.09	0.33	0	0.09	0.34	11.08	0.1	0.43	0.09	0.29	0.18	0.15	0.47	0.35	0.48	0.56	0.2	0	0.23	0.4	0.18	0.4	0.1	0	0.17	2.98	0	0	0	0.19	0.09	0.14	0	4.72	0.09	0	0.1	0.25	0.08	5.66	4.58	0	0.26	0.1	0
C88_C03H2G044620	0.34	1.36	0.18	3.38	1.1	0.88	2.36	0.19	0.18	0.42	0.21	0	0.1	0	0.29	3.05	0.34	0.25	1.02	1.9	0.63	0.56	0.25	0.11	0	1.18	0.21	0.54	1.2	0.38	0	0	0	0	0.2	0.1	0.27	0.22	0.19	0.62	0.1	0.26	1.35	0.21	0.41	0.57	0.28	0.44	0
C88_C03H2G045010	0	0	0	0.94	0	0	0	0	0	0	0	0	0	0	0	0.17	0	0	0.17	0.35	0	0	0.17	0	0	0	0	0.66	1.87	119.61	0	0	0	0	0	0	0	0.45	0	0.83	3.31	1.86	0.36	0	0	0	0	0	0
C88_C03H2G045620	0	0.08	0	0	0	0	0	0.19	0	0	0	0	0	0.11	0.1	0	0.09	0	0	0	0	0	0	0	0	0	0.11	0	0	0	0	0	0	0	0	0	0.14	0	0	0	0.1	0	0	0	0	0	0	0	0
C88_C03H2G045940	0.43	0.41	0.14	0.18	0.38	0.34	0.42	0.57	0.21	0.19	0.16	0.09	0.08	0.56	0	0.32	0.39	0.38	1.37	0.13	0.24	0	0.38	1.39	0.07	0.71	0.4	0.08	0.07	0	0	0	0	0.08	0.08	0.08	0	0.17	0	0.16	0	0	0.21	0.16	0.39	0.26	0.42	0	0.39
C88_C03H2G045990	0.35	1.33	1.14	0.36	0.56	0.89	0.85	0.82	1.82	0.68	0.2	0.29	0.63	0.59	0.78	1.24	0.37	0.55	1.12	1.35	0.53	1.64	1.15	0.4	0.49	0.37	0.26	0.14	0	0.08	0	0	0	0	0.06	0	0.09	0	0	0.06	0	0.08	0	0.07	0.19	0	0.06	0	0
C88_C03H2G046010	7.25	7.91	8.08	8.36	5.87	7.88	5.92	6.71	9.88	9.06	6.05	7.06	6.66	4.56	6.57	7.44	9.18	7.48	8.23	10.23	6.05	11.23	11.62	5.55	4.74	8.83	7.3	0	0	0	0	0	0	0	0	0	0	0	0	0	0	0	0	0	0	0	0	0	0
C88_C03H2G046490	0	0	0	0	0	0	0	0	0.1	0	0.12	0	0	0	0.11	0.09	0	0	0.09	0	0	0.09	0	0	0	0.09	0	1.09	1.86	1.56	1.58	0	0.22	0.91	0.89	1.23	0.61	1.5	2.33	2.18	2.52	1.91	1.9	1.05	1.37	2.16	0.92	1.34	0.57
C88_C03H2G048510	0.2	0	0	0	0	0	0	0	0.16	0.15	0.19	0.2	0	0.19	0.17	0	0.15	0	0	0	0.19	0	0	0	0	0.3	0.19	0	0	0	0	0	0	0	0	0	0	0	0	0	0	0	0	0	0	0.41	0	0.19	0
C88_C03H2G048550	1.22	1.8	2.35	0	0.65	0.76	0.39	0.4	0.39	0.73	0.45	0.25	0.65	0.91	1.45	3.92	0.55	1.08	0.55	1.31	0.45	1.55	4.15	3.45	1.26	0.55	2.27	0.24	0.2	0.28	0	0	0	0	0	0	0	0	0	0	0	0	0	0	0	0	0	0	0
C88_C03H2G048630	0.1	0	0	0.11	0.21	0.13	0.08	0.03	0	0.08	0.06	0.03	0	0	0.09	0.05	0.05	0	0.21	0.05	0.16	0.1	0.05	0	0.09	0.05	0.22	0	0.03	0	0	0	0	0.03	0	0.015	0	0	0.03	0.06	0	0	0	0	0	0.03	0	0	0.16
C88_C03H2G048660	0	0.28	0.68	0	0	0	0	0	0	0	0	0	0	0	0	0	0	0	0.32	0	0	0	0	0	0	0	0	0	0	0	0	0	0	0	0	0	0	0	0	0	0	0	0	0	0	0	0	0.41	0
C88_C03H2G048750	0	0.19	0.23	0	0.25	0	0.11	0	0	0	0.26	0.14	0	0	0.12	0.1	0	0.16	0	0	0	0.1	0	0	0.12	0	0	0.14	0	0	0	0	0	0.13	0	0.065	0	0.14	0	0.26	0	0	0	0	0.13	0	0	0	0.32
C88_C03H2G048970	0.21	0.5	1.36	0.22	0.94	0.33	0.43	0.18	0.17	0.32	0.59	0.11	0.19	0.98	0.45	2.48	0.24	0.7	0.16	0.16	0.49	2.09	1.02	0.3	0.45	0.24	0.59	0	0.26	1.08	0	0	0	0.1	0.09	0.095	0	20.13	0.62	0.48	0.1	0.62	0.08	0.1	0.29	0	0	0	0
C88_C03H2G049370	0.82	0	0.22	0	0.73	0	0	0.23	0	0.2	0.76	1.38	0	0.51	0.23	0	0	0.3	0.21	0	0	0.19	0	0	0.23	0.41	0.25	0	0.22	0	0	0	0	0.25	0	0.125	0	0	0.23	0	0.25	0	0	0	0	0.28	0	0	0
C88_C03H2G049780	0.25	0.06	0.33	0	0	0	0.67	0.07	0.13	0.81	0.15	0	0.07	0.39	1.06	0	0.44	0.09	0.31	0.06	0.15	0	0.18	0.08	0.07	0.06	0.08	0	0	0	0	0	0	0	0.07	0.035	0	0.25	0	0.08	0.23	0.1	0.07	0	0	0.08	0	0	0
C88_C03H2G049800	0	0	0	0	0	0	0	0	0	0	0	0	0	0	0	0	0	0	0	0	0	0.09	0	0	0	0	0	0	0	0	0	0	0	0	0	0	0	0	0	0	0	0	0	0	0	0	0	0	0
C88_C03H2G049820	0	0	0.07	0	0	0	0.07	0.07	0.07	0	0	0.16	0.14	0	0	0.06	0.06	0	0	0	0.08	0.06	0.12	0	0	0.06	0	0	0	0	0	0	0	0	0	0	0	0	0	0	0	0	0.26	0	0	0	0	0	0
C88_C03H2G049830	0	0	0	0.06	0	0	0.09	0	0	0	0	0.11	0	0	0.05	0	0	0.12	0.04	0	0	0	0	0	0.14	0.08	0	0	0	0.06	0	0	0	0.05	0.19	0.12	0	0	0	0	0	0.06	0	0	0	0	0	0	0.37
C88_C03H2G049850	0	0	0	0	0	0	0	0	0.15	0	0.17	0	0	0	0	0	0.42	0.21	0	0.29	0	0.13	0	0	0	0.28	0.7	0	0	0	0	0	0	0	0	0	0	0	0.63	0	0	0	0	0.17	0	0	0	0	0
C88_C03H2G049860	0	0	0	0	0	0	0.4	0	0	0	0	0	0	0	0	0	0	0	0	0	0	0	0	0	0	0	0	0	0	0	0	0	0	0	0	0	0	0	0	0	0	0	0	0	0	0	0	0	0
C88_C03H2G049870	0.03	0	0.09	0	0.02	0.07	0.02	0.02	0	0.04	0	0	0.05	0	0.02	0	0.04	0.03	0.02	0	0	0.02	0.04	0.05	0	0	0.03	0	0	0.06	0	0	0	0	0	0	0	0.03	0.05	0	0.03	0	0.02	0	0.03	0	0	0	0
C88_C03H2G049910	0.09	0	0	0	0	0	0	0	0	0	0	0	0	0	0	0	0	0	0	0	0	0	0.07	0	0	0	0	0	0	0	0	0	0	0	0	0	0	0	0	0	0	0	0	0	0	0	0	0	0
C88_C03H2G049940	0.07	0.19	0.11	0	0	0	0	0	0	0.05	0.13	0	0	0	0.72	0.05	0	0.23	0	0	0	0	0.05	0	0.18	0	0.07	0	0.06	0	0	0	0	0.06	0.06	0.06	0	0	0	0	0.06	0.49	0.06	0.13	0.06	0	0.23	0.07	0
C88_C03H2G049960	0	0	0	0	0	0	0	0	0	0	0	0	0	0	0	0	0	0	0	0	0	0	0	0	0	0	0	0	0	0	0	0	0	0	0	0	0	0	0	0	0	0	0	0	0	0	0	0	0
C88_C03H2G049970	0	0	0	0	0	0	0.05	0.05	0	0	0	0	0	0.11	0	0	0.04	0	0	0	0	0.04	0	0	0	0.09	0	0.06	0.05	0	0	0	0	0.05	0	0.025	0	0	0.1	0	0	0.21	0.05	0.05	0.05	0	0	0	0
C88_C03H2G049980	0.09	0.06	0	0.48	0.16	0.07	0.07	0	0.15	0	0.09	0	0.25	0.17	0	0.13	0.14	0.1	0.07	0	0	0.13	0.07	0	0	0	0.17	0.18	0.08	0.1	0	0	0	0	0	0	0.11	0.09	0.08	0.17	0.59	0	0.44	0.17	0	0.09	0.15	0.45	0
C88_C03H2G050010	1.09	1.18	1.95	0.78	0.52	1.58	1.42	1.25	1.22	3.12	1.48	2.28	1.49	2.26	1.14	0.49	2.57	1.58	2.02	2.31	3.59	0.47	1.61	1.58	1.8	1.45	1.01	0	0	0	0	0	0.15	0	0	0.18	0	0	0	0	0	0	0	0	0	0	0	0	0
C88_C03H2G050030	0.79	0.56	0.42	0.16	0.42	0.94	0.38	0.48	1.05	0.74	0.92	1.11	0.84	0.87	1.56	0.19	1.13	0.7	0.39	1.08	1.12	0.29	0.39	1.38	1.21	1.33	0.87	0	0	0	0	0	0	0	0	0	0	0	0	0	0	0	0.08	0	0	0	0	0.1	0
C88_C03H2G050230	0	0	0.22	0	0	0	0	0	0	0.2	0.5	0.27	0.24	0.25	0.46	0	0.2	0	0.2	0	0	0	0	0	0	0	0	0	0	0	0	0	0	0	0	0	0	0	0	0	0.24	0	0	0	0	0	0	0	0
C88_C03H2G050550	4.96	12.19	16.78	3.94	7.7	4.3	7.91	3.98	6.45	9.27	7.58	4.16	11.48	9.42	16.85	88.57	26.87	37.68	9.71	6.48	7.94	96.77	96.33	41.26	23.24	24.18	26.78	0	0	0	0	0	0	0	0	0	0	0.08	0	0.07	0.07	0.44	0	0	0.14	0.08	0	0.07	0
C88_C03H2G050580	0.62	1.25	1.4	1.67	1.1	1.75	2.1	1.34	1.2	1.3	1.62	1.76	0.78	1.04	0.74	0.82	1.21	1.24	0.84	1.81	1.16	1.14	2.3	0.7	0.96	1.21	3.23	0.12	0	0	0	0	0	0.11	0.55	0.33	0	0	0	0	0	0	0.1	0	0	0	0	0	0
C88_C03H2G050590	15.16	12.93	12.88	14.36	12.86	14.59	13.17	11.15	12.63	13.23	12.48	13.72	14.27	12.72	12.53	11.48	10.6	12.52	13.07	10.34	11.5	10.76	11.92	13.86	17.66	12.51	12.84	0	0	0	0	0	0	0	0	0	0	0	0	0.08	0.04	0.05	0	0.08	0.04	0.13	0.04	0	0.1
C88_C03H2G050740	2.53	2.72	2.93	1.78	2.06	2.06	3.17	2.68	3.83	3.24	1.79	4.09	2.61	2.73	3.53	2.07	2.8	2.36	3.36	3.72	2.54	1.57	2.77	2	1.82	1.67	2.82	0.1	0.08	0	0	0	0	0.09	0.27	0.18	0.12	0	0	0	0.09	0.12	0	0	0	0	0	0.1	0
C88_C03H2G050760	5.02	3.68	5.16	7.23	6.2	8.5	5.72	6.38	2.54	3.22	2.6	3.65	2.91	3.69	2.48	3.92	1.05	2.84	2.46	2.86	1.74	3.62	2.93	2.64	1.8	3.67	2.71	0.11	0.1	0	0	0	0	0	0	0	0	0	0	0.11	0	0	0.09	0	0	0.12	0	0	0.53
C88_C03H2G050890	9.23	10.84	11.62	14.02	13.7	15.01	13.84	10.92	8.02	10.78	8.69	10.32	8.21	5.81	9.15	10.16	8.55	9.54	8.31	7.82	9.76	9.38	11.54	12.74	8.89	10.54	9.62	0	0	0	0	0	0	0	0	0	0	0	0	0	0	0	0	0	0	0	0	0	0
C88_C03H2G050910	10.22	8.51	11.64	13.25	11.95	13.66	13.23	13.77	10.74	12.27	9.03	7.64	6.74	9.33	9.65	10.57	7.63	7.48	8.93	7.55	6.12	7.07	10.1	7.14	7.21	8.64	6.88	0	0	0	0	0	0	0	0	0	0	0	0	0	0	0	0	0	0	0	0	0	0
C88_C03H2G050920	6.99	7.84	9.59	15.85	4.94	10.83	10	12.51	11.45	12.11	6.73	6.02	8.03	5.78	7.34	9.17	6.36	4.36	6.98	7.77	5.78	7.15	7.98	7.9	6.86	7.33	6.13	0	0	0	0	0	0	0	0	0	0	0	0	0.12	0	0	0.1	0	0	0	0	0	0
C88_C03H2G050960	2.77	3.25	3.06	6.79	4.29	4.34	4.73	3.73	2.23	2.32	1.29	1.75	1.54	1.29	1.47	4.55	2.33	0.77	2.61	4.24	0	3.9	4.86	1.3	1.78	3.11	3.86	0	0	0	0.62	0	0.3	0	0	0.75	0	0	0	0.63	0	0.4	0	0	0	0	0	0	0
C88_C03H2G050980	0	0	0	0.13	0.06	0	0	0.27	0	0	0.24	0	0.06	0.06	0	0	0.1	0.07	0	0	0.06	0	0	0.43	0	0.1	0	0	0	0	0	0	0	0	0	0	0	0	0	0	0	0.08	0	0	0	0.07	0.05	0	0
C88_C03H2G051030	2.27	0.27	0.32	0	0.12	0.1	0.32	0.33	0.32	0.2	0.12	0	0	0	0	0.68	0.1	0.15	0	0.41	0	0.09	0.1	0.88	0.11	0.6	0.25	0	0.11	0.15	0	0	0	0.85	0	0.425	0	0	0	0.12	0	0	0.11	0	0.12	0.4	0.22	0.13	0
C88_C03H2G051160	0	0	0	0	0	0	0	0	0	0	0	0	0	0	0	0	0	0	0	0	0	0.26	0	0	0	0.14	0	0	0	0	0	0	0	0	0.32	0.16	0	0	0	0	0	0	0	0	0	0	0	0	0
C88_C03H2G051190	0	0	0	0.04	0.04	0.03	0	0.03	0	0.03	0.04	0	0	0.04	0.04	0.03	0	0	0	0	0.04	0.03	0	0	0	0	0	0	0	0.05	0	0	0	0	0	0	0	0	0	0	0	0.05	0.07	0.04	0	0	0.07	0	0
C88_C03H2G051220	0	0	0	0	0	0	0	0	0	0	0	0	0	0.67	0	0	0	0	0	0	0	0	0	0	0	0	0	0	0	0	0	0	0	0	0.64	0.32	0	0	0.61	0	0.66	0	0	0	0	0	0	0.35	0
C88_C03H2G051800	0	0	0	0.08	0	0.06	0.06	0	0	0	0.07	0.08	0	0.07	0.07	0	0	0	0.06	0.06	0.15	0	0	0.07	0	0	0	0	0.07	0	0	0	0	0.14	0	0.07	0.29	1.66	0	0.14	6.86	1.48	0	0	0	0.16	0.06	0.38	0
C88_C03H2G051820	0	0	0	0	0	0	0	0	0	0	0	0	0	0	0	0	0	0	0	0	0	0	0	0	0	0	0	0	0	0	0	0	0	0	0	0	0	0	0	0	0.17	0.11	0	0	0	0.09	0	0.09	0
C88_C03H2G051850	0	0	0	0	0	0	0	0	0	0	0	0	0	0	0	0	0	0	0	0	0	0	0	0	0	0	0	0	0	0	0	0	0	0	0	0	0	0	0	0	0	0	0	0	0	0	0	0	0
C88_C03H2G052120	0	0	0	0	0.31	0	0	0	0	0	0	0	0	0	0.45	0.51	0.13	0.59	3.98	52.52	0	0.62	0	0	0	0	0.65	1.19	0	0	0	0	0	0	0	0	7.27	0	0	0	0	0	0	0	0	0.71	51.49	0.68	4.79
C88_C03H2G052150	2.82	0.95	0.99	10.72	26.03	4.55	5.24	3.06	1.56	8.27	4.58	0.36	1.57	0.65	12.87	7.97	3.29	3.9	22.15	46.06	1.64	11.03	1.17	5.81	0.91	0.26	5.56	1.53	0	0	0	0	0	0	0	0	13.04	0	0.3	0	0	0	0	0	0	0.89	31.7	0	13.19
C88_C03H2G052190	0	0	0	10.26	1.3	0.86	0.3	0.61	0.59	0.41	0.34	0.56	0.33	0.51	12.83	8.87	0.55	2.24	12.62	126.86	0.17	3.37	0.14	2.08	0.16	0	0.68	1.6	0	0	0	0	0	0	0	0	7.15	0	1.24	0	0	0.21	0	1.7	0	2.05	38.09	0	9.19
C88_C03H2G052200	0	0	0	0.19	0.97	0.29	0	0.45	0.73	0	2.2	0.37	0.49	0	0.47	0.13	0.41	0	4.53	9.49	0.17	0.26	0	0.17	0	1.37	1.69	1.23	0	0	0	0	0	0	0	0	2.22	0	0	0	0	0	0	0	0	0.18	9.36	0	4.14
C88_C03H2G052460	0	0.07	0.08	0	0	0	0	0	0.12	0.07	0.05	0.05	0.04	0.09	0.04	0.04	0.04	0.05	0.04	0.11	0.14	0.14	0.07	0	0.04	0.04	0	0.09	0	0	0	0	0	0	0	0	0.06	0	0	0.04	0.09	0.06	0	0	0	0.1	0.2	0.05	0.22
C88_C03H2G053100	0.54	0.09	0.32	0.97	0.12	0.84	0	0.33	0	0.2	0	0.41	0.48	0	0.11	0	0.4	0	0	0	0	0	0	0.13	0	0	0	2.47	6.29	11.1	0	0	0	0	0.12	0.06	0	0.13	0.34	4.9	0.98	0.78	0.86	0.12	1.1	0.14	0.11	0.26	0
C88_C03H2G053290	0.07	0	0.06	0.51	0.37	0.22	1.25	3.32	0.17	0.1	0.07	0.21	0	0.07	0.12	0.15	0	0.08	0	0.16	0.07	0.4	0.1	0.4	0	0.05	0.07	0	0	0	0	0	0	0	0	0	0	0	0	0	0	0	0	0	0.26	0.14	0.06	0	0
C88_C03H2G053310	0.22	0	0.09	0.11	1.26	0.26	0.09	0.82	0.44	0.82	0	0.55	0.19	1.22	0.09	0.24	0	0.12	0	0.25	0	1.54	0.16	1.96	0.09	0.49	0.3	0.32	0	3.34	0	0	0	0.2	0.1	0.15	0.4	0.11	0.46	0.3	0.2	0.13	0.09	0	0.89	0.33	0.09	0.11	0
C88_C03H2G053350	0.11	0	0.35	0.56	0.97	0.26	1.67	2.35	0.7	0.24	0.1	0	0.19	0.81	0.19	0.56	0	0.48	0.08	0.58	0.1	0.92	0.65	1.85	0.19	0	0.2	0.74	0.27	0.62	0	0	0	0.3	0.48	0.39	0.27	0.11	0.55	1.29	0.2	0.64	0.35	0.4	4.84	0.11	0.18	0	0
C88_C03H2G053660	0	0	0.37	0.12	0.1	0.09	0	0	0	0	0	0.12	0	0	0.1	0	0.26	0.13	0.09	0.09	0.11	0.16	1.1	0.97	0.89	0	0.21	0	0	0.13	0	0	0	0	0	0	0	0	0	0	0	0	0	0	0	0	0.37	0	0
C88_C03H2G053900	1.6	1.9	3.56	0.51	0.44	1.54	0.4	1.32	0.69	1.1	0.69	0.75	0.77	0.8	0.52	0.81	0.18	0.82	0.46	0.75	0.57	0.87	0.64	2.09	0.32	0.28	0.23	0	0.61	0.42	0	0	0	0.11	0.33	0.22	0	0.12	0.1	0.22	0	0.29	0.1	0.46	1.34	0	0.1	0	0
C88_C03H2G054550	8.18	4.42	10.53	12.02	6.86	8.88	12.4	13.28	9.82	9.5	4.48	7.14	7.66	9.86	5.08	20.97	1.78	5	15.62	11.52	4.54	9.88	10.28	10.4	6.86	9.33	5.33	0.47	0.05	0.07	0	0	0	0	0	0	0	0	0.1	0.06	0.06	0	0.1	0	0.06	0	0.25	0	0.14
C88_C03H2G054590	11.86	17.69	10.71	5.61	18.07	38.28	7.94	6	13.66	41.23	17.29	23.75	11.43	14.07	10.49	3.48	9.73	8.57	11.04	7.3	12.25	5.22	10.96	2.79	11.87	13.33	9.33	0.32	0	0	0	0	0	0	0	0	0	0	0	0	0	0	0	0	0	0	0.27	0	0
C88_C03H2G054650	1.32	1.06	0.63	0.81	1.16	2.06	1.48	1.74	1.06	1.18	3.42	7.16	9.37	4.88	8.04	4.22	10.23	3.2	10.5	2.01	2.69	5.18	2.72	2.48	2.03	1.97	1.47	0	0	0	0	0	0	0.24	0	0.12	0	0.52	0	2.16	0.48	0	2.51	7.3	0.24	0.27	0	3.82	0
C88_C03H2G054680	17.96	16.81	17.64	13.04	11.81	11.46	13.67	12.9	13.41	14.96	13.06	14.3	19.97	16.89	20.17	25.25	14.66	19.62	15.38	13.28	16.36	20.78	17.03	19.36	18.64	18.41	19.19	0.23	0.29	0	0	0	0	0.32	0.42	0.37	0.29	0.35	0.1	0.22	0.75	0.28	0.38	0.44	0.53	0.12	0.29	0.11	0.27
C88_C03H2G054740	0	0	0	0	0	0	0	0	0	0	0	0	0	0	0	0	0	0	0	0	0	0	0	0	0	0	0	0.12	0	1.25	0	0	0	0.5	0	0.25	0.9	0.12	0.05	0.06	0.11	0.36	4.65	1.02	1.67	0.31	0	0.12	0.42
C88_C03H2G054910	0.53	0.71	1.28	1.91	1.41	3.11	2.34	2.63	0.21	0.79	0.25	1.34	0.94	0.49	1.8	1.16	5.94	2.05	2.79	3.24	3.2	3.17	7.63	2.25	4.54	1.59	4.43	0	0	0	0	0	0	0	0.23	0.115	0	0	0	0	0	0	0	0	0	0	0	0.26	0
C88_C03H2G054930	0.79	1.21	1.56	1.63	0.83	1.12	0.95	0.8	0.72	0.94	0.67	1.12	1.02	0.67	1.74	2.07	4.35	2.55	1.84	2.94	1.9	3.36	4.17	4.3	3.24	1.56	2.63	0.03	0.03	0	0	0	0	0	0.06	0.03	0.04	0	0.06	0	0	0.13	0.03	0.27	0.03	0.04	0	0	0
C88_C03H2G055050	4.81	3.01	1.23	6.65	6.09	8.63	2.46	5.69	3.43	1.95	4.87	3.41	4.57	5.27	1.3	4.62	3.27	4.6	1.97	3.59	1.42	2.61	4.36	8.44	3.65	3.27	4.66	0.32	0.45	0.12	0.59	0	0.19	0.2	0.1	0.24	0.27	0.43	0.28	0	0.4	0	3.39	0.1	0.4	0.11	6.94	0.32	1.98
C88_C03H2G055100	2.66	1.78	1.98	3.72	3.02	4.3	2.29	2.04	2.14	1.98	2.29	3.63	3.04	2.46	2.25	4.43	2.27	3.78	2.14	2.17	1.94	2.67	2.52	3.04	3.42	2.13	1.76	0.37	0.47	0.21	0.17	0	0.33	0	0.33	0	0	0	0	0.35	0	0.22	0.45	0.18	0	0	0.15	0.18	0.86
C88_C03H2G055210	0.38	0.51	0	2.34	2.01	2.67	1.52	0.63	0.61	0.28	0.35	0	0	0.35	0.96	0.55	1.13	0	0.57	0.29	0.35	0.53	0.84	0.71	0.32	1.7	0.35	0	0.31	0.43	0	0	0	0.69	0.33	0.51	0.46	1.13	0	0	0	0.44	0	0.7	1.37	1.53	0.62	0.37	0.86
C88_C03H2G055300	1.7	2.29	1.91	1.29	1.31	0.44	1.73	0.75	2.38	0.93	2.11	1.95	2.02	2.42	1.93	0.5	3.05	2.01	3.84	5.21	2.74	1.44	0.34	0.53	1.46	1.62	2.42	0	0	0	0	0	0	0	0	0	0	0	0	0	0	0	0	0.1	0	0	0.18	0	0
C88_C03H2G055380	0.72	2.61	3.29	3.9	1.36	10.09	6	15.24	1.81	4.12	2.66	7.33	2.46	7.41	1.04	3.81	0.31	5.55	1.69	1.49	1.14	0.86	3.63	11.37	0.61	3.6	2.18	0.89	0.17	0.81	0	0	0	0.09	0.27	0.18	0.12	0	0.26	0.37	0	0.12	0.33	0.09	1.48	0.52	0.92	0.4	0.23
C88_C03H2G055460	0.34	0.23	0.82	0.35	0.45	0.8	0.27	0.42	0.41	0.38	0.48	0.34	0.76	0.32	0.73	0.87	2.3	0.38	2.57	2.48	0.95	0.36	0.76	0.32	0.29	1.02	1.27	0	0.14	0.19	0	0	0	0	0	0	1.04	0	0.14	0	0	0.2	0	0.32	0.31	0	0.56	0	0
C88_C03H2G056110	3.69	3.5	1.72	8.55	3.53	1.2	0.74	0.51	0.49	0.23	0.57	6.19	0.27	5.98	6.26	0.45	1.84	0.34	0.92	2.35	1.14	4.54	0.45	0.58	0.79	3.45	0.85	0.89	0.75	1.73	0.55	0	0.81	0	1.89	2.66	0.75	0	0.77	0.56	0.84	0.72	1.95	0.85	0.28	0.31	1	0.89	1.39
C88_C03H2G056710	0	0.12	0	0	0.32	0	0	0.15	0	0	0	0	0	0	0	0	0	0.2	1.66	3.08	0	0	1.49	0	0	0	1.02	0.71	0	0	0	0	0	0	0	0	0.89	0	0.46	0	0	0	0	0.34	0	0.19	3.73	0	0.83
C88_C03H2G056910	0	0	0	0	0	0.3	0	0	0.63	7.55	0	1.96	0.69	0	0.33	0.43	0	0.43	0	0.15	0	0	1.44	2.39	0	0	1.81	0	0	0	0	0	0	0	0	0	0	0	0	0.35	0	0	0	0	0	0	0.16	0	0
C88_C03H2G057260	0	0	0	0	0	0	0	0	0	0	0	0	0	0	0	0	0	0	0	0	0	0	0	0	0	0	0	0	0	0	0	0	0	0	0	0	0	0	0	0	0	0	0	0	0	0	0	0.56	0
C88_C03H2G057310	0.07	0.14	0	0.21	0.12	0.27	0.11	0.11	0.28	0.1	0.06	0	0.12	0.13	0.18	0.2	0	0	0.1	0.05	0	0	0	0	0	0.15	0.13	0.27	0.06	0.16	0	0	0	0	0.18	0.09	0.17	0	0.06	0.06	0	0.08	0	0	0.06	0.14	0.06	0	0.16
C88_C03H2G057430	25.14	27.29	23.62	32.87	26.21	28.14	33.81	34.82	24.17	24.66	25.43	22.66	21.82	17.45	23.77	14.9	21.08	17.64	23.38	28.27	15.19	16.53	22.5	18.28	22.96	24.33	19.54	0	0	0	0	0	0	0	0	0	0	0	0	0	0	0	0	0	0	0	0	0.2	0
C88_C03H2G057450	2.25	2.12	2.14	5.84	2.65	3.58	3.21	4.2	3.08	2.29	3.86	2.35	1.92	2.39	1.98	2.06	2.24	3.59	4.63	3.43	3.48	2.99	2.52	2.66	1.78	1.5	1.47	0	0.14	0	0	0	0	0.08	0.15	0.115	0.2	0	0.07	0.08	0.08	0	0	0	0.08	0	0.41	0	0
C88_C03H2G057490	2.88	4.18	2.5	1.24	4.03	5.25	1.73	1.59	4.25	4.47	5.79	4.59	5.55	3.34	3.05	2.1	5.56	2.92	5.23	4.58	6.24	2.02	1.59	2.03	3.5	5.93	2.89	0	0	0	0	0	0	0	0	0	0	0	0	0	0	0	0	0	0	0	0	0	0
C88_C03H2G057580	0.9	0.47	0.16	1.95	0.44	0.86	1.44	0.25	0.72	0.37	1.57	1	1.06	0.18	0.42	0.73	1.41	0.66	0.82	0.46	1.39	0.49	0.37	0.28	0.43	1.49	0.46	0	0	0	0	0	0	0	0	0	0	0	0	0	0	0	0	0	0	0	0	0	0
C88_C03H2G057810	0.74	0.06	0.33	0.08	0.29	0	0.07	0	0.2	0.12	0.38	0.5	3	0.46	1.95	4.08	3.56	10.47	0.25	0.19	1.68	7.81	11.54	8.67	1.69	3.26	3.05	0	0.34	0	0	0	0	0	0	0	0	1.96	0.83	0	0.07	1.05	0.07	0	0	0	0	0	0
C88_C03H2G058320	1.75	1.51	2.61	3.87	3.1	9.4	3.01	3.52	8.66	2.79	3.49	7.06	4.45	1.16	2.12	2.01	3.74	3.6	1.32	3.06	1.39	8.27	4.07	2.83	2.57	2.81	4.18	0	0	0	0	0	0	0	0	0	0	0	0	0	0	0	0	0	0	0	0	0	0
C88_C03H2G058610	1.77	3.14	2.54	2.87	2.46	2.68	2.75	2.72	3.16	2.92	2.47	3.32	3.61	2.59	3.23	3.79	2.27	2.94	2.57	1.45	2.12	1.96	3.56	2.98	3.04	2.94	2.47	0	0	0.14	0	0	0	0	0	0	0	0	0	0.12	0	0.15	0	0	0	0.13	0	0	0
C88_C03H2G058650	2.17	2.34	2.03	1.61	0.74	3.67	1.16	0.6	1.74	5.28	3.35	1.58	1.71	1.9	1.02	0.35	0.45	0.4	1.27	2.39	1.34	0.51	0.53	0.57	0.41	0.36	0.56	0.12	0.39	0.14	0	0	0	0.22	0.11	0.165	0	0	0	0.11	0	0	0	0	0.44	0	0.2	0.23	0
C88_C03H2G058910	2.24	1.97	1.25	1.24	2.29	2.56	3.46	5.56	4.16	3.47	5.13	3.83	5.06	3.68	4.25	2.14	1.93	1.15	2.73	2.77	3.53	2.43	4.72	3.9	6.36	2.84	2.72	0	0	0	0	0	0	0.62	0	0.31	0.21	0.69	0.29	0.16	0.31	0.4	0	0.48	0	0.17	0	0.67	0
C88_C03H2G058960	2.61	4.76	1.9	6.41	3.96	5.25	2.5	1.85	3.6	4.91	8.2	4.39	5.75	3.58	0.84	1.63	1.67	3.17	1.31	1.62	1.27	1.92	1.56	2.81	1.81	5.68	1.85	0	0.2	0.14	0	0	0	0	0	0	0	0	0	0	0	0	0	0.34	0.11	0	0	0.12	0
C88_C03H2G059220	0.18	0.12	0	0.55	0.48	0.28	0	0.45	0.29	0.13	0.5	0.18	0.64	0.17	0	0.78	0.13	0.4	0	0.41	0.5	0.38	0.13	0.17	0	0.13	0.33	0	0.15	0	0	0	0	0	0	0	0	0	0	0	0	0	0	0	0	0	0	0.17	0
C88_C03H2G059920	11.08	6.62	6.7	11.74	9.4	12.11	8.66	7.79	12.34	8.03	10.71	20.2	12.15	14.23	10.96	4.87	7.37	12.94	9.37	14.27	9.87	5.66	7.51	11.58	8.2	11.37	7.75	0	0.12	0	0	0	0	0	0	0	0	0	0	0	0	0	0	0	0	0	0	0	0
C88_C03H2G061820	2.25	1.83	2.26	1.74	2.99	2.06	2.64	2.87	2.34	2.03	2.7	3.22	2.09	2.79	3.35	1.51	1.47	2.91	2.47	2.65	2.61	1.91	1.94	2.03	2.49	2.67	2.61	0	0	0.11	0	0	0	0	0.17	0.085	0.11	0	0.08	0.17	0.09	0	0.15	0.09	0.08	0.19	0	0	0
C88_C03H2G061920	2.83	2.53	2.9	3.08	2.43	3.13	3.03	3.77	2.84	3.39	1.97	2.14	1.96	1.38	2.13	2.52	2.29	1.13	1.89	2.46	1.75	2.87	2.15	2.81	1.28	1.59	1.9	0.08	0.19	0.09	0	0	0	0.07	0.21	0.14	0	0.08	0.07	0.07	0	0.09	0.19	0.22	0.14	0	0.13	0.15	0.18
C88_C03H2G061930	5.23	5.48	5.25	3.71	6.65	5.37	5.51	8.65	5.79	3.65	3.64	7.91	4.65	4.25	4.72	3.58	2.93	2.17	4.67	8.49	2.73	5.98	2.17	1.54	1.4	5.39	2.12	0	0	0	0	0	0	0	0	0	0	0	0	0	0	0	0	0	0	0	0	0	0
C88_C03H2G062560	0.21	0.14	0.5	2.33	0.18	0.48	0	0.34	0	0.15	0.38	0	0.37	0.19	0	0.15	0	0	0.15	0	0	0.29	0	0.19	0.18	0	0.38	0	0	0	0	0	0	0	0	0	0	0	0.17	0	0	0	0	0	0	0.42	0	0	0
C88_C03H2G062940	5.53	8.35	7.76	2.85	13.04	38.56	1.85	17.53	0.74	3.77	2.57	92.87	0.41	2.56	4.3	0	2.07	18.86	0.35	2.82	3.85	0.97	23.82	40.77	2.37	5.52	9.83	0	0	0	0	0	0.4	0	0	0	0	0	0	0	0	0	0	0	0	0	0.37	0	0
C88_C03H2G063330	0	0	0.08	0	0.28	0.32	0	0	0.67	0.62	0	0.73	1.2	0	0.09	0.08	0	0	0.16	0.95	1.35	0	0	0.1	0.09	0	0.48	0	0	0	0	0	0	0	0	0	0	0.21	0	0	0.09	0	0	0	0	0	0	0	0
C88_C03H2G063550	9.58	10.39	7.1	17.1	11.41	12.4	7.99	10.06	7.71	12.35	11.98	14.49	6.23	12.31	5.94	8.33	4.13	9.79	4.16	4.79	5.48	8.29	5.99	6.59	6.32	9.11	2.74	0	0	0	0	0	0	0	0	0	0	0	0	0	0	0	0	0	0	0	0	0	0
C88_C03H2G063720	0.51	0.34	0.41	0.78	0.67	0.2	0.2	0.63	0	0.19	0	0.77	0	0	0.43	0.37	0	0.84	0.19	0	0	0.36	0.19	0.24	0.22	0.57	0	0	0	0	0	0	0	0.23	0.22	0.225	0.31	0	0	0	0	0	0.2	0.7	2.98	1.79	0.82	0.25	0
C88_C03H2G063790	4.5	8.35	10.67	7.3	17.26	13.59	27.56	22.35	3.11	4.63	2.99	2.38	4.39	1.59	5.46	15.64	13.3	5.93	3.39	4.59	4.18	17.05	16.48	8.68	9.19	11.24	16.32	0.41	0.18	0.73	0	0	0	0	0	0	0.26	0.21	0.18	0.2	0	0.25	0	0	0.19	0.22	0.17	0	0
C88_C03H2G064380	2.36	1.27	0	0	2.08	2.95	1.51	1.17	1.52	1.05	3.94	0	0	0.44	0.4	0.34	0.7	0	1.77	0.36	0	2.32	1.74	0.44	0.4	1.06	0.87	0	0	0.53	0	0	0	0.43	0	0.215	0	0	0	0	0	0	0	0	0.43	0	0	0	0
C88_C03H2G064610	14.23	9.08	4.45	9.12	12.89	17.37	9.05	11.62	10.33	9.82	16.27	23.78	11.88	10.14	10.9	10.5	7.91	11.52	11.23	10.6	8.86	8.05	5.77	15.19	7.59	16.63	7.08	0	0	0	0	0	0	0	0	0	0	0	0	0	0	0	0	0.16	0	0.18	0	0	0
C88_C03H2G064620	1.51	7.77	5.66	4.41	3.12	3.55	5.46	5.21	1.82	3	4.44	3.81	6.05	7.01	1.71	5.51	3.39	8.36	3.6	3.08	2.34	7.08	2.6	14.46	0.86	3.2	3.97	0	0	0	0	0	0	0	0	0	0	0	0	0	0	0	0	0	0	0	0	0	0
C88_C03H2G064690	1.06	1.27	1.41	0.65	1.06	1.1	1.98	0.64	1.47	1.1	0.39	0.85	2	1.7	1.55	0.51	2.42	1.48	1.64	1.77	2.03	0.99	0.88	1.33	1.21	0.79	1.18	0	0	0	0	0	0	0	0	0	0	0	0	0	0	0	0	0	0	0	0	0	0
C88_C03H2G064720	7.35	10.52	10.24	9.81	7.46	8.96	11.72	12.16	10.61	10.71	8.33	8.17	8.17	7.92	12.2	10.25	7.67	8.02	7.65	10.41	7.93	11.33	13.18	7.02	9.45	8.26	9.73	0.21	0.09	0	0	0	0	0	0.1	0.05	0	0	0	0	0	0.25	0	0	0	0	0	0	0
C88_C03H2G064730	2.76	4.87	9.71	3.53	2.85	4.05	3.72	2	4.38	3.4	2.12	3.32	3.59	2.62	4.28	9.46	6.78	8.26	4.35	4.01	3.37	10.12	16.34	10.76	10.37	7.15	8.23	0.06	0	0	0	0	0	0	0	0	0	0	0.06	0	0	0.47	0	0	0	0	0	0	0
C88_C03H2G064770	1.71	0.75	2.21	0.31	0.86	0.81	0.36	0.68	2.39	0.66	1.31	1.42	1.12	1.38	1.89	1.14	0.83	1.81	1.68	1.82	2.35	0.68	2.69	2.31	0.89	0.95	2.14	0	0	0	0	0	0	0	0	0	0	0	0	0	0	0	0	0	0	0	0	0	0
C88_C03H2G064850	4.75	2.87	4.13	5.01	4.9	5.24	3.96	3.19	4.17	3.35	5.75	5.81	4.42	4.58	3.15	7.4	2.77	6.3	3.66	3.38	4.15	5.7	5.9	10.27	6.45	3.61	4.64	0.14	0	0	0	0	0	0.07	0.03	0.05	0	0	0	0.13	0	0.04	0.03	0	0.03	0	0	0	0
C88_C03H2G064920	15.92	12.3	1.24	8.61	1.07	0.74	10.09	1	1.73	1.03	1.36	0.78	1.68	1.68	1.39	0.63	1.22	1.05	1.23	1.84	1.6	0.42	0.32	1.13	0.74	0.58	0.96	0	0.21	0	0	0	0	0.31	0.08	0.195	0.1	0	0.36	0.24	0	0	0.14	0.32	0.08	0.17	0.14	0.33	0
C88_C03H2G065080	6.27	3.13	3.74	9.78	4.98	9.19	4.65	6.65	6.21	3.95	5.53	6.32	4.72	3.88	3.96	1.52	3.25	3.2	5.45	5.29	4.93	2.04	2.02	2.73	2.34	4.58	1.79	0	0	0	0	0	0	0	0	0	0	0	0	0	0	0	0	0	0	0	0	0	0
C88_C03H2G065160	20.99	19.98	16.94	15.41	19.35	18.01	20.12	17.01	22.95	20.26	20.71	19.17	23.51	23.69	19.85	17.18	17.56	20.78	19.75	19.51	21.44	14.97	15.68	17.51	19.17	19.56	19.75	0	0	0	0	0	0	0.05	0.11	0.08	0.07	0	0.1	0	0.33	0.14	0	0.06	0.11	0.06	0.1	0.17	0
C88_C03H2G065180	25.04	28.12	27.41	18.31	16.2	19.05	24.68	17.02	29.91	30.34	21.4	23.51	22.82	31.69	33.19	17.66	27.52	23.46	32.15	29.72	28.99	15.73	23.11	18.86	25.93	14.53	24.89	0	0	0	0	0	0	0	0	0	0	0	0	0	0.06	0	0	0	0	0	0	0	0
C88_C03H2G065190	2.18	2.99	2.21	2.35	2.43	2.38	1.98	1.88	2.83	2.83	3.35	2.68	2.7	2.2	2.42	1.25	4.26	2.42	3.71	3.63	4.41	1.27	1.26	2.23	3.74	2.49	3.17	0	0	0	0	0	0	0	0	0	0	0	0	0	0	0	0	0	0	0	0	0	0
C88_C03H2G065200	31.5	32.44	30.96	57.9	55.72	47.37	50	52.92	50.49	41.28	47.62	39.38	34.1	32.63	31.1	45.05	28.1	36.22	30.5	34.89	26.09	40.54	34.46	28.74	27.22	38.76	21.07	0	0	0	0	0	0	0	0	0	0	0	0	0	0	0	0	0	0	0	0	0	0
C88_C03H2G065230	2.1	6.13	2.27	3.11	3.47	6	1.98	1.13	1.98	6.12	9.75	6.9	4.39	3.47	1.09	1.6	1.23	2.43	1.44	0.42	1.1	1.09	0.88	0.95	1.25	4.17	2.2	0	0.07	0	0	0	0	0	0	0	0	0	0	0	0	0	0	0	0	0	0	0	0
C88_C03H2G066360	0.53	0.54	1.07	4.12	4.25	2.29	0.86	1.32	1.07	0.2	0.99	1.61	0.47	1.48	1.36	0.78	0.2	1.48	0.8	0.41	0.99	1.5	2.56	1.26	1.37	1.2	1.73	0.77	0.22	1.81	0	0	0	0	0.94	0.47	0	0.53	0	0.49	0.49	1.86	0	0	0.97	0	0.22	0.26	0.6
C88_C03H2G066410	7.14	9.8	8.78	5.17	6.2	7.45	8.16	6.87	10.35	10.4	8.54	8.3	12.19	9.13	11.47	7.04	10.1	7.98	9.44	10.77	9.56	7.06	7.89	5.21	7.28	6.65	7.76	0.06	0	0	0	0	0	0	0	0	0.08	0	0	0	0	0	0	0.06	0.06	0	0	0.06	0
C88_C03H2G066450	1.7	3.32	2.21	4.43	3.67	3.95	4.01	6.16	4.34	4.65	2.92	3.63	3.42	2.78	3.73	2.4	2.69	1.71	2.97	3.67	2.27	2.18	2.92	1.65	3.38	3.48	2.41	0.05	0	0.06	0	0	0	0	0	0	0.06	0	0	0.05	0	0.06	0	0	0.05	0.1	0.04	0.05	0
C88_C03H2G066470	0.34	0.38	0.18	1.64	0.4	1.95	0.36	0.28	0	0.59	0.21	0.46	0	0.32	0.39	0.08	0.17	0.38	0	0.35	0.21	0	0.25	0	0.1	0	0	0	0.09	0	0	0	0	0	0	0	0	0	0	0	0	0	0	0	0	0	0	0	0
C88_C03H2G066500	3.24	3.41	3.16	1.95	2.69	3.39	3.6	2.35	2.76	4.04	5.13	3.46	4.47	3	3.04	2.29	6.29	3.8	4.31	3.65	4.9	2.24	0.85	2.67	2.13	4.06	3.51	0	0.04	0	0	0	0	0	0	0	0	0	0	0	0	0	0	0	0	0	0	0	0
C88_C03H2G066530	11.72	5.37	6.32	5.1	6.05	6.26	9.31	4.54	7.42	7.77	10.26	7.26	7.44	6.46	7.77	6.23	5.84	8.99	6.25	6.3	7.15	5.5	7.67	8.28	5.97	4.94	11.1	3.88	0.2	5.86	0	0	0	0	0.05	0.025	0.3	0.3	0.1	0	0	0.07	0.05	0.11	0.06	2.53	0.05	0.24	0
C88_C03H2G066560	10.77	11.87	12.55	23.65	16.31	18.23	20.07	20.21	9.79	10.94	11.82	13.59	13.66	9.9	8.03	20.96	13.85	10.26	12.26	11.37	12.87	19.43	20.26	16.57	15.33	14.37	13.55	0	0	0	0	0	0	0	0.08	0.04	0	0.09	0	0	0.17	0	0	0	0.08	0	0.15	0	0
C88_C03H2G066670	0.25	0.2	1.05	1.24	1.11	0.35	1.33	1.62	0.28	0.52	0.19	0	0.4	0.28	0.38	3.15	0.22	0.39	0.26	0.5	0.61	2.61	1.37	1.98	0.47	1.13	0.47	0	0	0	0	0	0	0.09	0	0.045	0	0	0	0.14	0	0	0.12	0	0	0	0	0	0
C88_C03H2G066730	2.84	2.62	4.85	9.53	12.58	9.46	7.14	6.47	6.01	8.74	16.51	6.81	2.21	4.62	4.23	1.56	2.39	1.57	5.62	3.8	2.97	4.25	3.15	1.34	3.35	3.99	2.97	0	0	0	0	0	0	0	0	0	0	0	0	0	0	0	0	0	0	0	0	0	0
C88_C03H2G066860	0	0	0	0	0	0	0	0	0	0.04	0	0.06	0	0	0	0.04	0	0.06	0	0	0.1	0	0	0	0	0	0	0	0	0	0	0	0	0.1	0	0.05	0.07	0	0	0	0.05	0	0	0	0	0	0	0	0
C88_C03H2G066870	0	0	0	0	0	0.34	0	0	0.17	0	0	0.22	0	0	0.18	0	0	0	0	0	0	0.15	0	0	0	0	0	0	0	0	0	0	0	0	0	0	0	0	0	0	0	0	0	0	0	0.22	0	0	0
C88_C03H2G066910	0	0	0	0	0	0	0.08	0.08	0	0.21	0	0	0	0.18	0	0	0.07	0	0	0	0	0	0	0	0	0.07	0	0	0	0	0	0	0	0	0.08	0.04	0	0	0	0	0	0	0	0	0	0	0	0	0
C88_C03H2G066930	0	0	0	0	0	0	0	0	0	0	0	0	0	0	0	0	0	0	0	0	0	0	0	0	0	0	0	0	0	0	0	0	0	0	0	0	0	0	0	0	0	0	0	0	0	0	0	0	0
C88_C03H2G067120	4.52	4.05	4.67	7.7	4.25	5.67	4.96	6.71	5.02	4.38	3.27	3.4	3.32	4	4.57	6.86	2.36	2.46	4.54	3.29	3.73	4.39	6.89	3.85	3.02	3.55	3.6	0	0	0	0	0	0	0	0	0	0	0	0	0	0	0	0	0	0	0	0	0	0
C88_C03H2G067160	2.98	7.99	6.76	17.49	9.51	7.19	11.02	12.53	4.38	8	2.53	2.87	5.53	1.92	7.26	6.14	6.48	1.72	5.16	4.55	2.29	4.28	5.17	4.39	1.89	4.07	3.85	0	0	0.29	0	0	0	1.41	0.57	0.99	0	0	0	0	0.24	0	0	0.12	0.12	0	0	2.76	0
C88_C03H2G067220	0	0	0.2	0.52	1.79	0.4	0.41	0.42	14.47	3.58	12	10.22	12.62	9.64	6.45	2.22	1.14	3.65	6.1	0.97	1.18	3.56	7.86	1.67	1.74	5.31	3.29	0.49	0	0	0	0	0	4.13	0.22	2.175	1.54	10.32	8.3	6.69	33.18	13.28	3.83	2.58	10.31	7.17	0.41	0.25	0
C88_C03H2G067610	4.33	12.25	14.15	4.79	8.76	11.38	14.91	9.98	11.95	12.67	19.83	13.72	14.04	10.34	11.3	6.09	34.92	14.38	19.79	17.26	22.71	15.45	3.66	9.61	10.35	15.99	16.08	0	0	0	0	0	0	0	0	0	0	0	0	0.28	0	0	0.25	0	0.28	0.31	0.25	0	0
C88_C03H2G067810	1.88	2.52	4.61	0.22	0.55	1.72	0.34	0.52	0.67	2.26	1.07	3.05	0.37	0.68	1.42	0.3	0.94	1.04	1.02	2.55	1.65	0.15	2.47	1.67	1.34	0	0.29	0.1	0	0.35	0	0	0	0	0.83	0.415	0.25	0.93	0.18	0.1	0.38	0.97	1	0.68	0.85	0.63	0.43	0.61	0
C88_C03H2G067880	0.52	0.21	0.59	0.43	0.19	0.49	0.42	0.43	0.42	0.7	0.19	0.32	0.09	0.29	1.33	0.76	0.39	0.93	0.79	1.52	1.17	0.66	0.93	0.89	0.18	0.24	0.29	0.1	0.17	0	0	0	0.09	0	0.09	0	0	0	0.09	0.19	0.1	0.12	0	0	0.19	0	0	0	0
C88_C03H2G067890	6	7.29	13.16	6.3	8.7	6.19	8.08	6.64	5.55	7.67	4.52	3.99	4.63	5.14	4.99	24.67	10.14	12.52	8.09	9.51	7.78	23.47	23.15	20.24	13	10	17.01	0.33	0.28	0	0	0	0	0	0	0	0.55	0	0	0.1	0	0	0.18	0	0	0.11	0	0	0
C88_C03H2G067930	6.3	5.37	9.15	6.49	4.19	8.03	5.23	5.09	6.04	7.38	3.75	6.56	4.41	5.12	6.91	5.47	6.61	7.13	6.6	6.44	7.76	5.13	8.47	7.33	6.13	3.5	7.09	0.07	0	0	0	0	0	0	0	0	0	0	0	0.06	0	0	0	0.07	0	0	0.06	0	0
C88_C03H2G067940	15.18	13.54	10.58	32.61	22.59	22.68	24.67	21.05	27.35	12.93	12.74	18.05	15.93	14.25	13.12	29.16	25.88	31.38	18.6	22.99	18.74	33.18	45.73	31.15	16.83	22.53	26.57	0.09	0.3	0.62	0	0	0	0	0.4	0.2	0.11	0.27	0.15	0.25	0.17	0.21	0.29	2.69	0.16	0.18	0.22	0.09	0
C88_C03H2G067950	4.82	5.2	4.79	4.43	3.89	4.42	4.71	5.11	6.57	5.23	7.39	5.91	4.84	5.54	4	3.21	6.42	3.94	5.6	7.68	4.28	3.54	4.41	2.76	4.4	5.02	5.15	0	0.17	0	0	0	0	0	0	0	0	0.31	0.09	0	0	0	0	0	0	0.21	0.09	0	0
C88_C03H2G068010	649.01	290.39	396.4	489.61	699.08	409.42	360.94	329.7	192.01	171.05	256.84	249.98	277.85	419.28	202.26	423.71	218.58	403.34	202.59	193.75	314.9	491.45	275.11	538.28	314.85	233	251.88	0	0	0	0	0	0	0	0.18	0.09	0	0.2	0	0.18	0	0	0.32	0.18	0.36	0	0	0	0
C88_C03H2G068350	6.76	1.49	5.07	1.39	1.91	5.45	3.3	2.86	5.87	1.37	2.81	7.68	7.02	1.4	5.74	4.81	2.38	5.26	1.5	9.13	1.61	0.91	3.03	2.09	3.75	3.16	1.91	0	0	0	0	0	0	0	0	0	0	0	0	0	0	0	0	0	0	0	0	0	0
C88_C03H2G068980	0	0	0	0	0	0	0.22	0	0.22	0	0	0	0	0	0	0	0	0	0	0	0	0	0	0	0	0	0	0	0	0	0	0	0	0	0	0	0	0	0	0	0	0	0	0	0	0.55	0	0	0
C88_C03H2G069270	0	0	0	0	0	0	0	0	0.06	0	0	0.15	0	0.07	0.06	0	0	0	0	0.06	0	0.05	0.05	0	0	0	0.07	0.07	0	0	0	0	0	0	0	0	0	0	0	0	0	0	0	0	0.07	0.07	0	0	0
C88_C03H2G069540	0.17	0	0.4	0.17	0.15	0	0.27	0	0.14	0	0	0.17	0.3	0.16	0	0	0	0	0.25	0	0	0.12	0	0	0	0	0	0.16	0	0.38	0	0	0	0	0.15	0.075	0.2	0	0.14	0	0	0	0	0	0	0.17	0	0.49	0
C88_C03H3G069710	5.22	5.27	6.57	7.69	6.48	7.44	8.01	8.08	4.46	5.41	4.48	5.52	5.29	4.66	5.77	4.91	9.32	5.63	6.91	8.32	7.36	5.39	5.02	4.16	6.34	5.59	5.39	0	0	0	0	0	0	0	0	0	0	0	0.06	0	0	0	0	0	0	0	0	0	0
C88_C03H3G069730	15.05	14.02	19.45	33.61	25.13	23.21	20.81	24.89	15.47	8.09	14.36	10.11	15.61	11.25	13.48	18.29	20.3	17.11	21.38	16.92	12.81	14.7	13.58	11.41	12.9	15.02	20.55	0.4	0.34	0	0	0	0	0	0	0	0	0	0	0	0	0.49	0.33	0	0	0	0	0	0
C88_C03H3G069740	36.6	25.5	26.99	24.38	36.22	28.52	28.82	22.24	43.37	19.6	40.91	38.59	27.42	31.61	38.83	23.4	42.6	50.94	37.91	49.9	55.57	22.18	28.18	39.76	38.01	22.13	42.32	0	0.12	0	0	0	0	0.13	0.25	0.19	0	0	0.12	0.13	0.13	0	0	0.26	0.25	0	0	0	0
C88_C03H3G069920	0.25	0.08	0.15	0.19	0.05	0.15	0.35	0.31	0.1	0.05	0	0	0.11	0.06	0.21	0.05	0.19	0	0.23	0.33	0.17	0.26	0.05	0.12	0.27	0.05	0.06	0	0.05	0	0	0	0	0.06	0.33	0.195	0	0	0	0.11	0	0.14	0.15	0.11	0.51	0.56	0.3	0.72	0.14
C88_C03H3G070980	0	0	0	0	0	0	0	0	0	0	0	0	0	0	0	0	0	0	0	0	0	0	0	0	0	0	0	0.44	0.95	0.52	0	0	0	0.16	0.28	0.22	0.13	0.14	0.3	0.48	0.06	0.25	0.25	0.26	0.83	0.11	0.09	0.1	0
C88_C03H3G071480	0.76	0.76	0.3	0	0	0.3	0	0	0.3	0	0.35	0.76	0.67	0.35	0	0	0	0.42	0.57	0.29	0.7	0.27	0	0.36	0	0	0	0	0	0	0	0	0	0	0	0	0.46	0	0	0	0	0	0	0.35	0.34	0	0	0.73	0
C88_C03H3G071510	0.05	0	0	0	0	0	0	0	0	0	0	0	0	0	0	0	0	0	0	0	0	0.03	0	0	0	0	0	0	0	0	0	0	0	0	0	0	0	0	0	0	0	0	0	0	0	0	0	0	0
C88_C03H3G071660	0	0	0.13	0.16	0.99	0.5	0	0.13	0.26	0	0	0	0	0.15	0	0.12	0	0.18	0	0	0	0.22	0.24	0	0.27	0	0.44	0.15	0.13	0	0	0	0	0	0.14	0.07	0	0.16	0	0.15	0.15	0.56	0.13	0	0	0	0	0	0
C88_C03H3G071670	0	0	0	0	0	0	0	0	0	0	0	0	0	0.1	0.09	0	0.08	0	0	0.08	0	0	0	0	0	0.08	0	0.21	0.18	0.25	0	0	0	0	0	0	0	0	0.09	0.1	0	0	0	0	0	0.33	0.09	0	0.25
C88_C03H3G071680	0	0	0.21	0	0.23	0.1	0.21	0	0	0	0.12	0.26	0.23	0	0	0	0	0	0.2	0	0.12	0.09	0.19	0	0.11	0.2	0	0	0	0	0	0	0	0	0	0	0	0	0	0	0	0	0	0	0	0	0	0.13	0.3
C88_C03H3G071840	0	0	0	0.26	0.45	0	0	0	0	0	0	0	0	0	0	0	0	0	0	0.19	0	0	0.19	0	0	0	0	0	0	0	0	0	0	0	0	0	0	0	0	0.23	0	0	0	0	0	0	0	0	0
C88_C03H3G071860	0	0.04	0	0.07	0	0	0	0	0	0.05	0	0.06	0	0	0.05	0	0	0.07	0	0	0	0.05	0	0	0	0.05	0	0	0.05	0	0	0	0	0	0	0	0	0	0	0	0	0.07	0	0	0	0.06	0.05	0	0
C88_C03H3G071870	0	0	0	0	0	0	0.16	0	0	0	0	0	0	0	0	0	0	0	0	0	0	0	0	0	0	0	0	0	0	0	0	0	0	0	0	0	0	0	0	0	0	0	0	0	0	0	0	0	0
C88_C03H3G072100	0	0	0	0	0	0	0	0	0	0	0	0	0	0	0	0	0	0	0	0	0	0	0	0	0	0	0	0	0	0	0	0	0	0	0	0	0	0	0	0	0	0	0	0	0	0	0	0	0
C88_C03H3G072250	0	0	0.07	0	0	0	0	0	0	0.33	0	0	0	0	0.15	0	0	0	0	0.07	0	0	0	0	0	0.07	0	0	0.07	0	0	0	0	0	0	0	0.11	0	0	0	0	0	0	0	0	0	0	0	0
C88_C03H3G072300	0.09	0.06	0	0	0	0	0	0	0	0	0	0	0.08	0.08	0.07	0	0.13	0.1	0	0	0	0.67	0	0.41	0	0	0	0	0	0.1	0	0	0	0.39	0	0.195	0	0.09	0.15	0	0	0	0	0	0.08	0.09	0	0	0
C88_C03H3G073220	1.21	0.77	0.26	0.11	0.63	0.51	0.4	0.23	5.38	0.57	0.76	0.55	0.63	1.22	0.7	0.28	1.27	1.15	1.11	9.05	12.43	0.35	2.59	0.41	1.13	0.33	0.36	0	0	0.06	0	0	0	0.05	0.1	0.075	0.07	0.05	0.32	0.1	0.1	0.06	0	0.15	0	0	0.04	0	0
C88_C03H3G073840	2.26	0.03	1.81	0.61	1.17	0.92	0.16	0.65	2.29	0.29	0.23	0.2	2.36	1.59	1.79	1.11	1.76	1.14	1.37	1.43	0.27	0.07	3.77	1.06	1.94	0.07	0.14	0	1.73	0.67	0	0	0	0.89	0.86	0.875	0.12	0.83	0.04	1.21	0.71	0.11	0.47	0.23	0.09	0.2	0.24	1.81	1.11
C88_C03H3G073940	0	0	0	0	0.26	0	0	0	0	0	0.07	0	0	0	0	0	0	0	0	0.06	0	0.1	0	0	0	0.05	0	0	0.06	0	0	0	0	0.07	0.13	0	0.09	0	0.8	0.13	0.07	0	0	0	0	0	0.06	0.14	0.17
C88_C03H3G074390	0.19	0.13	0.31	1.97	1.18	0.3	0.61	0.79	0.46	0.14	0	1.73	0.51	0	1.46	0	1.57	0	0.43	0	1.07	0.27	0	0.36	0.16	0.14	1.24	2.95	0.16	0	1.03	0	0	0.69	0.51	1.45	0	0.38	0	1.22	1.39	0.22	0.91	0.18	1.73	1.93	2.65	1.11	0
C88_C03H3G074660	3.92	6.73	7	10.78	13.11	7.84	9.1	10.82	12.27	9.74	14.98	10.54	9.3	12.54	4.44	4.77	2.61	7.24	4.59	7.33	6.07	7.36	4.51	4.92	4.11	12.73	12.94	0	0	0.49	0	0	0	0	0	0	0	0	0	0	0	0	0	0	0	0	0.35	0	0.99
C88_C03H3G075540	0	0.71	0.28	1.82	1.56	9.65	0.85	0.87	0.28	0.79	0.65	1.42	1.25	3.92	0	0.26	0.53	1.17	0.27	0	0.65	0.74	1.82	3.32	0.3	0.53	2.29	7.14	0.58	3.58	0	0	0	0.32	1.55	0.935	0	0.7	0	1.93	0.64	0.82	0.56	0.98	5.74	0	0	0	0
C88_C03H3G076140	0.46	1.14	0.74	0.64	0.14	2.29	0.25	0.38	1.12	0.57	0.72	1.55	0.27	0.86	0.65	0.9	0.92	0	0.93	0.82	0.29	0.54	1.71	1.45	0.4	0.12	1.57	1.78	0.38	1.04	0	0	0	0.42	0.14	0.28	1.31	1.99	1.17	1.54	2.38	1.44	0.98	1	0.56	0.78	0.25	0.3	0.35
C88_C03H3G076230	0.83	23.29	1.83	0.21	0	2.93	0.83	19.09	1.17	1.39	1.16	0	0	1.35	1.59	0	0.78	0.46	0.94	1.59	1.35	0.58	1.23	0.2	1.25	2.49	1.35	0	0	0.47	0	0	0	0.75	0.18	0.465	6.81	0	0	0.19	1.51	0.24	0	0.19	0	0	0	0	0.47
C88_C03H3G076240	1.11	0.56	1.67	1.29	2.46	1.95	1.23	1.72	0.78	0.93	1.42	0.42	0.86	1.29	0.24	3.54	2.7	1.84	1.25	0.74	1.81	4	4.51	2.35	2.5	1.87	1.8	1.47	1.25	0.78	0	0	0	0.13	0.73	0.43	0.51	1.65	0.58	0.25	1.64	0.32	0.66	0.64	0.5	0.98	1.02	1.21	1.26
C88_C03H3G076420	0	0	0	0.1	0.09	0	0	0.12	0.04	0	0.04	0	0.09	0.04	0.2	0	0.25	0	0.44	0.55	0.31	0.51	0.5	0.09	1.2	0.18	0.18	0.09	0	0	0	0	0	0	0	0	0	0	0	0	0	0	0.04	0.04	0	0	0	0	0
C88_C03H3G081040	0	0	0	0	0	0	0	0	0	0	0	0	0	0	0	0	0	0	0	0	0	0	0	0	0	0	0	1.63	1.84	1.27	2.02	0	0	4.08	0.5	0.61	0.68	0.56	0.95	2.56	10.75	5.25	2.24	4.16	5.6	7.39	0.46	6.54	3.83
C88_C03H3G082170	0.11	0.46	0	0.35	0.3	0	1.55	0.09	0	0.08	0.11	0	0.1	0.11	0.1	0.17	0	0.38	0.09	0.09	0.11	2.72	1.18	0.21	0.1	0.17	0.21	13.28	1.31	0.64	0	0	0	0	0.2	0.1	0	0.57	0.38	0	0.21	0.27	0.09	0.21	0.31	0	0	0	0.26
C88_C03H3G082200	0.7	1.59	0.42	5.87	1.32	5.96	0.49	0.22	3.66	1.24	9.67	12	1.32	0.89	0.37	9.39	0.65	0.87	2.64	0.33	0.65	2.59	0.26	0.41	0.75	3.67	0.57	0	0	0	0	0	0	0.24	3.01	1.625	0	0.09	0	0	0	0	0.21	0.16	0.08	0.18	0.07	0.76	0
C88_C03H3G082220	2.24	1.29	3.21	1.82	2.69	2.76	1.42	1.72	1.8	1.43	1.19	1.94	1.85	2.53	0.68	1.99	1.32	1.24	1.21	0.73	1.34	1.47	1.18	2.56	1.24	2.52	1.04	0.46	0.13	0.72	0.14	0	0.14	0	0.56	0	0	0.48	0	0.15	0.73	0.56	0.76	0.3	0.14	0.16	0.13	0.31	0.73
C88_C03H3G083720	7.37	12.91	12.81	41.79	24.26	38.44	46.36	46.74	4.94	20.12	6.84	16.1	8.74	6.08	4.17	27.77	11.32	6.8	5.24	5.32	2.66	38.88	27.83	19.28	15.45	7.05	16.72	5.53	0.34	0.46	0	0	0	0	0	0	0	0	0	0	0	0	0	0	0.37	0	1.33	0.4	0.93
C88_C03H3G084230	0	0.05	0.12	0	0.07	0.06	0.06	0	0	0	0	0.23	0.07	0.14	0	0.11	0.23	0.26	0.18	0.18	0.43	0.27	0.23	0.15	0.07	0.23	0.29	0	0	0	0	0	0	0	0	0	0	0.23	0.2	0.92	0.71	0.27	0.19	0.22	1.26	0.71	0	0.08	0
C88_C03H3G084370	10.75	8.19	11.95	0.43	0.37	5.99	1	0.34	3.99	5.7	4.22	2.92	2.94	20.92	10.01	22.77	11.28	32.96	2.8	1.58	2.31	6.4	28.88	20.45	4.26	2.48	2.69	1.99	3.39	1.17	0	0	0	0.19	0	0.095	3.01	1.44	1.22	5.27	2.63	2.89	0.33	0	3.74	1.67	0.67	0	0
C88_C03H3G084410	0	0	0	0	0.18	0.16	0.16	0.33	0.32	0.3	0	0.2	0	0.19	0	3.07	0.9	0	0	0	0	1.98	2.67	0.38	0	0	0	0.39	0.82	0.23	0	0	0	0.18	0	0.09	0.24	0.2	0	1.1	1.1	1.4	0	0	0.54	0	0	0	0
C88_C03H3G084430	4.26	2.99	1.95	1.88	1.25	0.95	0.98	1.01	2.61	1.96	2.26	1.23	2.34	1.32	2.24	0.89	1.97	2.02	1.98	2.63	2.64	1.28	2.4	1.15	4.34	2.28	1.32	0	0	0	0.91	0	0.53	0.37	1.07	0	0	0.2	0	0.18	0	0	0.16	0.37	0	0.2	0	1.37	0
C88_C03H3G086440	0.92	1.36	1.48	0.19	0.49	1.3	0.44	0.3	0.15	0.14	0.51	0	0	0.34	0.78	0.67	129.98	0	13.59	1.41	1.03	1.04	4.22	7.63	2.05	0.14	3.59	0	0	0	0	0	0	0.17	0.16	0.165	0	0.37	0.31	0.34	0	0.21	2.93	0	0.83	0.19	0.3	0	0.42
C88_C03H3G086820	0.13	0.34	0.41	0.26	0.45	0.3	0.1	0.11	0.72	0.57	1.53	1.02	2.6	1.18	0.65	0.28	0.76	0.56	0.86	0	0.71	1.7	1.5	0.36	0.22	0.19	1.89	0	0.21	0	0.23	0	0	0.35	0.22	0.28	0	0.88	0.11	0.35	0	0.15	0.61	0	0.11	0	0.1	0	0
C88_C03H3G088460	0	0	0	0	0	0	0	0	0	0	0	0	0	0	0	0	0	0	0	0	0	0	0	0	0	0	0	21.47	2.81	14.19	0	0	0	1.03	3.52	2.275	7.62	2.27	3.36	8.84	0.52	3.33	2.72	5.28	14.98	0.58	3.72	1.11	1.29
C88_C03H3G090820	0.22	0	0.27	3.09	1.08	0.69	3.21	7.07	0.98	0.41	0.1	0.45	0.1	1.34	0.28	0.65	0.08	0.12	0.17	0.17	0.1	1.09	0.16	1.57	0.1	0.17	0.62	0	0	0	0	0	0	0	0	0	0.13	0	0.28	0.3	0.2	0	0.09	0.1	0.6	0.11	0.09	0.11	0
C88_C03H3G090980	0	0.08	0.09	0	0.1	0.09	0	0.09	0.74	0.09	0.21	0.12	0.31	0.74	1.85	0.08	0	0.13	0.17	0	0	0	0.08	0	0	0.26	0	5.96	0.66	3.49	0	0	0	1.04	0.2	0.62	0	3.64	0.19	1.56	8.85	1.47	1.73	0.21	1.24	1.73	0.09	0.89	0.26
C88_C03H3G091880	0.18	0	0	0.19	21.32	0.86	0	0.6	0	0	0	0	0	0	1.86	0	1.09	50.72	0.82	0.7	0	56.77	2.02	0.52	0	0	0	0	0	0	0	0	0	0	0	0	0	0	0	0	0	0	0	0	0	0	0	0	0
C88_C03H3G092100	0.26	0.18	0.84	0	10.64	0.82	0.21	0.22	0	3.7	0.24	2.64	0	0.24	1.11	0.19	6.06	2.03	0.98	1.8	0	2.94	8.69	4.68	0	0	43.44	0.5	0	0	0	0	0	0.24	1.15	0.695	1.27	0.26	0.44	0	0	0	0	0	0	0.26	57.68	7.85	1.78
C88_C03H3G092180	0.19	0	0	0.2	0	0.46	0	0.16	0.47	8.71	0.18	5.89	0	1.81	1.82	0.85	0	0.43	0	0.74	0	0.14	0.58	0.55	0	0	1.99	0	0	0	0	0	0	0	0.52	0.26	0	0	0	0.35	0	0	0	0	0	0	0.16	0	0
C88_C03H3G094710	3.1	1.58	2.84	2.36	0.91	1.44	2.01	1.4	3.97	5.38	2.53	3.05	2.88	2.67	0.94	1.61	4.08	1.14	3.99	4.17	3.9	1.5	1.03	0.9	4.11	2.98	4.99	0.07	0	0.58	0	0	0	0	0.06	0.03	0.18	0	0	0	0	0	0.06	0	0	0	0.84	0	0
C88_C03H3G094790	3.8	3.18	1.37	2.54	2.01	2.45	1.75	1.88	3.74	3.11	3.79	3.06	2.53	3.08	2.9	1.32	2.27	2.84	2.64	2.83	2.12	2.2	1.19	1.07	1.55	3.06	2.03	0	0	0	0	0	0	0.09	0.08	0.085	0	0	0	0	0.09	0	0	0	0	0.1	0	0	0
C88_C03H3G095760	0.36	0.58	0.46	0.44	0.32	0.39	0.23	0.18	0.17	0.59	0.33	0.14	0.38	0.27	0.55	0.21	0.86	0.48	0.59	0.44	0.8	0.15	0.21	0.74	0.8	0.64	0.4	0	0.12	0	0	0	0	0	0.06	0.03	0.09	0.14	0.06	0.07	0	0	0.06	0	0.19	0.29	0.06	0.07	0
C88_C03H3G095830	2.51	1.63	3.48	0.63	1.28	0.77	1.95	1.26	1.35	1.81	0.99	0.84	2.3	3.03	2.71	8.98	1.82	3.11	1.43	1.16	2.4	6.58	9.16	7.45	3.52	1.99	2.75	0	0	0	0	0	0	0	0	0	0.09	0	0	0	0	0	0	0	0	0	0	0	0
C88_C03H3G098130	0	0	0	0.26	0	0	0.1	0.52	0.1	0	0	0	0	0	0.32	0	0.84	0.14	19.15	28.02	0.46	0	0.28	0	0	0	4.05	0	0	0	0	0	0	0	0	0	2.27	1.36	1.78	0	0	0	0	0.12	0.23	0.13	33.7	0	1.13
C88_C03H3G098200	1.89	0.63	2.65	1.94	1.25	0.74	1.14	0.78	4.93	1.05	3.5	1.9	2.1	2.19	2	6.19	0.7	0.52	4.61	4.68	2.19	4.64	1.74	3.11	0	0	0.44	10.91	2.32	7.99	0	0	0	2.99	6.23	4.61	11.44	2.34	6.34	6.44	2.57	4.39	0.75	6.1	5.54	2.86	5.75	3.19	2.14
C88_C03H3G098590	0	0	0	0	0	0	0	0	0.17	0	0	0	0	0	0	0	0	0	0	0	0	0.46	0	0	0	0	0.2	6.9	0.71	2.45	11.64	0	1.14	13.15	4.58	13.63	12.63	19.16	8.38	4.34	11.44	11.11	5.17	3.21	9.22	11.17	3.18	7.14	5.9
C88_C03H3G099580	3.19	0.89	0.21	0.37	1.1	0.42	0.14	1.83	0.14	1.39	0.16	0.27	0.16	0.49	0.15	0.52	1.39	0.39	0.13	0.2	0.41	0.31	3.41	11.11	0.23	0.2	0.08	0.09	0.94	2.91	0	0	0	0.96	0.47	0.715	0	0	0	0.48	0.08	0	0.56	0.25	0.16	1.34	0.22	0.6	0.8
C88_C03H3G099770	10.77	1.07	0.96	0.41	0.71	1.66	0.96	0.22	0.75	4.75	1.73	0.54	0.83	8.26	0.45	0.58	0.99	20.15	2.1	1.52	10.74	0.75	1.18	1.75	0.46	1.49	0.37	2.31	0.44	0	0	0	0	0.72	0.47	0.595	0.48	0.13	0.22	0.36	0.36	0.31	0.32	2.34	0.48	0.27	0.97	2.7	0
C88_C03H3G099780	1.16	0.28	0.07	0.17	0.07	0.13	0.07	0.69	0.27	0.19	0.69	0.33	0.15	0.69	0.14	1.7	1.92	0.46	2.31	0.38	0.08	0.06	1.47	3.68	0.14	0.19	1.62	0	0.07	0.75	0	0	0	0.08	0.15	0.115	0	0.66	0	0.08	0	0	0.13	0	0	0	0	0.32	0.19
C88_C03H3G100280	0.25	1.73	4.06	0.57	0.4	0.36	0.12	0.25	0.81	0.15	0.47	0	0.23	0.8	0.56	0.66	1.4	2.74	0.69	0.12	1.27	0.71	5.12	2.81	1.13	0.34	0.66	0	3.07	0	0	0	0	0.05	0.58	0.315	0.06	0.2	0.13	0.09	0.18	0.18	0.04	0.05	0.87	0.05	0.37	0.05	0.34
C88_C03H3G102100	1.85	0.34	0.56	0.07	0.39	0.3	0.1	2.37	0.21	0.14	1.36	0.19	0.11	0.41	0.16	0.05	0.19	0.21	0.1	1.51	0.24	0.04	0.09	0.06	0.16	0.14	0.24	0	0.05	0	0	0	0	0.17	0	0.085	0	0	0	1.68	0.58	0.67	0	0.18	0.12	0.06	0.1	0.06	0
C88_C03H3G102320	20.08	12.02	0	0	1.69	1.09	23.27	31.01	5.42	10.5	12.15	9.99	2.71	7.07	7.77	11.12	0.09	9.99	0	0.1	8.38	8.13	10.23	2.39	5.01	0	11.67	7.96	11.76	0	0	0	0	37.96	29.22	33.59	19.27	0	17.4	14	0	23.98	24.15	26.32	30.35	34.01	29.47	14.39	9.8
C88_C03H3G103390	0.68	8.69	0.54	0	0.6	0.62	2.17	4.47	0.54	0.08	0.1	0.34	0.1	0.21	0.67	0	0.67	0.87	0.17	2.07	8.79	1.58	1.91	0.32	14.67	1.6	0.31	0	0	0	0	0	0	0.1	0	0.05	1.37	0.22	0	0	0	0	0.09	0.52	0.2	0	12.1	0.11	1.02
C88_C03H3G103400	0.34	0.61	0.64	0	0	0.53	0.18	0	4.2	0.76	3.48	0.57	0.5	0.95	5.01	0.08	0.17	22.12	0.85	1.82	1.05	0	0.75	0.11	0.29	0	0.11	0.44	0	0	0	0	0	0	0	0	0	0	0	1.24	0	0.13	0	0.1	0.72	0	0.18	0.22	0
C88_C03H3G103830	0.08	0.28	0.07	0.09	1.55	0.39	0.47	0.34	0.54	0.06	0.08	0	0	0.77	0.14	0.12	0.62	0.18	0.44	0.51	0	0.82	0.86	0.31	0	0	0	0	0	0	0	0	0	0	0.07	0.035	0	0	0	0	0	0	0	0	0	0	0.27	0	0.19
C88_C03H3G104200	4.17	0.25	1.22	1.56	2.35	9.48	0.61	1.57	14.63	3.1	43.97	8.78	14.49	13.71	4.18	3.04	1.13	10.9	7.98	3.47	7.04	0.8	1.96	10.34	4.22	6.52	4.57	0	0	0	0.68	0	0	0	0	0.41	0	0.38	0.32	0	1.03	0.44	0	2.45	0	0.38	0.62	0.37	0
C88_C03H3G105220	0.62	9.39	10.61	6.57	1.38	15.45	2.12	4.63	1.13	9.15	1.59	0.78	3.32	1.73	0.66	8.96	1.05	0.69	0.82	0.71	1.01	1.75	0.8	0.73	2.8	0.23	5.77	0.45	0.76	1.76	0	0	0	0.28	1.1	0.69	1.89	1.24	0.26	1.56	0.42	17.03	0.49	0.86	1.41	1.41	1.14	0.75	0.35
C88_C03H4G105700	1.53	1.29	0.71	1.99	0.5	1.51	1.29	0.07	0.26	4.78	0.07	0.49	7.43	0.82	1.16	0	1.62	0	0.12	6.2	1.27	0.4	0.06	0.23	1.38	2.34	0.45	0	0	0	0	0	0.7	0	0	0	0	0	0	0	0	0	0	0	0	0	0	0	0
C88_C03H4G106020	165.2	206.95	230.14	414.94	391.38	241.77	296.82	340.45	121.95	183.61	83.02	67.19	96.91	94.7	167.3	177.48	175.17	61.18	82.7	133.57	125.02	279.39	105.47	63.81	60.31	143	127.12	0	0	0	0	0	0	0	0.14	0.07	0	0	0	0	0	0	0	0	0	0	0	0	0
C88_C03H4G106030	1.06	0.71	1.51	1.77	3.48	2.43	2.63	1.22	0.92	1.1	0.3	0.17	0.22	0	0.56	0.24	0.37	0.18	0.12	0.19	0.3	1.27	0.42	0.08	0.28	0.74	0.15	0	0	0	0	0	0	0	0	0	0	0	0	0	0	0	0	0	0	0	0	0	0
C88_C03H4G106230	0	2.13	0	0.16	0	10.06	1.7	2.75	0	3.04	2.81	4.12	0	1.68	0	0	0	3.18	1.25	0	0	0	0.67	7.55	0	2.27	0.7	0	0	0	0.27	0	0.79	0	0.13	0	0	0	0	0	0	0	0	0	1.78	0	0.49	0	0
C88_C03H4G106260	0.15	0.41	0	0.31	0	10.89	1.09	3.25	0	1.69	2.81	5.64	0	4.21	0	0	0	4.52	1.14	0	0	0	0.56	9.83	0	1.36	0.28	0	0	0.17	0	0	0	0	0.13	0.065	0	0	0	0	0	0	0	0	1.23	0	0.62	0	0
C88_C03H4G106310	0.55	0.52	0.88	0.46	0.06	0.3	0.23	0.29	0.52	0.67	0.33	0.55	0.4	0.48	0.66	0.33	1.01	0.5	0.94	1.01	0.33	0.45	0.55	0.85	0.55	0.26	0.48	0	0	0	0	0	0.03	0	0	0	0	0	0	0	0	0	0	0	0	0	0	0	0
C88_C03H4G106360	1.88	1.26	1.96	0	0	0	0.09	0.18	1.51	0.82	0.31	1	1.18	1.85	1.79	0.57	0.33	1.1	0.17	4.4	1.23	0.08	0.9	0.83	0.09	0	0	0	0	0	0	0	0	0	0	0	0	0	0	0	0	0	0	0	0	0	0	0	0
C88_C03H4G106370	0	0	0	0	0	0.09	0.18	0	4.61	0.33	1.67	1.7	2.4	0.73	0.38	0.08	0	0.12	0.34	0	0.31	0.16	0.91	0.42	0.1	0.25	1.35	0	0	0	0	0	0	0	0	0	0	0	0	0	0	0	0	0.1	0	0	0	0	0
C88_C03H4G106380	8.41	7.28	8.57	7.31	7.74	13.01	7.87	6.01	6.76	8.93	9.43	8.03	7.94	14.38	8.55	6	6.87	7.46	7.64	13.31	7.73	5.6	6.08	8.49	9.98	7.08	5.36	0.08	0.14	0.2	0	0	0	0	0	0	0	0.35	0.07	0	1.75	0.2	0	0	0	0	0	0.08	0
C88_C03H4G106460	45.29	63.8	72.89	38.18	52.34	38.17	46.92	43.05	33.02	41.64	38.22	31.4	49.3	47.13	46.63	80.84	58.99	55.66	44.15	49.24	54.39	85.54	70.53	70.92	49.45	48.81	55.38	0.72	0	0	0	0	0	0	0	0	0	0.12	0	0	0	0	0.1	0.12	0	0	0	0	0.57
C88_C03H4G106630	9.19	10.59	10.1	14.82	9.71	5.94	9.14	10.9	9	12.34	5.93	9.26	5.15	6.11	10	4.08	7.01	7.07	6.61	9.46	6.31	5.9	7.97	5.45	7.02	7.63	5	0	0	0	0	0	0	0	0	0	0	0	0	0	0	0	0	0	0	0	0.16	0	0
C88_C03H4G106650	4.05	5.18	5.18	1.96	3.7	2.23	5.04	5.87	5.61	6.37	1.71	2.55	3.94	1.76	8.66	2.22	1.66	1.26	1.29	2.32	1.77	3.56	3.98	0.83	0.92	0.76	1.76	0	0	0	0	0	0	0	0	0	0	0	0	0	0	0	0	0	0	0	0	0	0
C88_C03H4G106660	3.62	2.07	4.42	3.9	3.15	2.92	2	3.35	3.17	4.15	3.16	2.67	4.86	5.07	2.66	14.9	2.83	8.97	3.13	2.23	2.36	20.26	11.38	10.33	3.8	13.72	8.02	0	0	0	0	0	0	0	0	0	0.07	0.05	0	0	0	0	0	0	0	0	0	0	0
C88_C03H4G106670	24.94	45.72	56.92	43.3	43.04	54.66	50.75	59.12	15.77	31.38	18.08	15.59	28.58	18.19	29.54	85.47	52.61	34.39	35.52	36.07	36.17	60.97	67.97	52.36	28.58	34.55	44.17	0	0	0	0	0	0	0	0	0	0	0	0	0	0	0	0	0	0	0	0	0	0
C88_C03H4G106820	3.23	3.2	3.27	5.08	2.18	4.33	3.77	4.52	5.51	4.75	4.57	3.95	3.15	3.14	3.2	2.47	3.51	2.13	3.94	3.7	3.29	1.57	2.73	3.11	2.24	3.46	2.21	0	0	0	0	0	0	0	0	0	0	0	0	0	0	0	0	0	0	0	0	0	0
C88_C03H4G106860	0	0.05	0.12	0	0	0.06	0	0.06	4.43	0.05	1.41	0.15	2.9	0.81	1.11	0.11	0.22	0.08	0.33	0.22	0.07	0.2	1.5	0	0.06	0.38	0.27	0	0	0	0	0	0	0	0	0	0	0	0	0	0	0	0	0	0	0	0	0	0
C88_C03H4G106940	17.78	19.21	16.41	18.88	25	16.83	13.42	14.41	5.15	9.8	7.43	7.71	7.12	8.25	11.02	35.14	26.57	21.64	5.22	12.77	13.38	48.4	35.86	22.6	21.04	17.71	15.01	0	0	0	0	0	0	0	0	0	0	0	0	0	0	0	0	0	0	0	0	0	0
C88_C03H4G106950	15.72	17.61	14.75	8.3	11.66	15.91	10.64	14.67	17.04	24.09	17.55	15.06	22.77	18.2	15.88	17.95	12.91	19.27	15.45	17.82	16.47	20.29	15.79	15.96	17.88	18.48	17.06	0.5	0.11	0.66	0	0	0	0.94	0.11	0.525	0	1.55	0.27	1.24	0.06	1.29	0	0.18	0.06	0.13	0.32	1.07	0.29
C88_C03H4G106970	5.38	1.37	12.74	12.14	11.32	70.69	8.63	6.78	7	8.77	1.19	52.65	1.14	5.7	5.65	2.24	3.06	13.32	0.58	4.11	9.51	0.9	16.46	42.43	14.93	0.96	14.25	0.99	0	0	0	0	4.92	0	0	0	0	0	0	0	0	0	0	0	0.23	0	0	0	0
C88_C03H4G107120	10.73	11.07	13.16	10.74	9.3	12.1	16.73	16.55	24.81	14.52	12.93	16.01	18.9	16.94	18.65	18.05	8.17	10.39	15.13	15.68	12.26	18.43	13.95	12.53	14.15	21.01	15.51	0	0.08	0	0	0	0	0	0	0	0	0	0	0.19	0.09	0	0	0.1	0	0	0	0	0
C88_C03H4G107320	7.6	8.33	11.18	19.07	6.72	12.29	11.19	12.78	10.19	11.7	6.82	11.24	8.56	7.29	6.67	19.03	10.6	27.2	8.77	9.29	6.59	18.18	30.13	17.89	14.99	10.43	13.64	0	0	0	0	0	0	0	0	0	0	0	0	0	0	0	0	0	0	0	0	0	0
C88_C03H4G107340	7.26	9.7	8.92	6.82	5.97	6.28	8.41	8.13	8.27	11.58	7.4	6.67	8.69	9.3	10.53	7.21	7.83	5.26	8.41	8.35	6.92	7.37	7.55	5.75	9.03	6.83	8.17	0.12	0.11	0.15	0	0	0	0.06	0.06	0.06	0.08	0.06	0.11	0	0	0.07	0.05	0	0.17	0.13	0	0.06	0
C88_C03H4G107360	4	3.94	5.35	2.47	2.59	1.15	5.57	6.29	3.43	2.88	2.48	3.36	2.73	1.86	3.28	1.94	3.29	3.69	5.12	9.78	2.6	1.5	1.97	1.63	2.17	1.4	2.1	0	0	0	0	0	0	0	0	0	0	0	0	0	0	0	0	0	0	0	0	0.13	0
C88_C03H4G107370	40.37	36.23	25.55	41.62	39.04	38	34.53	27.56	40.14	28.11	56.54	61.54	49.92	39.14	29.4	24.29	35.93	47.04	40.38	38.12	49.09	24.47	30.31	35.7	41.93	35.76	29.39	0.16	0.67	0	0	0	0	0.59	0.29	0.44	0.2	0.33	0.55	0.15	0.15	0.57	0	0	0	0.33	0.27	0.32	1.12
C88_C03H4G107380	0.11	0.38	0	0	0	0	2.52	0.28	0.54	0.42	0	0.11	0.8	0.52	0.86	0	1.26	0.37	8.09	1.11	0.83	0	0.41	0.42	0.19	0.17	0.62	0	0	0	0	0	0	0	0	0	0	0	0	0	0	0	0	0	0	0	0	0	0
C88_C03H4G107400	0.94	0.34	1.1	0	0.38	0.67	0.41	0.35	0.07	1.34	0.08	0.78	0	0.4	1.45	0	2.17	1.23	0.06	3.53	1.91	0	0.13	2.09	0.51	0.26	0.4	0	0	0	0	0	0	0	0	0.19	0	0	0	0	0	0	0	0	0	0	0	0	0
C88_C03H4G107430	0.77	0.06	0.07	0.71	0.45	0.47	0.82	0.28	0.07	0	0	0	0.23	0.08	0	0.06	0.13	0	0.26	0.13	0.16	0.84	0.13	0.72	0.29	6.72	1.51	0	0	0	0	0	0	0	0	0	0	0	0	0	0	0	0	0	0	0	0	0	0
C88_C03H4G109160	0.95	2.4	4.21	1.97	0.42	0.56	2.68	5.72	0.19	2.84	1.11	1.68	0	1.11	1.82	2.78	5.88	0.53	0.9	2.37	3.32	2.35	4.23	4.71	2.66	4.64	6.86	0.46	0.2	1.89	0.85	0	1.25	1.3	0	1.81	2.03	0.47	0.2	0.43	0.87	0.56	0.38	0.66	4.1	1.69	0.58	0.46	1.08
C88_C03H4G109250	20.57	12.2	11.27	11.73	10.18	13.73	12.35	9.41	14.69	11.24	13.63	14.93	18.86	14.66	12.93	10.04	11.86	13.83	15.06	11.7	14.41	11.61	11	12.3	14.57	8.94	13.81	0	0	0	0	0	0	0.06	0	0.03	0.09	0	0.06	0.06	0	0	0.06	0	0	0.07	0.06	0	0
C88_C03H4G109370	0.99	4.98	2.78	0.51	1.97	4.06	3.18	2.66	1.39	2.76	1.84	6.73	1.76	5.05	2.52	1.62	3.32	9.85	2.42	5.1	2.76	0.17	6.76	20.48	1.91	2.22	2.75	0.48	1.42	1.4	1.77	0	0	1.57	1.52	0.27	0.9	0	0.62	1.12	0.9	0	0.98	1.6	11.85	2	9.05	0.96	1.12
C88_C03H4G109650	5.1	8.75	7.05	6.14	8.77	10.2	5.92	7.74	6.16	7.6	7.9	5.43	4.54	4.47	6.98	1.86	12.07	6.27	8.53	7.8	6.85	1.99	5.65	2.94	3.89	4.46	9.73	0	0	0	0	0	0	0	0.25	0	0	0	0	0	0	0	0	0	0	0	0	0	0
C88_C03H4G109950	1.31	1.18	1.25	1.42	1.05	0.98	1.05	1.5	2.32	1.91	1.05	1.32	1.45	0.93	1.27	1.28	1.54	0.48	1.37	1.39	1.1	1.58	1.89	0.77	1.18	1.26	1.57	0	0	0	0.06	0	0	0	0	0.14	0.08	0	0	0	0	0	0	0.06	0	0	0	0	0
C88_C03H4G110060	0	0	0	0	0	0	0	0	0	0	0	0	0	0	0	0	0	0	0	0	0	0	0	0	0	0	0	0	0	0	0	0	0	0	0	0	0	0	0	0	0	0	0	0	0	0	0	0	0
C88_C03H4G110320	0	0	0	0	0	0	0	0	0	0	0	0	0	0	0	0	0	0	0	0	0	0	0	0	0	0	0	5.98	0.39	0	0	0	0	0.86	0	0.43	12.15	0.95	0.4	9.12	0	1.11	18.2	13.23	16.83	7.23	12.42	4.16	8.65
C88_C03H4G110820	0	0.92	0.93	4.78	1.21	3.79	0.42	1.57	0.85	4.87	1.17	1.38	0.84	0.59	0.72	1.77	0.16	0.58	1.19	0.48	0.49	1.04	1.09	1.59	1.08	1.26	0.59	0	0.26	0.48	0	0	0.09	0.1	0.65	0	0	0	0.18	0.77	0.1	0	0	0.39	2.38	0.32	0.09	0	0
C88_C03H4G111110	1.01	0.88	1.17	1.92	1.56	1.48	1.84	1.66	1.28	1.23	0.82	1.2	1.22	1.41	0.91	1.11	1.28	0.84	1.08	1.14	0.93	1.31	0.9	1.23	0.68	1.12	1.02	0.21	0.07	0	0	0	0	0.06	0.03	0.045	0.07	0.03	0.03	0.06	0.06	0.04	0.07	0.03	0.11	0.09	0.05	0.06	0
C88_C03H4G111170	0.26	0.26	0.21	0	0.12	0.41	0.32	0.11	0	0.1	0.36	0	0.23	0.24	0.22	0.29	0.2	0	0.1	0.2	0.12	0	0.29	0	0.11	0.29	0.24	0	0	0	0	0	0	0	0	0	0	0	0	0	0	0	0	0	0	0	0	0	0
C88_C03H4G111190	0.3	2.2	1.32	2.46	0.4	1.17	1.91	2.71	1.8	1	0.55	0.15	0	1.24	0.63	0.87	0.56	0.49	1.12	1.37	0.28	2.73	2.31	0.84	0.38	1.12	2.21	0	0.24	0	0	0	0.65	0.13	0.26	0.48	0	0	0	0	0.14	0	0.12	0	0.13	0.15	0.24	0.14	0.34
C88_C03H4G111350	0	0	0	0	0	0.11	0	0	0	0	0	0	0	0	0	0	0	0	0	0	0	0	0	0	0	0	0	0	0	0	0	0	0	0	0	0	0.17	0	0	0	0	0	0	0	0	0	0	0	0
C88_C03H4G113320	0.13	0.26	0.41	1.45	0.34	3.29	0.31	0.11	1.74	1.52	2.84	0.26	0.45	0.12	0.43	0.09	0.1	0.14	0.1	0.49	0.24	0.09	0.19	3.24	0.98	0.19	3.19	0	0	0	0	0	0	0	0	0	0	0	0	0	0	0	0	0	0	0	0	0	0
C88_C03H4G115270	0.18	0	0	0.06	0.05	0.05	0.15	0.35	0.34	0.09	0	0.12	0.49	0.17	0	1.6	0	0.27	0.27	0.19	0.11	0.9	0.54	0.23	0.05	0.18	1.02	0.88	1	0.41	0	0	0	0.33	0.48	0.405	0.59	0.36	1.02	1.05	1.22	0.64	1.11	0.39	1.71	0.68	0.45	0.41	0.41
C88_C03H4G115640	0.07	0.05	16.3	0.14	0.5	0.27	0.56	0.17	4.75	0.16	0.26	0	0.63	0.13	0.06	0.15	0.21	0	0.11	2.63	0.26	16.91	0.42	0.46	14.59	0.26	0.26	14.98	27.63	8.02	0	0	0	0.06	0.5	0.28	8.7	0	6.67	12.35	0.26	9.42	0.28	0.26	0.25	0.07	0	8.92	0
C88_C03H4G116170	1.09	1.83	1.64	1.13	0.6	0.85	0.88	2.48	1.98	2.44	1.52	1.38	1.82	1.27	1.27	1.19	1.73	1.06	1.34	2.71	1.9	2.59	2.72	1.29	0.94	2.25	1.27	0	0	0	0	0	0	0	0	0	0	0	0.11	0	0	0.16	0	0	0	0	0	0	0
C88_C03H4G116230	0.97	0.65	5.42	6.97	2.56	6.79	8.53	18.36	0	0	0	0	0	0	0	6.33	0	0	2.18	0.74	0.9	3.39	2.85	0.91	0	0.72	1.79	33.49	2.37	6.54	0	0	0	1.75	1.7	1.725	2.34	3.83	3.24	13.18	0	16.87	5.37	0.89	15.72	1.95	5.5	2.8	2.19
C88_C03H4G116510	7.84	13.52	14.02	16.86	10.5	9.28	19.06	13.15	9.73	18.68	9.77	8.13	11.75	8.94	15.21	10.62	11.21	5.95	10.95	14.89	10.19	10.55	9.6	6.54	9.02	10.4	7.69	0	0	0	0	0	0	0	0	0	0	0	0	0	0	0	0	0	0	0	0	0	0
C88_C03H4G116570	2.02	3.19	3.01	3.27	4.47	2.82	4.05	3.58	7.66	2.36	2.14	1.31	3.85	3.48	7.23	7.26	4.31	1.44	3.69	1.1	2.55	5.07	5.86	2.17	1.24	2.05	3.88	0.42	0.24	0.33	0.26	0	0.13	0.26	0	0	0.18	0.14	0	0.26	0	0.17	0.57	0	0	0.29	0.12	0	0
C88_C03H4G116650	0.43	0.29	0.89	1.05	0.6	0.6	0.68	0.63	0	0.25	0	0.09	0.3	0.16	0.8	0.37	0.64	0.09	1.03	1.63	0.55	0.12	0.44	0.64	0.29	0.19	0.24	0.33	0.49	0.87	0.08	0	0.3	0	0.08	0.28	0	0.17	0	0.23	0.08	0.1	0	0.08	0.15	0.17	0.55	0	0.77
C88_C03H4G116830	15.2	9.07	5.76	33.96	19.05	33.36	11.19	33.53	10.87	8.49	9.41	6.81	8.26	7.84	5.38	10.78	6	13.55	11.44	8.71	13.73	13.96	15.29	11.93	2.53	16.76	11.76	0	0.35	1.43	0	0	0	0.38	1.12	0.75	0	0	0	0	0	0.49	1.34	0	1.15	0.85	0	0	0
C88_C03H4G117400	2.01	3.92	2.31	14.65	3.39	3.96	6.72	5.98	5.05	4.61	3.64	3.51	6.98	6.23	3.92	22.7	5.93	10.52	7.41	3.53	5.1	8.16	12.3	15.43	6.58	5.81	7.12	0.08	0	0.1	0	0	0	0	0.15	0.075	0.11	0	0	0	0	0	0.14	0	0.08	0.26	0	0	0
C88_C03H4G117440	7.58	11.06	9.54	4.54	14.32	8.13	7.37	7.12	5.27	6.48	7.56	8.4	8.91	4.95	7.39	19.73	17.49	15.23	9.65	9.37	14.09	21.27	17.5	15.51	15.25	10.23	11.29	0	0	0	0	0	0	0	0	0	0.11	0	0.16	0	0.09	0.22	0	0	0	0	0	0	0
C88_C03H4G117980	36.27	44.38	39.8	33.82	50	39.22	44.33	40.81	37.12	43.69	56.46	41.94	34.87	34.64	44.15	22.75	66.36	44.57	50.97	47.28	41.87	31.7	32.12	31.14	36.58	42.73	46.53	0	0	0	0	0	0	0	0	0	0	0	0	0.49	0	0	0	0	0.24	0	0.22	0.77	0
C88_C03H4G118140	0.21	0.04	0.26	1.2	0.42	0.99	2.13	0.92	0.17	0.16	0.2	0	0.19	0.49	0.27	2.01	0.04	0.06	0.44	0.04	0	0.3	0.59	0.4	0	0.08	0.39	0.1	0.13	0	0	0	0	0	0	0	0.06	0	0.18	0.19	0.05	0.43	0	0	0.19	0	0.04	0	0
C88_C03H4G118260	0.92	0.54	0.74	10.6	1.12	0.45	0.56	3.92	8.92	0.69	7.72	0.58	1.54	0.64	0.29	0.34	0.86	0.77	0.35	6.62	6.54	0.65	0.26	0.76	6.34	3.37	4.93	0.11	1.04	0.13	0	0	0	0.73	0	0.365	0	1.03	0.1	0.11	0.21	0.13	0	0.32	0.21	0.12	0	0	0
C88_C03H4G118560	28.42	23.69	29.68	38.24	27.35	29.83	29.87	23.94	27.57	25.21	27.07	22.01	20.72	26.56	21.46	25.52	22.72	21.16	26.33	27.54	22.61	18.96	24.62	24.2	27.95	16.58	27.24	0	0	0	0	0	0	0	0	0	0.13	0.1	0	0.1	0	0	0	0.1	0	0.53	0.09	0	0
C88_C03H4G118640	0	0.25	0	0	0	0	0.29	0	4.11	5.17	0	2.94	2.92	2.37	8.37	1.86	0	1.62	0.27	10.05	0.34	1.28	4.86	6.53	0.94	1.64	1.69	0	0	0	0	0	0	0	0	0	0.44	0.36	0	0.33	0	0	0	0	0.99	0	0	0	0
C88_C03H4G119020	0.79	2.38	1.26	0	0.35	0	0.32	0	1.58	1.47	0	0	0	0.73	1.67	5.74	1.47	2.61	0	0	0	3.32	5.23	0.74	1.01	0.59	2.56	0	0	0	0	0	0	0	0	0	0	0	0	0	0	0	0	0	0	0	0	0	0
C88_C03H4G119060	2.03	1.79	1.46	1.65	0.85	0.67	0.86	1.06	0.69	1.35	0.99	2.37	1.42	1.09	1.45	0.39	1.67	1.89	1.53	1.39	1.68	1.05	2.05	0.9	2.29	1.76	1.78	0	0	0	0.1	0	0.19	0	0	0.12	0	0.11	0	0	0	0.12	0	0.1	0	0.22	0	0	0
C88_C03H4G119250	0.78	1.24	2.25	0	0.32	0.14	1.34	0.64	0.38	0.93	0.83	0.42	1.01	1.11	1.47	0.04	2.5	0.2	1.66	2.33	0.72	0.25	0.57	0.39	0.97	0.22	0.5	0	0	0	0	0	0	0	0	0	0	0	0	0	0	0	0	0	0	0	0	0	0
C88_C03H4G119490	4.48	6.48	7.56	1.7	1.56	17.05	9.27	10.43	6.45	22.2	7.99	16.63	5.14	19.57	12.5	4.47	4.14	15.78	14.36	18.01	8.87	0.17	9.4	44.38	3.23	3.97	5.36	0	0	0	0	0	0	0	0	0	0	0	0	0	0	0	0	0	0	0	0	0	0
C88_C03H4G119530	84.99	86.74	86.7	27.72	33.64	35.49	49.13	31.05	66.3	79.15	68.63	67.71	59.23	73.45	86.49	25.43	92.8	62.64	88.69	78.3	76.55	34.31	38.5	45.14	64.23	38.39	84.66	0	0	0	0	0	0	0	0	0	0	0	0.07	0.08	0	0	0	0	0	0.08	0	0	0
C88_C03H4G119540	1.12	0.96	0.96	0.7	0.99	0.7	0.9	1.98	2.05	1.62	0.97	0.98	1.8	1.25	1.46	0.76	1.57	0.83	1.58	2.29	1.18	0.63	0.55	0.28	0.71	1.4	1.25	0	0	0	0	0	0	0.07	0	0.035	0.09	0	0	0	0	0	0	0	0	0	0	0	0
C88_C03H4G119550	3.47	5.07	6.47	3.45	5.7	4.07	7.76	4.2	4.89	5.72	4.95	3.5	4.52	4.72	5.47	1.99	5.93	3.57	6.34	5.49	3.22	3.23	3.48	3.03	3.93	3.16	4.72	0.12	0	0	0	0	0	0	0	0	0	0	0	0	0	0	0	0	0	0.13	0.2	0	0
C88_C03H4G119560	10.48	8.97	8.33	11.14	6.81	8.12	9.45	8.58	8.61	8.2	5.76	7.01	7.71	8.04	7.08	8.35	6.39	7.1	6.44	6.46	6.86	5.64	5.61	7.65	5.78	6.81	7.05	0	0	0	0	0	0	0	0	0	0	0	0.09	0	0	0.25	0	0	0	0	0.09	0	0
C88_C03H4G119630	2.21	2.17	1.78	3.25	1.66	2.26	3.08	2.54	1.37	2.85	1.42	2.15	2.12	1.34	1.95	0.25	1.08	0.57	1.92	1.89	0.95	0.24	1.82	0.96	1.17	1.79	0.87	0.08	0.07	0.19	0	0	0	0	0.15	0.075	0.1	0	0	0.08	0	0	0	0	0.15	0.09	0.21	0.08	0
C88_C03H4G119680	0.96	0.36	0.73	0.09	0.11	1.01	0.57	0.27	0.1	0.34	0.15	0.29	0.15	0.69	1.02	0.09	1.61	0.69	0.38	1.4	0.96	0	0.68	0.98	0.53	0.03	0.54	0	0	0	0.04	0	0.15	0	0	0	0	0	0	0	0	0	0	0.04	0	0	0.07	0	0
C88_C03H4G119710	2.77	2.35	0.92	1.18	1.59	1.15	1.51	1.35	2.69	0.91	1.51	1.48	1.6	2.12	3.95	1.49	1.46	0.81	1.41	1.81	1.52	1.43	0.9	1.31	0.77	2.14	0.76	0	0	0	0	0	0	0	0	0	0	0	0	0	0	0	0	0	0	0	0	0	0
C88_C03H4G119720	4.3	3.8	4.4	2.79	2.34	1.52	2.55	2.53	3.65	2.37	2.41	3.03	2.83	4.43	4.05	1.76	3.3	2.87	3.37	3.83	2.9	2.03	2.7	2.27	3.64	2.34	2.95	0	0	0.13	0	0	0	0	0.47	0.235	0	0	0.15	0	0.16	0	0	0.05	0	0	0	0	0
C88_C03H4G119760	1.18	1.13	1.41	2.68	1.63	3.61	2.43	1.46	2.03	3.19	5.14	2.11	2.16	2.88	1.35	0.98	2.63	2.14	1.96	4.68	2.88	0.89	1.8	2.21	4.03	2.7	1.87	0	0	0	0	0	0.07	0	0	0.09	0	0	0	0	0	0	0	0	0	0	0.07	0	0
C88_C03H4G119780	1.52	1.02	1.05	1.24	1.16	1.72	1.05	0.87	0.8	1.56	1.7	1.53	1.77	1.07	2.8	0.57	2.07	2.09	0.63	1.92	2.34	1.07	1.01	2.32	1.57	2.12	2.04	0	0	0	0	0	0	0	0	0	0	0	0	0	0	0	0	0	0	0	0	0.05	0
C88_C03H4G119830	1	0.33	0.67	0	1.03	0.39	0.13	0.96	0.13	0.12	0	0.17	0.15	0.15	0.85	0.12	0.37	0.74	0.13	0	0.31	0.47	0.98	1.09	0.71	1.74	2	0.16	0	0	0	0	0	0	0	0	0	0	0	0	0	0	0.13	0	0	0	0.14	0	0
C88_C03H4G119940	0.42	0.28	0.34	0	0	1.96	1.68	1.73	1.34	1.87	0.78	1.26	0.37	0	3.19	2.74	0.94	2.31	1.57	1.6	0.39	1.47	1.23	1.97	0.36	0	1.94	0	0	0	0	0	0	0	0	0	0	0	0	0	0	0	0	0	0	0	0	0	0
C88_C03H4G119970	2.53	3.51	2.44	0.87	2.69	1.85	1.9	4.05	2.85	2.52	3.61	2.72	2.85	1.88	2.87	2.71	3.03	2.43	2.29	1.81	2.2	2.14	2.12	1.11	1.74	3.16	4.7	0	0	0	0	0	0	0	0	0	0	0	0	0	0	0	0	0	0	0	0	0.16	0
C88_C03H4G119980	0.25	0.26	0.2	0.39	0.11	0.2	0.31	0.95	0.31	0.19	0.12	0.64	1.36	0.12	0.43	0	0	0.28	0.1	0.29	0.83	0.27	0.19	0.12	0	0.38	0.47	0	0	0	0	0	0	0	0	0	0.31	0	0	0	0	0	0	0	0	0	0	0	0
C88_C03H4G120030	1.07	4.06	1.71	8.06	4.09	3.62	4	8.53	8.01	2.38	5.61	3.23	3.8	2.31	7.55	4.93	2.92	4.33	1.07	1.09	0.33	7.5	11.56	1.67	3.05	6.12	4.62	0.34	0	0	0	0	0	0.32	0	0.16	0	0	0	0	0	0	0	0	0.32	0.36	0	0	0
C88_C03H4G120130	1.47	2.64	1.97	2.28	2.17	1.92	4.14	3.86	1.98	1.65	0.46	0.5	1.97	0.91	3.34	0	0.18	0	0.37	0.56	1.14	1.21	0.73	0.69	0	0.18	0	0	0	0	0	0	0	0	0	0	0	0	0	0	0	0	0	0	0	0	0	0	0
C88_C03H4G120330	0	0	0	0	0	0	0	0	0	0	0	0	0	0	0	0	0	0	0.34	0	0	0	0	0	0	0	0	6.01	4.01	7.55	1.99	0	2.73	0.81	1.57	0.48	1.62	2.65	2.25	3.65	2.84	2.59	3.19	4.94	1.61	1.35	4.35	3.88	2.02
C88_C03H4G120770	0	0	0	0	0	0	0	0	0	0	0	0	0	0	0	0	0	0	0	0	0	0	0	0	0	0	0	0.7	0.24	1.48	0.39	0	0.13	1.19	0.13	1.11	1.24	0.87	1.59	1.19	2.12	2.55	1.39	0.54	1.32	1.47	0	0.56	0
C88_C03H4G120900	2.94	0.1	0.12	0	0	0	0.37	0	0.12	0.35	0.14	0	0.14	0.14	0	0.23	0	3.77	0.35	0.12	0.43	0.11	0.11	0.15	0	0	0.29	2.39	0.38	0.35	0.28	0	5.41	0.56	1.23	0.34	5.07	2.61	11.57	4.93	0.56	6.31	3.08	0.14	0	3.75	0	0	0
C88_C03H4G121450	0.31	0	0.5	0.4	0.69	0.49	0.76	0.84	0.95	0.47	0.07	0.71	0.21	1.09	0.47	1.09	0.35	0.7	1.48	1.14	0.36	1.55	0.93	0.96	0	0	0.44	0.76	0	0.09	0	0	0.96	0	0	0.09	0.19	0	0.07	0.21	0.36	0.46	0.19	0.07	0.14	0.56	0.45	0.15	0.53
C88_C03H4G121720	30.27	40.98	40.55	42.07	48.28	49.68	42.32	30.4	26.09	21.93	26.1	25.06	18.99	26.33	22.25	31.53	59.37	37.39	38.23	33.25	35.14	28.51	44.32	32.32	45.88	32.17	38.12	0.26	0.44	0	0	0	0	0	0	0	0.33	0.27	0	0.49	0	0	0.21	0.25	0	0.27	0.66	0	0
C88_C03H4G122410	1.5	1.63	2	1.08	0.44	0.69	0.89	0.92	1.83	1.73	1.54	1.73	0.74	1.03	1.93	0.93	1.7	0.92	1.92	2.37	1.13	1.05	0.9	1.56	1.42	0.95	1.44	0.32	0.27	0.31	0.45	0	0.39	0.2	0.29	0.06	0	0.22	0.14	0.3	0.25	0.39	0.26	0.2	0.3	0.22	0.32	0.16	0.13
C88_C03H4G122420	0.85	0.49	0.59	0.25	0.22	0.48	1.96	0.4	0.59	1.27	0.91	0.62	0.98	1.36	0.83	0.36	2.46	0.41	2.66	1.12	1.13	0.17	0.18	0.46	0.73	0.09	2.04	1.18	0.2	0.41	0	0	0.43	0	0	0.26	0	0	0	0	0	0	0.1	0.34	0	0	0.2	0.24	0.28
C88_C03H4G124690	0.25	0.17	0.2	0.78	1.11	0.59	0.4	0.21	1.62	0.37	1.17	0.51	1.12	0	0.43	0.55	0.38	0.56	0.95	1.15	0.47	0.53	0.56	0.71	2.37	2.45	1.4	0	1.44	1.42	0	0	0	0.91	0.67	0.79	0.31	1	1.69	0	0.69	1.17	0.4	0.93	0.23	0.51	0.41	0.49	0.57
C88_C03H4G124830	0.47	0	0.15	0.1	0.66	0.07	0.53	0.08	0.08	0.07	0.09	0.56	0	0.52	0.08	0.07	0.14	0	0.14	0	0.35	0.85	0.21	0.7	0.08	1.82	1.21	0	0	0	0.08	0	0	0.08	0.08	0.1	0	0	0	0	0.08	0	0.15	0.86	0.08	0.38	0.15	0.09	0
C88_C03H4G124920	7.35	9.31	12.44	29.31	11.07	35.33	19.33	49.96	14.23	10.13	2.27	5.9	6.41	7.45	15.36	7.74	13.62	4.97	18.42	7.69	8.85	4.88	14.47	4.48	1.63	1.02	5.18	33.18	10.81	12.91	0	0	0	0.62	0.24	0.43	0.33	0.27	1.03	5.32	2.6	2.22	6.92	1.51	2.46	1.37	8.75	0.92	1.85
C88_C03H4G124960	0.15	0.59	1.17	0.3	1.29	0.34	0.12	0.48	0.35	0.11	0.14	0.3	1.69	0.81	3.35	2.99	3.72	2.59	3.41	6.37	2.45	3.19	9.95	0.83	3.39	1.97	12.9	0	0	0	0	0	0	0	0	0	0	0	0	0	0	0	0	0	0	0	0	0	0
C88_C03H4G125010	1.55	2.29	2.12	6.24	4.53	2.43	4.37	2.57	1	0.93	1.15	0.78	0.28	1.3	1.05	1.25	1.04	0.86	2.22	2.85	0.43	0.66	0.34	0.44	1.07	0.58	1.01	0	0.13	0.53	0	0	0	0	0.27	0.135	0	0	0	0.14	0	0	0	0	0	0	0	0	0
C88_C03H4G125230	6.67	9.47	6.79	8.2	3.63	7.02	4.12	3.18	5.57	9.93	10.48	8.53	8.44	5.24	4.36	4.68	10.93	4.54	7.14	4.31	4.29	6.32	6.25	5.31	4.62	5.96	7.62	0.49	0.84	0.29	0	0	0	0	0.23	0.115	0	0.51	0	0	0	0	0.2	0	0	0	0	0	0
C88_C03H4G125340	0.11	0.04	0.09	0	0.24	0.13	0.04	0	0	0.29	0.05	0	0.05	0.05	0	0.12	0.04	0	0.04	0.13	0.05	0.08	0.33	0.05	0.14	0.08	0.1	0.48	0.27	1.24	0	0	0	0	0.34	0.17	0.07	0.05	0.05	0.2	0.1	0.06	0.7	0.31	0.05	0	0	0	0
C88_C03H4G125540	0.23	0.45	1.45	0	0.2	0.88	0.18	0	0	0.5	0.21	0.45	0	0.63	1.15	0	1.51	1.25	0.51	4.3	2.09	0	1.16	0.85	1.93	0	0.63	0	0	0	0	0	0	0	0	0	0	0	0	0	0	0	0	0	0.2	0	0.37	0	0
C88_C03H4G125800	0	0	0	0	0	0	0	0	0	0	0	0	0	0	0	0	0	0	0	0	0	0.08	0	0	0	0	0	0	0.09	0	0	0	0	0	0	0	0.26	0	0.09	1.86	0.1	1.38	0.17	0.3	0.1	0.65	0.09	0.21	0
C88_C03H4G126160	0	0	0	0	0	0	0	0.16	1.12	0.15	0.18	0.1	0.26	0	0.67	0.07	0	0	0.45	0	0	0.07	0.81	0	0.08	0.37	0.37	8.12	0	0	1.06	0	0.78	14	0	5.16	0.6	8.27	0.83	4.6	6.49	9.81	0.95	0.18	0.36	6.81	0.4	10.27	0.22
C88_C03H4G126220	0	0	0	0	0	0	0	0	0	0	0	0	0	0	0	0	0	0	0	0	0	0	0	0	0	0	0	0	0	0	0	0	0	0	0	0	0	0	0	0	0	0	0	0	0	0	0	0	0
C88_C03H4G126280	0	0	0	0	6.13	0	0	0	0	0	0	0	0.16	0	0.15	0.13	0	2.56	0	0	0	5.63	0.13	0.17	0	0	0	0	0	0	0	0	0	0	0	0	0	0	0	0	0	0	0	0	0	0	0	0	0
C88_C03H4G126440	0	0	0	0	9.43	0.15	0	0	0	0	0	0	0	0.18	0	0.14	1.14	0.42	2.86	4.07	0	5.49	3.23	0.54	0	0.14	0	25.5	0	0	0	0	0	0	0.17	0.085	16.16	0.38	2.72	0	0	0	0	0.35	0	0	50.95	0	9.06
C88_C03H4G126480	0	0	0	0.27	0	0	0	0	0	6.43	0	15.29	0	0	0.22	0	0	1.16	0	0.2	0	0	0.39	0.49	0	0	0.49	0	0	0	0	0	0	0	0	0	0	0	0	0	0	0	0	0	0	0	2.13	0	0
C88_C03H4G126530	0	0	0	0	21.07	0.16	0	0	0	0	0	0	0	0	0	0	0	0	0.94	0	0	0.29	0	0.39	0	0	0.19	0	0	0	0	0	0	0	0	0	0.25	0	0	0	0	0	0	0	0	0	1.02	0.2	0
C88_C03H4G126550	0	0	0	0	1.56	0	0	0	0	0	0	0	0	0.18	0	0	0	0	0	0	0	0	0	0	0	0	0	0	0	0	0	0	0	0	0	0	0	0	0	0	0	0	0	0	0	0	0	0.19	0
C88_C03H4G126900	0.63	0.61	1.19	0.06	0.15	0.63	0.37	0.33	0.64	1.32	0.27	1.39	0.71	1.43	2.38	0.13	0.86	0.7	0.82	1.4	0.8	0.2	0.68	1.51	0.34	0.09	0.21	0.39	0.19	0.19	0	0	0	0	0.05	0.025	0	0.06	0.19	0.36	0.1	0	0	0.37	0.73	0.06	0.42	0.17	0
C88_C03H4G126910	0.12	0	0	0	0.1	0	0.09	0	0	0.17	0	0	0	0	0	0	0	0	0	0	0	0	0.09	0	0	0	0	0	0	0	0	0	0	0.1	0	0.05	0	0	0	0	0	0	0	0	0	0	0.19	0	0
C88_C03H4G126920	0	0	0	0	0	0	0	0	0.18	0	0	0	0	0	0	0	0	0	0	0.17	0	0	0	0	0	0	0	0	0.18	0	0	0	0	0	0	0	0	0	0	0	0	0	0	0.42	0.2	0.45	0	0.22	0.51
C88_C03H4G127460	0.25	0.06	0.73	0	0.51	0.06	0	0	0.46	0.06	0.46	0.66	1.83	0.92	1.54	5.88	3.44	9.37	0.56	0.25	1.15	9.49	10.87	10.14	1.97	2.96	3.89	0	1.21	0	0	0	0	0	0	0	0.2	2.04	1.52	0.07	0.37	1.92	0.07	0	0.3	0.08	0	0	0
[truncated: 146,702 more rows]
[truncated: 5 more columns]

## Sheet: TableS4a
Gene	LS8_0R1	LS8_0R2	LS8_0R3	LS8_13CR1	LS8_13CR2	LS8_13CR3	LS8_13TR1	LS8_13TR2	LS8_13TR3	LS8_1CR1	LS8_1CR2	LS8_1CR3	LS8_1TR1	LS8_1TR2	LS8_1TR3	LS8_3CR1	LS8_3CR2	LS8_3CR3	LS8_3TR1	LS8_3TR2	LS8_3TR3	LS8_5CR1	LS8_5CR2	LS8_5CR3	LS8_5TR1	LS8_5TR2	LS8_5TR3	SP_0R1	SP_0R2	SP_0R3	SP_13CR1	SP_13CR2	SP_13CR3	SP_13TR1	SP_13TR2	SP_13TR3	SP_1CR1	SP_1CR2	SP_1CR3	SP_1TR1	SP_1TR2	SP_1TR3	SP_3CR1	SP_3CR2	SP_3CR3	SP_3TR1	SP_3TR2	SP_3TR3	SP_5CR1
[truncated: 47,979 more rows]
[truncated: 5 more columns]

[truncated: 6 more sheets: TableS4b, TableS4c, TableS4d, TableS5, TableS6, Suppl Table]
